# Supplementary material for: Unique ecology of co-occurring functionally and phylogenetically undescribed species in the infant oral microbiome
Source: PLoS Comput Biol. 2026 Mar 5;22(3):e1013185. doi: 10.1371/journal.pcbi.1013185 (PMC13004514; doi:10.1371/journal.pcbi.1013185)
Supplement: S1 Table — (XLSX) [file pcbi.1013185.s019.xlsx]

## Sheet: S1 Table
Table S1
Sample_file	participant	sample_type	Pair	Measurement	Milk_feeding	Started weaning
AIMSfeas_1000613+74595_METAG	child	tongue swab	P10	1 month	Breastmilk	NA
AIMSfeas_1002194+73325_METAG	child	tongue swab	P15	1 month	Breastmilk	NA
AIMSfeas_1000142+73325_METAG	child	tongue swab	P2	1 month	Breastmilk	NA
AIMSfeas_1002338+74595_METAG	child	tongue swab	P21	1 month	Breastmilk	NA
AIMSfeas_1003886+73325_METAG	child	tongue swab	P23	1 month	Breastmilk	NA
AIMSfeas_1003922+74595_METAG	child	tongue swab	P24	1 month	Breastmilk	NA
AIMSfeas_1000238+74595_METAG	child	tongue swab	P3	1 month	Breastmilk	NA
AIMSfeas_1000823+74595_METAG	child	tongue swab	P5	1 month	Breastmilk	NA
AIMSfeas_1001414+74595_METAG	child	tongue swab	P6	1 month	Breastmilk	NA
AIMSfeas_1000526+73325_METAG	child	tongue swab	P1	6 months	Formula	Y
AIMSfeas_1002434+74595_METAG	child	tongue swab	P10	6 months	Mixed	Y
AIMSfeas_1002431+73329_METAG	child	tooth plaque	P10	6 months	Mixed	Y
AIMSfeas_1003550+73329_METAG	child	tongue swab	P11	6 months	Mixed	Y
AIMSfeas_1003553+74595_METAG	child	tooth plaque	P11	6 months	Mixed	Y
AIMSfeas_1004264+74595_METAG	child	tongue swab	P12	6 months	Breastmilk	Y
AIMSfeas_1004261+73329_METAG	child	tooth plaque	P12	6 months	Breastmilk	Y
AIMSfeas_1005482+73329_METAG	child	tongue swab	P13	6 months	Formula	Y
AIMSfeas_1005485+74595_METAG	child	tooth plaque	P13	6 months	Formula	Y
AIMSfeas_1004204+74595_METAG	child	tongue swab	P14	6 months	Formula	Y
AIMSfeas_1004201+73329_METAG	child	tooth plaque	P14	6 months	Formula	Y
AIMSfeas_1005170+74595_METAG	child	tongue swab	P15	6 months	Mixed	Y
AIMSfeas_1005167+73329_METAG	child	tooth plaque	P15	6 months	Mixed	Y
AIMSfeas_1004801+73325_METAG	child	tongue swab	P16	6 months	Mixed	N
AIMSfeas_1004798+73329_METAG	child	tooth plaque	P16	6 months	Mixed	N
AIMSfeas_1004273+73325_METAG	child	tongue swab	P17	6 months	Mixed	Y
AIMSfeas_1004270+73329_METAG	child	tooth plaque	P17	6 months	Mixed	Y
AIMSfeas_1006330+74595_METAG	child	tongue swab	P18	6 months	Breastmilk	Y
AIMSfeas_1005371+73329_METAG	child	tooth plaque	P19	6 months	Breastmilk	Y
AIMSfeas_1000919+74595_METAG	child	tongue swab	P2	6 months	Mixed	Y
AIMSfeas_1004876+74595_METAG	child	tongue swab	P20	6 months	Breastmilk	Y
AIMSfeas_1004672+73329_METAG	child	tooth plaque	P21	6 months	Breastmilk	Y
AIMSfeas_1004321+73329_METAG	child	tooth plaque	P22	6 months	Formula	Y
AIMSfeas_1006509+73325_METAG	child	tongue swab	P24	6 months	Formula	Y
AIMSfeas_1002572+74595_METAG	child	tongue swab	P3	6 months	Formula	Y
AIMSfeas_1002536+74595_METAG	child	tongue swab	P4	6 months	Breastmilk	Y
AIMSfeas_1002533+73329_METAG	child	tooth plaque	P4	6 months	Breastmilk	Y
AIMSfeas_1001921+73329_METAG	child	tooth plaque	P5	6 months	Formula	Y
AIMSfeas_1003166+74595_METAG	child	tongue swab	P6	6 months	Breastmilk	Y
AIMSfeas_1002722+74595_METAG	child	tongue swab	P7	6 months	Mixed	Y
AIMSfeas_1002719+73329_METAG	child	tooth plaque	P7	6 months	Mixed	Y
AIMSfeas_1003172+74595_METAG	child	tongue swab	P8	6 months	Breastmilk	Y
AIMSfeas_1000055+73325_METAG	mother	tongue swab	P1	pregnancy	NA	NA
AIMSfeas_1000052+73325_METAG	mother	tooth plaque	P1	pregnancy	NA	NA
AIMSfeas_1002917+73325_METAG	mother	tongue swab	P10	pregnancy	NA	NA
AIMSfeas_1002914+73325_METAG	mother	tooth plaque	P10	pregnancy	NA	NA
AIMSfeas_1000622+74595_METAG	mother	tongue swab	P11	pregnancy	NA	NA
AIMSfeas_1000619+73325_METAG	mother	tooth plaque	P11	pregnancy	NA	NA
AIMSfeas_1001252+73325_METAG	mother	tongue swab	P12	pregnancy	NA	NA
AIMSfeas_1001249+73325_METAG	mother	tooth plaque	P12	pregnancy	NA	NA
AIMSfeas_1002704+73325_METAG	mother	tongue swab	P13	pregnancy	NA	NA
AIMSfeas_1002701+73325_METAG	mother	tooth plaque	P13	pregnancy	NA	NA
AIMSfeas_1001426+73325_METAG	mother	tongue swab	P14	pregnancy	NA	NA
AIMSfeas_1001423+73325_METAG	mother	tooth plaque	P14	pregnancy	NA	NA
AIMSfeas_1001585+73325_METAG	mother	tongue swab	P15	pregnancy	NA	NA
AIMSfeas_1001582+73325_METAG	mother	tooth plaque	P15	pregnancy	NA	NA
AIMSfeas_1001372+73325_METAG	mother	tongue swab	P16	pregnancy	NA	NA
AIMSfeas_1001369+73325_METAG	mother	tooth plaque	P16	pregnancy	NA	NA
AIMSfeas_1001597+73325_METAG	mother	tongue swab	P17	pregnancy	NA	NA
AIMSfeas_1001594+73325_METAG	mother	tooth plaque	P17	pregnancy	NA	NA
AIMSfeas_1003295+73325_METAG	mother	tongue swab	P18	pregnancy	NA	NA
AIMSfeas_1003292+73325_METAG	mother	tooth plaque	P18	pregnancy	NA	NA
AIMSfeas_1001813+73325_METAG	mother	tongue swab	P19	pregnancy	NA	NA
AIMSfeas_1001810+73325_METAG	mother	tooth plaque	P19	pregnancy	NA	NA
AIMSfeas_1000025+73325_METAG	mother	tongue swab	P2	pregnancy	NA	NA
AIMSfeas_1000022+73325_METAG	mother	tooth plaque	P2	pregnancy	NA	NA
AIMSfeas_1002089+73325_METAG	mother	tongue swab	P20	pregnancy	NA	NA
AIMSfeas_1002086+73325_METAG	mother	tooth plaque	P20	pregnancy	NA	NA
AIMSfeas_1001180+73325_METAG	mother	tongue swab	P21	pregnancy	NA	NA
AIMSfeas_1001177+73325_METAG	mother	tooth plaque	P21	pregnancy	NA	NA
AIMSfeas_1003256+73325_METAG	mother	tongue swab	P23	pregnancy	NA	NA
AIMSfeas_1003253+73325_METAG	mother	tooth plaque	P23	pregnancy	NA	NA
AIMSfeas_1003805+73325_METAG	mother	tongue swab	P24	pregnancy	NA	NA
AIMSfeas_1003802+73325_METAG	mother	tooth plaque	P24	pregnancy	NA	NA
AIMSfeas_1003046+73325_METAG	mother	tongue swab	P3	pregnancy	NA	NA
AIMSfeas_1003043+73325_METAG	mother	tooth plaque	P3	pregnancy	NA	NA
AIMSfeas_1000727+73325_METAG	mother	tongue swab	P4	pregnancy	NA	NA
AIMSfeas_1000724+73325_METAG	mother	tooth plaque	P4	pregnancy	NA	NA
AIMSfeas_1000361+73325_METAG	mother	tongue swab	P5	pregnancy	NA	NA
AIMSfeas_1000358+73325_METAG	mother	tooth plaque	P5	pregnancy	NA	NA
AIMSfeas_1000862+73325_METAG	mother	tongue swab	P6	pregnancy	NA	NA
AIMSfeas_1000859+73325_METAG	mother	tooth plaque	P6	pregnancy	NA	NA
AIMSfeas_1000754+73325_METAG	mother	tongue swab	P7	pregnancy	NA	NA
AIMSfeas_1000751+73325_METAG	mother	tooth plaque	P7	pregnancy	NA	NA
AIMSfeas_1002347+73325_METAG	mother	tongue swab	P9	pregnancy	NA	NA
