# Supplementary material for: Unique ecology of co-occurring functionally and phylogenetically undescribed species in the infant oral microbiome
Source: PLoS Comput Biol. 2026 Mar 5;22(3):e1013185. doi: 10.1371/journal.pcbi.1013185 (PMC13004514; doi:10.1371/journal.pcbi.1013185)
Supplement: S2 Table — Summary of inStrain strain tracking output showing bacterial strain sharing patterns across multiple comparison types: (1) within-individual sample-to-sample sharing (tongue vs. plaque), (2) within-individual temporal stability (1-month and 6-month time points), and (3) vertical transmission between mothers and infants at 1 month and 6 months postpartum. Results indicate whether identical bacterial strains were detected between sample pairs. (XLSX) [file pcbi.1013185.s020.xlsx]

## Sheet: Table S2
Table S2
Pair	Species	Sample-sample sharing	Mother (within individual)	Mother-Infant (1mnt)	Mother-Infant (6mnt)	Infant 1mnt (within individual)	Infant 6mnt (within individual)
P2	Streptococcus salivarius	tongue-plaque	Strain shared	No strain sharing detected	No strain sharing detected	No strain sharing detected	No strain sharing detected
	Streptococcus infantis	tongue-plaque	Strain shared	No strain sharing detected	No strain sharing detected	No strain sharing detected	No strain sharing detected
P3	Streptococcus salivarius	tongue-plaque	Strain shared	No strain sharing detected	No strain sharing detected	No strain sharing detected	No strain sharing detected
	Streptococcus parasanguinis	tongue-plaque	Strain shared	No strain sharing detected	No strain sharing detected	No strain sharing detected	No strain sharing detected
	Pauljensenia sp000411415	tongue-plaque	Strain shared	No strain sharing detected	No strain sharing detected	No strain sharing detected	No strain sharing detected
	Rothia mucilaginosa_A (*)	tongue-plaque	Strain shared	No strain sharing detected	No strain sharing detected	No strain sharing detected	No strain sharing detected
P5	Actinomyces viscosus	tongue-plaque	Strain shared	No strain sharing detected	No strain sharing detected	No strain sharing detected	No strain sharing detected
P6	Rothia mucilaginosa_A (*)	tongue-tongue	No strain sharing detected	Strain shared	No strain sharing detected	No strain sharing detected	No strain sharing detected
P7	Streptococcus infantis	tongue-plaque	Strain shared	No strain sharing detected	No strain sharing detected	No strain sharing detected	No strain sharing detected
	Streptococcus AIMSoral1	tongue-plaque	No strain sharing detected	No strain sharing detected	No strain sharing detected	No strain sharing detected	Strain shared
	Porphyromonas somerae_A	tongue-plaque	Strain shared	No strain sharing detected	No strain sharing detected	No strain sharing detected	No strain sharing detected
	Neisseria subflava_B	tongue-plaque	Strain shared	No strain sharing detected	No strain sharing detected	No strain sharing detected	No strain sharing detected
P10	Rothia sp.	tongue-plaque	No strain sharing detected	No strain sharing detected	No strain sharing detected	No strain sharing detected	Strain shared
	Streptococcus peroris	tongue-plaque	No strain sharing detected	No strain sharing detected	No strain sharing detected	No strain sharing detected	Strain shared
P11	Rothia sp.	tongue-plaque	No strain sharing detected	No strain sharing detected	No strain sharing detected	No strain sharing detected	Strain shared
	Streptococcus sp.	tongue-plaque	No strain sharing detected	No strain sharing detected	No strain sharing detected	No strain sharing detected	Strain shared
	Streptococcus peroris	tongue-plaque	No strain sharing detected	No strain sharing detected	No strain sharing detected	No strain sharing detected	Strain shared
P13	Actinomyces viscosus	tongue-plaque	Strain shared	No strain sharing detected	No strain sharing detected	No strain sharing detected	No strain sharing detected
P14	Streptococcus salivarius	tongue-tongue	No strain sharing detected	Strain shared	No strain sharing detected	No strain sharing detected	No strain sharing detected
P15	Streptococcus sp.	tongue-plaque	No strain sharing detected	No strain sharing detected	No strain sharing detected	No strain sharing detected	Strain shared
P16	Streptococcus mitis	tongue-plaque	No strain sharing detected	No strain sharing detected	No strain sharing detected	No strain sharing detected	Strain shared
	Streptococcus AIMSoral1	tongue-plaque	No strain sharing detected	No strain sharing detected	No strain sharing detected	No strain sharing detected	Strain shared
	Rothia sp.	tongue-plaque	No strain sharing detected	No strain sharing detected	No strain sharing detected	No strain sharing detected	Strain shared
	Streptococcus sp.	tongue-plaque	No strain sharing detected	No strain sharing detected	No strain sharing detected	No strain sharing detected	Strain shared
