# Supplementary material for: Unique ecology of co-occurring functionally and phylogenetically undescribed species in the infant oral microbiome
Source: PLoS Comput Biol. 2026 Mar 5;22(3):e1013185. doi: 10.1371/journal.pcbi.1013185 (PMC13004514; doi:10.1371/journal.pcbi.1013185)
Supplement: S3 Table — Species pairs showing significant co-abundance in SPIEC-EASI network analysis that were also supported by significant Spearman’s rank correlation (p ≤ 0.05). Interactions are ranked by inverse covariance coefficient (iCov) in descending order, where higher absolute values indicate stronger associations. node1 and node2: species pairs; iCov: inverse covariance coefficient from SPIEC-EASI; p-value: p-value from Spearman’s rank correlation. (XLSX) [file pcbi.1013185.s021.xlsx]

## Sheet: S3 Table
Table S3
node1	node2	iCov	p_value
s__Rothia_mucilaginosa	s__Granulicatella_sp015264885	0.399167	6.94583e-08
s__Porphyromonas_pasteri	s__JABCPE02_sp013333255	0.311319	1.14952e-05
s__Granulicatella_sp015264885	s__Rothia_mucilaginosa	0.287924	6.94583e-08
s__Porphyromonas_pasteri	s__Prevotella_nanceiensis	0.259931	1.52116e-05
s__Bulleidia_sp015256455	s__Neisseria_sp000186165	0.252575	4.93405e-05
s__JABCPE02_sp013333255	s__Porphyromonas_pasteri	0.251256	1.14952e-05
s__Streptococcus_AIMSoral1	s__Rothia_AIMSoral2	0.208178	0.000126639
s__Rothia_AIMSoral2	s__Streptococcus_AIMSoral1	0.201173	0.000126639
s__Prevotella_nanceiensis	s__Gemella_sanguinis	0.19454	3.21416e-05
s__Prevotella_nanceiensis	s__Veillonella_nakazawae	0.184417	0.000512711
s__Haemophilus_haemolyticus_K	s__Alloprevotella_sp905371275	0.172752	0.00218177
s__Rothia_mucilaginosa	s__Alloprevotella_sp905369775	0.171568	1.52668e-05
s__Neisseria_sp000186165	s__Bulleidia_sp015256455	0.167697	4.93405e-05
s__Granulicatella_elegans_A	s__Porphyromonas_sp003640335	0.16631	0.000506274
s__Alloprevotella_sp905371275	s__Haemophilus_haemolyticus_K	0.153903	0.00218177
s__Porphyromonas_sp003640335	s__Granulicatella_elegans_A	0.145646	0.000506274
s__Prevotella_histicola	s__Pauljensenia_variabilis	0.143334	0.00828069
s__JABCPE02_sp013333255	s__Alloprevotella_sp905369775	0.141644	7.7759e-06
s__Prevotella_nanceiensis	s__Porphyromonas_pasteri	0.133478	1.52116e-05
s__JABCPH02_sp013333235	s__Prevotella_melaninogenica	0.129519	6.64313e-05
s__Rothia_AIMSoral2	s__Streptococcus_lactarius	0.12835	0.00825024
s__Pauljensenia_sp900541895	s__Veillonella_sp018367495	0.121663	0.00980708
s__Veillonella_sp018367495	s__Pauljensenia_sp900541895	0.121343	0.00980708
s__JABCPH02_sp013333235	s__Lachnoanaerobaculum_orale	0.12126	0.000386739
s__Nanogingivalis_sp900556165	s__Streptococcus_oralis_BN	0.116725	0.00277175
s__Pauljensenia_variabilis	s__Prevotella_histicola	0.112897	0.00828069
s__Prevotella_sp916439115	s__Nanogingivalis_sp900556165	0.108586	0.0066598
s__Prevotella_melaninogenica	s__Lachnoanaerobaculum_orale	0.0880048	0.000285663
s__Streptococcus_peroris	s__Streptococcus_lactarius	0.085784	0.0319581
s__Rothia_AIMSoral2	s__Streptococcus_mitis_A	0.0835768	0.0281333
s__Streptococcus_lactarius	s__Rothia_AIMSoral2	0.0835033	0.00825024
s__Granulicatella_elegans_A	s__Veillonella_sp018367495	0.0799758	0.00713943
s__Nanogingivalis_sp900556165	s__Prevotella_sp916439115	0.0619164	0.0066598
s__Streptococcus_oralis_BN	s__Nanogingivalis_sp900556165	0.0617619	0.00277175
s__Veillonella_nakazawae	s__Prevotella_nanceiensis	0.0612934	0.000512711
s__Streptococcus_AIMSoral1	s__Pauljensenia_sp900541895	0.0596854	0.00933335
s__Lachnoanaerobaculum_orale	s__Prevotella_melaninogenica	0.0560366	0.000285663
s__Alloprevotella_sp905369775	s__JABCPE02_sp013333255	0.043874	7.7759e-06
s__Veillonella_sp018367495	s__Granulicatella_elegans_A	0.034271	0.00713943
s__Pauljensenia_sp900541895	s__Lancefieldella_sp000564995	0.0328796	0.0204149
s__Rothia_AIMSoral2	s__Veillonella_sp018367495	0.0314654	0.000263407
s__Veillonella_sp018367495	s__Alloprevotella_sp905371275	0.0249782	0.0383792
s__Prevotella_melaninogenica	s__JABCPH02_sp013333235	0.021559	6.64313e-05
s__Alloprevotella_sp905369775	s__Prevotella_nanceiensis	0.0190204	0.000118827
s__Lachnoanaerobaculum_orale	s__JABCPH02_sp013333235	0.0183365	0.000386739
s__Rothia_AIMSoral2	s__Pauljensenia_sp900541895	0.0177225	0.0096808
s__Prevotella_melaninogenica	s__Veillonella_atypica	0.017271	0.0340221
s__Prevotella_sp916439115	s__Granulicatella_elegans_A	0.00969077	0.00350692
