# Supplementary material for: Unique ecology of co-occurring functionally and phylogenetically undescribed species in the infant oral microbiome
Source: PLoS Comput Biol. 2026 Mar 5;22(3):e1013185. doi: 10.1371/journal.pcbi.1013185 (PMC13004514; doi:10.1371/journal.pcbi.1013185)
Supplement: S4 Table — (XLSX) [file pcbi.1013185.s022.xlsx]

## Sheet: Table S4
Table S4
node1	interaction	node2	iCov	shared.interaction	Oral ncihe
s__Nanogingivalis_sp900556165	positive	s__Streptococcus_oralis_BN	0.116725	s__Nanogingivalis_sp900556165 (positive) s__Streptococcus_oralis_BN	Tongue dorsum
s__Lachnoanaerobaculum_orale	positive	s__Prevotella_melaninogenica	0.0560366	s__Lachnoanaerobaculum_orale (positive) s__Prevotella_melaninogenica	Tongue dorsum
s__JABCPH02_sp013333235	positive	s__Prevotella_melaninogenica	0.129519	s__JABCPH02_sp013333235 (positive) s__Prevotella_melaninogenica	Tongue dorsum
s__Streptococcus_AIMSoral1	negative	s__Prevotella_melaninogenica	-0.159312	s__Streptococcus_AIMSoral1 (negative) s__Prevotella_melaninogenica	Tongue dorsum
s__Granulicatella_sp015264885	positive	s__Rothia_mucilaginosa	0.287924	s__Granulicatella_sp015264885 (positive) s__Rothia_mucilaginosa	Tongue dorsum
s__Pauljensenia_variabilis	positive	s__Prevotella_histicola	0.112897	s__Pauljensenia_variabilis (positive) s__Prevotella_histicola	Tongue dorsum
s__Pauljensenia_sp900541895	positive	s__Lancefieldella_sp000564995	0.0328796	s__Pauljensenia_sp900541895 (positive) s__Lancefieldella_sp000564995	Tongue dorsum
s__Prevotella_melaninogenica	positive	s__Veillonella_atypica	0.017271	s__Prevotella_melaninogenica (positive) s__Veillonella_atypica	Tongue dorsum
s__Porphyromonas_sp003640335	negative	s__Veillonella_atypica	-0.0860381	s__Porphyromonas_sp003640335 (negative) s__Veillonella_atypica	Tongue dorsum
s__Porphyromonas_pasteri	positive	s__JABCPE02_sp013333255	0.311319	s__Porphyromonas_pasteri (positive) s__JABCPE02_sp013333255	Tongue dorsum
s__Alloprevotella_sp905369775	positive	s__JABCPE02_sp013333255	0.043874	s__Alloprevotella_sp905369775 (positive) s__JABCPE02_sp013333255	Tongue dorsum
s__Prevotella_histicola	negative	s__Gemella_sanguinis	-0.0226182	s__Prevotella_histicola (negative) s__Gemella_sanguinis	Tongue dorsum
s__Prevotella_nanceiensis	positive	s__Gemella_sanguinis	0.19454	s__Prevotella_nanceiensis (positive) s__Gemella_sanguinis	Tongue dorsum
s__JABCPE02_sp013333255	positive	s__Porphyromonas_pasteri	0.251256	s__JABCPE02_sp013333255 (positive) s__Porphyromonas_pasteri	Tongue dorsum
s__Prevotella_nanceiensis	positive	s__Porphyromonas_pasteri	0.133478	s__Prevotella_nanceiensis (positive) s__Porphyromonas_pasteri	Tongue dorsum
s__Prevotella_nanceiensis	positive	s__Veillonella_nakazawae	0.184417	s__Prevotella_nanceiensis (positive) s__Veillonella_nakazawae	Tongue dorsum
s__Porphyromonas_pasteri	positive	s__Prevotella_nanceiensis	0.259931	s__Porphyromonas_pasteri (positive) s__Prevotella_nanceiensis	Tongue dorsum
s__Veillonella_nakazawae	positive	s__Prevotella_nanceiensis	0.0612934	s__Veillonella_nakazawae (positive) s__Prevotella_nanceiensis	Tongue dorsum
s__Alloprevotella_sp905369775	positive	s__Prevotella_nanceiensis	0.0190204	s__Alloprevotella_sp905369775 (positive) s__Prevotella_nanceiensis	Tongue dorsum
s__Prevotella_melaninogenica	positive	s__Lachnoanaerobaculum_orale	0.0880048	s__Prevotella_melaninogenica (positive) s__Lachnoanaerobaculum_orale	Tongue dorsum
s__JABCPH02_sp013333235	positive	s__Lachnoanaerobaculum_orale	0.12126	s__JABCPH02_sp013333235 (positive) s__Lachnoanaerobaculum_orale	Tongue dorsum
s__Prevotella_melaninogenica	positive	s__JABCPH02_sp013333235	0.021559	s__Prevotella_melaninogenica (positive) s__JABCPH02_sp013333235	Tongue dorsum
s__Lachnoanaerobaculum_orale	positive	s__JABCPH02_sp013333235	0.0183365	s__Lachnoanaerobaculum_orale (positive) s__JABCPH02_sp013333235	Tongue dorsum
s__Rothia_mucilaginosa	positive	s__Alloprevotella_sp905369775	0.171568	s__Rothia_mucilaginosa (positive) s__Alloprevotella_sp905369775	Tongue dorsum
s__JABCPE02_sp013333255	positive	s__Alloprevotella_sp905369775	0.141644	s__JABCPE02_sp013333255 (positive) s__Alloprevotella_sp905369775	Tongue dorsum
s__Neisseria_sp000186165	positive	s__Bulleidia_sp015256455	0.167697	s__Neisseria_sp000186165 (positive) s__Bulleidia_sp015256455	Tongue dorsum
s__Streptococcus_mitis_AQ	negative	s__Campylobacter_A_concisus_C	-0.00587724	s__Streptococcus_mitis_AQ (negative) s__Campylobacter_A_concisus_C	Tongue dorsum
s__Streptococcus_AIMSoral1	negative	s__Campylobacter_A_concisus_C	-0.0831221	s__Streptococcus_AIMSoral1 (negative) s__Campylobacter_A_concisus_C	Tongue dorsum
s__Rothia_AIMSoral2	negative	s__Campylobacter_A_concisus_C	-0.0780284	s__Rothia_AIMSoral2 (negative) s__Campylobacter_A_concisus_C	Tongue dorsum
s__Alloprevotella_sp905371275	positive	s__Haemophilus_haemolyticus_K	0.153903	s__Alloprevotella_sp905371275 (positive) s__Haemophilus_haemolyticus_K	Tongue dorsum
s__Veillonella_atypica	negative	s__Porphyromonas_sp003640335	-0.0340733	s__Veillonella_atypica (negative) s__Porphyromonas_sp003640335	Tongue dorsum
s__Granulicatella_elegans_A	positive	s__Porphyromonas_sp003640335	0.16631	s__Granulicatella_elegans_A (positive) s__Porphyromonas_sp003640335	Tongue dorsum
s__Porphyromonas_sp003640335	positive	s__Granulicatella_elegans_A	0.145646	s__Porphyromonas_sp003640335 (positive) s__Granulicatella_elegans_A	Tongue dorsum
s__Prevotella_sp916439115	positive	s__Granulicatella_elegans_A	0.00969077	s__Prevotella_sp916439115 (positive) s__Granulicatella_elegans_A	Tongue dorsum
s__Veillonella_sp018367495	positive	s__Granulicatella_elegans_A	0.034271	s__Veillonella_sp018367495 (positive) s__Granulicatella_elegans_A	Tongue dorsum
s__Prevotella_histicola	positive	s__Pauljensenia_variabilis	0.143334	s__Prevotella_histicola (positive) s__Pauljensenia_variabilis	Tongue dorsum
s__Bulleidia_sp015256455	negative	s__Pauljensenia_variabilis	-0.0434629	s__Bulleidia_sp015256455 (negative) s__Pauljensenia_variabilis	Tongue dorsum
s__Neisseria_sp000186165	negative	s__Pauljensenia_variabilis	-0.00906437	s__Neisseria_sp000186165 (negative) s__Pauljensenia_variabilis	Tongue dorsum
s__Neisseria_sp000186165	negative	s__Cutibacterium_acnes	-0.057898	s__Neisseria_sp000186165 (negative) s__Cutibacterium_acnes	Tongue dorsum
s__Streptococcus_oralis_BN	positive	s__Nanogingivalis_sp900556165	0.0617619	s__Streptococcus_oralis_BN (positive) s__Nanogingivalis_sp900556165	Tongue dorsum
s__Prevotella_sp916439115	positive	s__Nanogingivalis_sp900556165	0.108586	s__Prevotella_sp916439115 (positive) s__Nanogingivalis_sp900556165	Tongue dorsum
s__Rothia_mucilaginosa	positive	s__Granulicatella_sp015264885	0.399167	s__Rothia_mucilaginosa (positive) s__Granulicatella_sp015264885	Tongue dorsum
s__Campylobacter_A_concisus_C	negative	s__Streptococcus_mitis_AQ	-0.00188507	s__Campylobacter_A_concisus_C (negative) s__Streptococcus_mitis_AQ	Tongue dorsum
s__Streptococcus_lactarius	positive	s__Streptococcus_mitis_AQ	0.0839692	s__Streptococcus_lactarius (positive) s__Streptococcus_mitis_AQ	Tongue dorsum
s__Streptococcus_AIMSoral1	positive	s__Streptococcus_mitis_AQ	0.122741	s__Streptococcus_AIMSoral1 (positive) s__Streptococcus_mitis_AQ	Tongue dorsum
s__Gemella_haemolysans	negative	s__Streptococcus_sp901875575	-0.145606	s__Gemella_haemolysans (negative) s__Streptococcus_sp901875575	Tongue dorsum
s__Nanogingivalis_sp900556165	positive	s__Prevotella_sp916439115	0.0619164	s__Nanogingivalis_sp900556165 (positive) s__Prevotella_sp916439115	Tongue dorsum
s__Bulleidia_sp015256455	positive	s__Neisseria_sp000186165	0.252575	s__Bulleidia_sp015256455 (positive) s__Neisseria_sp000186165	Tongue dorsum
s__Veillonella_nakazawae	negative	s__Streptococcus_lactarius	-0.00827118	s__Veillonella_nakazawae (negative) s__Streptococcus_lactarius	Tongue dorsum
s__Streptococcus_mitis_AQ	positive	s__Streptococcus_lactarius	0.0490098	s__Streptococcus_mitis_AQ (positive) s__Streptococcus_lactarius	Tongue dorsum
s__Streptococcus_peroris	positive	s__Streptococcus_lactarius	0.085784	s__Streptococcus_peroris (positive) s__Streptococcus_lactarius	Tongue dorsum
s__Rothia_AIMSoral2	positive	s__Streptococcus_lactarius	0.12835	s__Rothia_AIMSoral2 (positive) s__Streptococcus_lactarius	Tongue dorsum
s__Streptococcus_AIMSoral1	positive	s__Pauljensenia_sp900541895	0.0596854	s__Streptococcus_AIMSoral1 (positive) s__Pauljensenia_sp900541895	Tongue dorsum
s__Rothia_AIMSoral2	positive	s__Pauljensenia_sp900541895	0.0177225	s__Rothia_AIMSoral2 (positive) s__Pauljensenia_sp900541895	Tongue dorsum
s__Veillonella_sp018367495	positive	s__Pauljensenia_sp900541895	0.121343	s__Veillonella_sp018367495 (positive) s__Pauljensenia_sp900541895	Tongue dorsum
s__Prevotella_melaninogenica	negative	s__Streptococcus_AIMSoral1	-0.0227429	s__Prevotella_melaninogenica (negative) s__Streptococcus_AIMSoral1	Tongue dorsum
s__Streptococcus_mitis_AQ	positive	s__Streptococcus_AIMSoral1	0.0803911	s__Streptococcus_mitis_AQ (positive) s__Streptococcus_AIMSoral1	Tongue dorsum
s__Rothia_AIMSoral2	positive	s__Streptococcus_AIMSoral1	0.201173	s__Rothia_AIMSoral2 (positive) s__Streptococcus_AIMSoral1	Tongue dorsum
s__Haemophilus_haemolyticus_K	positive	s__Alloprevotella_sp905371275	0.172752	s__Haemophilus_haemolyticus_K (positive) s__Alloprevotella_sp905371275	Tongue dorsum
s__Veillonella_sp018367495	positive	s__Alloprevotella_sp905371275	0.0249782	s__Veillonella_sp018367495 (positive) s__Alloprevotella_sp905371275	Tongue dorsum
s__Prevotella_melaninogenica	negative	s__Streptococcus_mitis_A	-0.0713566	s__Prevotella_melaninogenica (negative) s__Streptococcus_mitis_A	Tongue dorsum
s__Rothia_AIMSoral2	positive	s__Streptococcus_mitis_A	0.0835768	s__Rothia_AIMSoral2 (positive) s__Streptococcus_mitis_A	Tongue dorsum
s__Streptococcus_lactarius	positive	s__Rothia_AIMSoral2	0.0835033	s__Streptococcus_lactarius (positive) s__Rothia_AIMSoral2	Tongue dorsum
s__Streptococcus_AIMSoral1	positive	s__Rothia_AIMSoral2	0.208178	s__Streptococcus_AIMSoral1 (positive) s__Rothia_AIMSoral2	Tongue dorsum
s__Granulicatella_elegans_A	positive	s__Veillonella_sp018367495	0.0799758	s__Granulicatella_elegans_A (positive) s__Veillonella_sp018367495	Tongue dorsum
s__Pauljensenia_sp900541895	positive	s__Veillonella_sp018367495	0.121663	s__Pauljensenia_sp900541895 (positive) s__Veillonella_sp018367495	Tongue dorsum
s__Rothia_AIMSoral2	positive	s__Veillonella_sp018367495	0.0314654	s__Rothia_AIMSoral2 (positive) s__Veillonella_sp018367495	Tongue dorsum
s__Streptococcus_sp901875575	negative	s__Gemella_haemolysans	-0.145606	s__Streptococcus_sp901875575 (negative) s__Gemella_haemolysans	Tongue dorsum
s__Granulicatella_elegans_A	positive	s__Streptococcus_oralis_BN	0.140717	s__Granulicatella_elegans_A (positive) s__Streptococcus_oralis_BN	Dental plaque
s__Veillonella_nakazawae	positive	s__Veillonella_atypica	0.163356	s__Veillonella_nakazawae (positive) s__Veillonella_atypica	Dental plaque
s__Neisseria_cinerea	negative	s__Veillonella_atypica	-0.0765886	s__Neisseria_cinerea (negative) s__Veillonella_atypica	Dental plaque
s__Veillonella_atypica	positive	s__Veillonella_nakazawae	0.129181	s__Veillonella_atypica (positive) s__Veillonella_nakazawae	Dental plaque
s__Streptococcus_AIMSoral1	negative	s__Gemella_haemolysans_B	-0.00379456	s__Streptococcus_AIMSoral1 (negative) s__Gemella_haemolysans_B	Dental plaque
s__Gemella_haemolysans	negative	s__Gemella_haemolysans_B	-0.167467	s__Gemella_haemolysans (negative) s__Gemella_haemolysans_B	Dental plaque
s__Alloprevotella_sp905371275	positive	s__Haemophilus_haemolyticus_K	0.128767	s__Alloprevotella_sp905371275 (positive) s__Haemophilus_haemolyticus_K	Dental plaque
s__Veillonella_atypica	negative	s__Neisseria_cinerea	-0.0933892	s__Veillonella_atypica (negative) s__Neisseria_cinerea	Dental plaque
s__Alloprevotella_sp905371275	positive	s__Neisseria_cinerea	0.0648837	s__Alloprevotella_sp905371275 (positive) s__Neisseria_cinerea	Dental plaque
s__Veillonella_atypica	negative	s__Porphyromonas_sp003640335	-0.0794832	s__Veillonella_atypica (negative) s__Porphyromonas_sp003640335	Dental plaque
s__Granulicatella_elegans_A	positive	s__Porphyromonas_sp003640335	0.0148548	s__Granulicatella_elegans_A (positive) s__Porphyromonas_sp003640335	Dental plaque
s__Streptococcus_oralis_BN	positive	s__Granulicatella_elegans_A	0.211121	s__Streptococcus_oralis_BN (positive) s__Granulicatella_elegans_A	Dental plaque
s__Gemella_haemolysans	negative	s__Granulicatella_elegans_A	-0.0176112	s__Gemella_haemolysans (negative) s__Granulicatella_elegans_A	Dental plaque
s__Cutibacterium_acnes	positive	s__Pseudomonas_E_putida_H	0.290352	s__Cutibacterium_acnes (positive) s__Pseudomonas_E_putida_H	Dental plaque
s__Pseudomonas_E_putida_H	positive	s__Cutibacterium_acnes	0.194065	s__Pseudomonas_E_putida_H (positive) s__Cutibacterium_acnes	Dental plaque
s__Gemella_haemolysans	positive	s__Streptococcus_mitis_AQ	0.0279028	s__Gemella_haemolysans (positive) s__Streptococcus_mitis_AQ	Dental plaque
s__Streptococcus_lactarius	positive	s__Streptococcus_peroris	0.318615	s__Streptococcus_lactarius (positive) s__Streptococcus_peroris	Dental plaque
s__Streptococcus_peroris	positive	s__Streptococcus_lactarius	0.3922	s__Streptococcus_peroris (positive) s__Streptococcus_lactarius	Dental plaque
s__Veillonella_sp018367495	positive	s__Pauljensenia_sp900541895	0.267258	s__Veillonella_sp018367495 (positive) s__Pauljensenia_sp900541895	Dental plaque
s__Rothia_AIMSoral2	positive	s__Streptococcus_AIMSoral1	0.0499279	s__Rothia_AIMSoral2 (positive) s__Streptococcus_AIMSoral1	Dental plaque
s__Veillonella_sp018367495	positive	s__Streptococcus_AIMSoral1	0.0712287	s__Veillonella_sp018367495 (positive) s__Streptococcus_AIMSoral1	Dental plaque
s__Haemophilus_haemolyticus_K	positive	s__Alloprevotella_sp905371275	0.104591	s__Haemophilus_haemolyticus_K (positive) s__Alloprevotella_sp905371275	Dental plaque
s__Neisseria_cinerea	positive	s__Alloprevotella_sp905371275	0.0872203	s__Neisseria_cinerea (positive) s__Alloprevotella_sp905371275	Dental plaque
s__Rothia_AIMSoral2	positive	s__Alloprevotella_sp905371275	0.032139	s__Rothia_AIMSoral2 (positive) s__Alloprevotella_sp905371275	Dental plaque
s__Streptococcus_mitis_AQ	negative	s__Bergeyella_A_sp916710115	-0.00653692	s__Streptococcus_mitis_AQ (negative) s__Bergeyella_A_sp916710115	Dental plaque
s__Prevotella_melaninogenica	negative	s__Streptococcus_mitis_A	-0.0254972	s__Prevotella_melaninogenica (negative) s__Streptococcus_mitis_A	Dental plaque
s__Pseudomonas_E_putida_H	positive	s__Streptococcus_mitis_A	0.079336	s__Pseudomonas_E_putida_H (positive) s__Streptococcus_mitis_A	Dental plaque
s__Veillonella_sp018367495	positive	s__Rothia_AIMSoral2	0.0880068	s__Veillonella_sp018367495 (positive) s__Rothia_AIMSoral2	Dental plaque
s__Pauljensenia_sp900541895	positive	s__Veillonella_sp018367495	0.259787	s__Pauljensenia_sp900541895 (positive) s__Veillonella_sp018367495	Dental plaque
s__Streptococcus_AIMSoral1	positive	s__Veillonella_sp018367495	0.0167413	s__Streptococcus_AIMSoral1 (positive) s__Veillonella_sp018367495	Dental plaque
s__Rothia_AIMSoral2	positive	s__Veillonella_sp018367495	0.0348801	s__Rothia_AIMSoral2 (positive) s__Veillonella_sp018367495	Dental plaque
s__Gemella_haemolysans_B	negative	s__Gemella_haemolysans	-0.180714	s__Gemella_haemolysans_B (negative) s__Gemella_haemolysans	Dental plaque
s__Granulicatella_elegans_A	negative	s__Gemella_haemolysans	-0.0726041	s__Granulicatella_elegans_A (negative) s__Gemella_haemolysans	Dental plaque
