# Supplementary material for: Unique ecology of co-occurring functionally and phylogenetically undescribed species in the infant oral microbiome
Source: PLoS Comput Biol. 2026 Mar 5;22(3):e1013185. doi: 10.1371/journal.pcbi.1013185 (PMC13004514; doi:10.1371/journal.pcbi.1013185)
Supplement: S5 Table — A) Tongue dorsum samples (n = 18), comprising 36 species present in at least 5 samples and B) dental plaque samples (n = 14) comprising 22 species present in at least 5 samples. (XLSX) [file pcbi.1013185.s023.xlsx]

## Sheet: Table A
Table S5a
	s__Streptococcus_oralis_BN	s__Prevotella_melaninogenica	s__Rothia_mucilaginosa	s__Prevotella_histicola	s__Lancefieldella_sp000564995	s__Veillonella_atypica	s__JABCPE02_sp013333255	s__Gemella_sanguinis	s__Porphyromonas_pasteri	s__Veillonella_nakazawae	s__Prevotella_nanceiensis	s__Lachnoanaerobaculum_orale	s__JABCPH02_sp013333235	s__Alloprevotella_sp905369775	s__Bulleidia_sp015256455	s__Campylobacter_A_concisus_C	s__Haemophilus_haemolyticus_K	s__Porphyromonas_sp003640335	s__Granulicatella_elegans_A	s__Pauljensenia_variabilis	s__Cutibacterium_acnes	s__Nanogingivalis_sp900556165	s__Granulicatella_sp015264885	s__Streptococcus_mitis_AQ	s__Streptococcus_sp901875575	s__Prevotella_sp916439115	s__Neisseria_sp000186165	s__Streptococcus_peroris	s__Streptococcus_lactarius	s__Pauljensenia_sp900541895	s__Streptococcus_AIMSoral1	s__Alloprevotella_sp905371275	s__Streptococcus_mitis_A	s__Rothia_AIMSoral2	s__Veillonella_sp018367495	s__Gemella_haemolysans
s__Streptococcus_oralis_BN	1	0.0783718	0.291618	-0.421542	-0.0091925	-0.187538	0.0514149	0.11998	0.181833	0.0829151	0.267373	-0.0689712	0.00656607	0.101576	0.073951	0.185575	0.126031	0.421083	0.471367	-0.255595	0.0906949	0.66186	0.191729	0.134098	-0.209394	0.316734	-0.129763	-0.20738	-0.408943	-0.0624264	-0.0685019	-0.0465688	-0.15102	-0.201041	-0.00393964	0.151943
s__Prevotella_melaninogenica	0.0783718	1	0.348487	-0.319121	0.122836	0.501386	0.327712	0.532879	0.240645	0.437021	0.457737	0.755794	0.800334	0.460732	0.633735	0.453437	-0.416847	-0.314832	-0.0492881	-0.146521	-0.2283	-0.134233	0.364709	-0.222289	-0.0805352	0.114368	0.587988	0.293586	-0.467021	-0.375958	-0.673568	-0.325301	-0.56226	-0.58598	-0.359644	-0.128348
s__Rothia_mucilaginosa	0.291618	0.348487	1	-0.233348	-0.129119	0.00399089	0.598669	0.523419	0.690771	0.456128	0.735325	-0.00742765	0.177344	0.836353	0.487603	0.471074	0.0823229	0.296559	0.162807	-0.0906947	-0.140926	0.364022	0.919389	-0.183798	0.283896	0.150413	0.295868	-0.198622	-0.589467	-0.319524	-0.343217	0.0174916	-0.420026	-0.579915	-0.420026	-0.0265108
s__Prevotella_histicola	-0.421542	-0.319121	-0.233348	1	0.204978	0.37248	-0.155193	-0.491982	-0.188748	-0.234275	-0.375579	-0.169174	-0.312592	-0.155193	-0.420026	-0.278461	-0.0249511	-0.172355	-0.349513	0.601452	-0.0210114	-0.243777	-0.287701	0.181634	-0.257073	-0.420026	-0.420026	0.040585	0.500421	-0.00525286	0.306748	-0.103841	0.356515	0.112705	-0.120791	0.185163
s__Lancefieldella_sp000564995	-0.0091925	0.122836	-0.129119	0.204978	1	-0.0275448	-0.31458	-0.0881066	-0.243275	-0.151962	-0.149706	0.423635	0.226208	-0.290812	0.0575591	0.177344	-0.416289	-0.0893929	0.0126635	0.141827	-0.157586	-0.0688141	-0.188141	-0.198315	0.0438576	0.220902	0.0342243	0.141433	-0.00926705	0.541045	0.202204	-0.167158	0.00878477	0.140565	0.262811	-0.460938
s__Veillonella_atypica	-0.187538	0.501386	0.00399089	0.37248	-0.0275448	1	-0.05978	-0.0934919	-0.10043	0.19384	0.0258286	0.362267	0.247903	0.132712	0.171608	0.283353	-0.245933	-0.523005	-0.420168	0.188661	0.0920845	-0.397521	-0.0406911	-0.0110945	-0.269454	-0.329914	0.0119727	0.0741443	-0.0913973	-0.443578	-0.424518	-0.476479	-0.0895204	-0.515464	-0.585952	0.196522
s__JABCPE02_sp013333255	0.0514149	0.327712	0.598669	-0.155193	-0.31458	-0.05978	1	0.740636	0.842457	0.509103	0.78878	0.0921228	0.420838	0.850467	0.384752	0.0698199	0.0940517	0.14739	-0.0955324	-0.0664632	-0.171801	0.322969	0.528495	0.0412969	0.427828	-0.0668488	0.396636	0.217267	-0.147489	-0.156753	-0.161406	0.0665099	-0.110453	-0.252738	-0.310386	-0.191865
s__Gemella_sanguinis	0.11998	0.532879	0.523419	-0.491982	-0.0881066	-0.0934919	0.740636	1	0.671854	0.661927	0.819092	0.334085	0.45854	0.644832	0.441421	0.363523	-0.200735	-0.0384181	-0.0912235	-0.261879	-0.161511	0.104184	0.567227	-0.319129	0.475384	-0.0819977	0.523419	0.185831	-0.439617	-0.159204	-0.390466	0.00556241	-0.226376	-0.268108	-0.343423	-0.381859
s__Porphyromonas_pasteri	0.181833	0.240645	0.690771	-0.188748	-0.243275	-0.10043	0.842457	0.671854	1	0.467988	0.836433	-0.0947931	0.286617	0.692924	0.408521	0.215402	0.154245	0.0908906	-0.0544172	-0.161769	-0.166785	0.475365	0.619373	0.0908533	0.422673	0.0490225	0.399608	0.19143	-0.310317	-0.116624	-0.182927	-0.0592543	-0.167776	-0.38092	-0.401264	-0.0815114
s__Veillonella_nakazawae	0.0829151	0.437021	0.456128	-0.234275	-0.151962	0.19384	0.509103	0.661927	0.467988	1	0.734878	0.296271	0.421695	0.5478	0.399616	0.456128	0.189682	-0.114586	-0.24425	0.0124941	0.203312	-0.0924437	0.344448	-0.109007	0.0711978	-0.0955312	0.254301	-0.161685	-0.581372	-0.46228	-0.260981	0.237678	-0.0987754	-0.43483	-0.386237	0.0692852
s__Prevotella_nanceiensis	0.267373	0.457737	0.735325	-0.375579	-0.149706	0.0258286	0.78878	0.819092	0.836433	0.734878	1	0.184341	0.405783	0.783764	0.475798	0.57626	0.0318021	0.0842165	-0.171509	-0.0671378	-0.00588928	0.215367	0.635596	-0.241598	0.395791	-0.0795323	0.361383	0.0441233	-0.587371	-0.295642	-0.387429	-0.11699	-0.265269	-0.509985	-0.450433	-0.257951
s__Lachnoanaerobaculum_orale	-0.0689712	0.755794	-0.00742765	-0.169174	0.423635	0.362267	0.0921228	0.334085	-0.0947931	0.296271	0.184341	1	0.745205	0.17757	0.571929	0.289678	-0.5455	-0.191607	0.00120927	-0.1091	-0.216946	-0.339747	-0.093675	-0.239522	-0.216491	0.075762	0.402579	0.264243	-0.213564	0.056431	-0.241511	-0.233389	-0.188748	-0.143903	0.0992675	-0.231994
s__JABCPH02_sp013333235	0.00656607	0.800334	0.177344	-0.312592	0.226208	0.247903	0.420838	0.45854	0.286617	0.421695	0.405783	0.745205	1	0.353728	0.762269	0.130675	-0.233752	-0.260461	-0.0126635	-0.256077	-0.321738	-0.00732064	0.115666	-0.000617803	0.0452071	0.342243	0.742045	0.387403	-0.294074	-0.0118189	-0.200325	-0.125369	-0.221816	-0.25327	-0.0468521	-0.172031
s__Alloprevotella_sp905369775	0.101576	0.460732	0.836353	-0.155193	-0.290812	0.132712	0.850467	0.644832	0.692924	0.5478	0.783764	0.17757	0.353728	1	0.482797	0.32236	0.0840195	0.293552	0.044743	-0.00125402	-0.169293	0.216711	0.746603	-0.106192	0.269325	-0.0460514	0.340186	-0.0352324	-0.389371	-0.374953	-0.346724	0.0665099	-0.339747	-0.44864	-0.364913	-0.0865275
s__Bulleidia_sp015256455	0.073951	0.633735	0.487603	-0.420026	0.0575591	0.171608	0.384752	0.441421	0.408521	0.399616	0.475798	0.571929	0.762269	0.482797	1	0.140496	-0.135344	-0.00683315	0.259683	-0.565098	-0.447892	0.13223	0.410692	-0.0472624	0.134779	0.444628	0.808264	0.138513	-0.472624	0.032092	-0.119727	-0.074003	-0.210013	-0.243537	-0.0513365	-0.0516262
s__Campylobacter_A_concisus_C	0.185575	0.453437	0.471074	-0.278461	0.177344	0.283353	0.0698199	0.363523	0.215402	0.456128	0.57626	0.289678	0.130675	0.32236	0.140496	1	-0.213481	-0.11343	-0.30274	0.269293	0.339059	-0.210013	0.390468	-0.485752	0.087463	-0.163636	-0.0446281	-0.134593	-0.643293	-0.364174	-0.634552	-0.343105	-0.420026	-0.666027	-0.420026	-0.235806
s__Haemophilus_haemolyticus_K	0.126031	-0.416847	0.0823229	-0.0249511	-0.416289	-0.245933	0.0940517	-0.200735	0.154245	0.189682	0.0318021	-0.5455	-0.233752	0.0840195	-0.135344	-0.213481	1	0.481073	0.280548	-0.0977621	0.267373	0.363761	0.00525286	0.529742	-0.125878	0.196738	-0.146507	-0.218411	0.0864433	-0.163722	0.397536	0.673543	-0.0196982	0.180596	0.242945	0.444052
s__Porphyromonas_sp003640335	0.421083	-0.314832	0.296559	-0.172355	-0.0893929	-0.523005	0.14739	-0.0384181	0.0908906	-0.114586	0.0842165	-0.191607	-0.260461	0.293552	-0.00683315	-0.11343	0.481073	1	0.735351	-0.154589	-0.131516	0.493268	0.191005	0.183445	-0.134554	0.241893	-0.166729	-0.26146	-0.00271368	0.164972	0.369568	0.481705	-0.126693	0.369344	0.580732	0.0922921
s__Granulicatella_elegans_A	0.471367	-0.0492881	0.162807	-0.349513	0.0126635	-0.420168	-0.0955324	-0.0912235	-0.0544172	-0.24425	-0.171509	0.00120927	-0.0126635	0.044743	0.259683	-0.30274	0.280548	0.735351	1	-0.519071	-0.360056	0.579989	0.14563	0.377251	-0.284791	0.649881	0.157425	-0.172322	-0.100458	0.264647	0.258815	0.458927	-0.231742	0.323111	0.610381	0.298722
s__Pauljensenia_variabilis	-0.255595	-0.146521	-0.0906947	0.601452	0.141827	0.188661	-0.0664632	-0.261879	-0.161769	0.0124941	-0.0671378	-0.1091	-0.256077	-0.00125402	-0.565098	0.269293	-0.0977621	-0.154589	-0.519071	1	0.342756	-0.344062	-0.168092	-0.0676031	-0.168241	-0.408824	-0.565098	-0.150019	0.0720361	-0.257951	-0.167324	-0.0988166	0.123442	-0.216942	-0.178597	0.0294464
s__Cutibacterium_acnes	0.0906949	-0.2283	-0.140926	-0.0210114	-0.157586	0.0920845	-0.171801	-0.161511	-0.166785	0.203312	-0.00588928	-0.216946	-0.321738	-0.169293	-0.447892	0.339059	0.267373	-0.131516	-0.360056	0.342756	1	-0.0105057	-0.232439	0.157371	-0.0338904	-0.0851135	-0.565098	-0.105896	0.0797938	-0.175501	-0.140373	0.155608	0.0932383	-0.24193	-0.164152	0.0365135
s__Nanogingivalis_sp900556165	0.66186	-0.134233	0.364022	-0.243777	-0.0688141	-0.397521	0.322969	0.104184	0.475365	-0.0924437	0.215367	-0.339747	-0.00732064	0.216711	0.13223	-0.210013	0.363761	0.493268	0.579989	-0.344062	-0.0105057	1	0.303807	0.567144	0.136296	0.614482	0.102673	0.089779	-0.037686	0.256077	0.187805	0.259602	-0.0512445	0.0177289	0.124451	0.107684
s__Granulicatella_sp015264885	0.191729	0.364709	0.919389	-0.287701	-0.188141	-0.0406911	0.528495	0.567227	0.619373	0.344448	0.635596	-0.093675	0.115666	0.746603	0.410692	0.390468	0.00525286	0.191005	0.14563	-0.168092	-0.232439	0.303807	1	-0.294692	0.3792	0.0964503	0.426248	-0.0430447	-0.50351	-0.396591	-0.438838	0.0025327	-0.474378	-0.495143	-0.474378	-0.115563
s__Streptococcus_mitis_AQ	0.134098	-0.222289	-0.183798	0.181634	-0.198315	-0.0110945	0.0412969	-0.319129	0.0908533	-0.109007	-0.241598	-0.239522	-0.000617803	-0.106192	-0.0472624	-0.485752	0.529742	0.183445	0.377251	-0.0676031	0.157371	0.567144	-0.294692	1	-0.291543	0.502819	-0.0774578	0.0716147	0.279979	0.193943	0.332834	0.460609	0.218702	0.166717	0.273069	0.58183
s__Streptococcus_sp901875575	-0.209394	-0.0805352	0.283896	-0.257073	0.0438576	-0.269454	0.427828	0.475384	0.422673	0.0711978	0.395791	-0.216491	0.0452071	0.269325	0.134779	0.087463	-0.125878	-0.134554	-0.284791	-0.168241	-0.0338904	0.136296	0.3792	-0.291543	1	0.0215073	0.335514	0.143392	-0.0523866	0.3268	-0.0403893	-0.0653619	0.104584	0.0256779	-0.249651	-0.691121
s__Prevotella_sp916439115	0.316734	0.114368	0.150413	-0.420026	0.220902	-0.329914	-0.0668488	-0.0819977	0.0490225	-0.0955312	-0.0795323	0.075762	0.342243	-0.0460514	0.444628	-0.163636	0.196738	0.241893	0.649881	-0.408824	-0.0851135	0.614482	0.0964503	0.502819	0.0215073	1	0.381818	0.00653363	-0.212681	0.397661	0.139681	0.38347	-0.158676	0.0390198	0.41847	0.129763
s__Neisseria_sp000186165	-0.129763	0.587988	0.295868	-0.420026	0.0342243	0.0119727	0.396636	0.523419	0.399608	0.254301	0.361383	0.402579	0.742045	0.340186	0.808264	-0.0446281	-0.146507	-0.166729	0.157425	-0.565098	-0.565098	0.102673	0.426248	-0.0774578	0.335514	0.381818	1	0.471728	-0.236312	0.0237201	-0.123718	-0.0121096	-0.186678	-0.0282557	-0.0544478	-0.213481
s__Streptococcus_peroris	-0.20738	0.293586	-0.198622	0.040585	0.141433	0.0741443	0.217267	0.185831	0.19143	-0.161685	0.0441233	0.264243	0.387403	-0.0352324	0.138513	-0.134593	-0.218411	-0.26146	-0.172322	-0.150019	-0.105896	0.089779	-0.0430447	0.0716147	0.143392	0.00653363	0.471728	1	0.506492	0.120236	-0.0199822	-0.243592	-0.0172179	0.164876	0.00368955	-0.396007
s__Streptococcus_lactarius	-0.408943	-0.467021	-0.589467	0.500421	-0.00926705	-0.0913973	-0.147489	-0.439617	-0.310317	-0.581372	-0.587371	-0.213564	-0.294074	-0.389371	-0.472624	-0.643293	0.0864433	-0.00271368	-0.100458	0.0720361	0.0797938	-0.037686	-0.50351	0.279979	-0.0523866	-0.212681	-0.236312	0.506492	1	0.333583	0.507704	0.0865646	0.34597	0.601677	0.3262	-0.106392
s__Pauljensenia_sp900541895	-0.0624264	-0.375958	-0.319524	-0.00525286	0.541045	-0.443578	-0.156753	-0.159204	-0.116624	-0.46228	-0.295642	0.056431	-0.0118189	-0.374953	0.032092	-0.364174	-0.163722	0.164972	0.264647	-0.257951	-0.175501	0.256077	-0.396591	0.193943	0.3268	0.397661	0.0237201	0.120236	0.333583	1	0.594057	0.0715569	0.388712	0.591764	0.590947	-0.375736
s__Streptococcus_AIMSoral1	-0.0685019	-0.673568	-0.343217	0.306748	0.202204	-0.424518	-0.161406	-0.390466	-0.182927	-0.260981	-0.387429	-0.241511	-0.200325	-0.346724	-0.119727	-0.634552	0.397536	0.369568	0.258815	-0.167324	-0.140373	0.187805	-0.438838	0.332834	-0.0403893	0.139681	-0.123718	-0.0199822	0.507704	0.594057	1	0.429914	0.624765	0.781859	0.618505	0.0853466
s__Alloprevotella_sp905371275	-0.0465688	-0.325301	0.0174916	-0.103841	-0.167158	-0.476479	0.0665099	0.00556241	-0.0592543	0.237678	-0.11699	-0.233389	-0.125369	0.0665099	-0.074003	-0.343105	0.673543	0.481705	0.458927	-0.0988166	0.155608	0.259602	0.0025327	0.460609	-0.0653619	0.38347	-0.0121096	-0.243592	0.0865646	0.0715569	0.429914	1	0.100042	0.408543	0.491344	0.314623
s__Streptococcus_mitis_A	-0.15102	-0.56226	-0.420026	0.356515	0.00878477	-0.0895204	-0.110453	-0.226376	-0.167776	-0.0987754	-0.265269	-0.188748	-0.221816	-0.339747	-0.210013	-0.420026	-0.0196982	-0.126693	-0.231742	0.123442	0.0932383	-0.0512445	-0.474378	0.218702	0.104584	-0.158676	-0.186678	-0.0172179	0.34597	0.388712	0.624765	0.100042	1	0.516671	0.129575	0.085359
s__Rothia_AIMSoral2	-0.201041	-0.58598	-0.579915	0.112705	0.140565	-0.515464	-0.252738	-0.268108	-0.38092	-0.43483	-0.509985	-0.143903	-0.25327	-0.44864	-0.243537	-0.666027	0.180596	0.369344	0.323111	-0.216942	-0.24193	0.0177289	-0.495143	0.166717	0.0256779	0.0390198	-0.0282557	0.164876	0.601677	0.591764	0.781859	0.408543	0.516671	1	0.758545	-0.13062
s__Veillonella_sp018367495	-0.00393964	-0.359644	-0.420026	-0.120791	0.262811	-0.585952	-0.310386	-0.343423	-0.401264	-0.386237	-0.450433	0.0992675	-0.0468521	-0.364913	-0.0513365	-0.420026	0.242945	0.580732	0.610381	-0.178597	-0.164152	0.124451	-0.474378	0.273069	-0.249651	0.41847	-0.0544478	0.00368955	0.3262	0.590947	0.618505	0.491344	0.129575	0.758545	1	0.00656607
s__Gemella_haemolysans	0.151943	-0.128348	-0.0265108	0.185163	-0.460938	0.196522	-0.191865	-0.381859	-0.0815114	0.0692852	-0.257951	-0.231994	-0.172031	-0.0865275	-0.0516262	-0.235806	0.444052	0.0922921	0.298722	0.0294464	0.0365135	0.107684	-0.115563	0.58183	-0.691121	0.129763	-0.213481	-0.396007	-0.106392	-0.375736	0.0853466	0.314623	0.085359	-0.13062	0.00656607	1

## Sheet: Table B
Table S5b
	s__Streptococcus_oralis_BN	s__Prevotella_melaninogenica	s__Veillonella_atypica	s__Veillonella_nakazawae	s__Gemella_haemolysans_B	s__Haemophilus_haemolyticus_K	s__Neisseria_cinerea	s__Porphyromonas_sp003640335	s__Granulicatella_elegans_A	s__Pseudomonas_E_putida_H	s__Cutibacterium_acnes	s__Streptococcus_mitis_AQ	s__Streptococcus_peroris	s__Streptococcus_lactarius	s__Pauljensenia_sp900541895	s__Streptococcus_AIMSoral1	s__Alloprevotella_sp905371275	s__Bergeyella_A_sp916710115	s__Streptococcus_mitis_A	s__Rothia_AIMSoral2	s__Veillonella_sp018367495	s__Gemella_haemolysans
s__Streptococcus_oralis_BN	1	0.492857	-0.0761905	0.225465	0.0047619	0.318178	0.563662	0.505413	0.855849	-0.324264	-0.145238	-0.296399	-0.137253	-0.189866	-0.0658661	-0.215238	0.447586	0.296397	-0.26138	0.273726	-0.0319915	-0.219745
s__Prevotella_melaninogenica	0.492857	1	0.519048	0.477529	0.385714	0.145052	0.0177332	-0.230154	0.471873	-0.402796	-0.0654762	-0.0942043	-0.253918	-0.404895	-0.309064	-0.748653	-0.170013	0.0139332	-0.561845	-0.301801	-0.341242	-0.0323835
s__Veillonella_atypica	-0.0761905	0.519048	1	0.718193	0.0869048	0.0538095	-0.600395	-0.643043	-0.0520449	0.286264	0.416667	0.0229767	-0.125815	-0.14869	-0.442063	-0.278405	-0.418672	0.111466	-0.310236	-0.386024	-0.341242	0.388602
s__Veillonella_nakazawae	0.225465	0.477529	0.718193	1	-0.338197	0.482914	-0.169811	-0.119364	0.292873	0.0498652	0.036733	0.0928984	-0.133866	-0.421069	-0.107817	-0.256393	0.0418391	0.140162	-0.319692	-0.296221	-0.209905	0.558675
s__Gemella_haemolysans_B	0.0047619	0.385714	0.0869048	-0.338197	1	-0.40708	-0.0569995	-0.226684	0.0138786	-0.148199	0.233333	-0.473319	-0.24248	-0.0297381	-0.526929	-0.601262	-0.550519	0.157065	0.0170996	-0.367308	-0.59984	-0.705497
s__Haemophilus_haemolyticus_K	0.318178	0.145052	0.0538095	0.482914	-0.40708	1	0.341027	0.127281	0.33184	-0.343516	-0.189503	0.277698	0.321429	-0.155095	0.146866	-0.0390805	0.611403	-0.336049	0.0168022	0.0942529	-0.0812072	0.277291
s__Neisseria_cinerea	0.563662	0.0177332	-0.600395	-0.169811	-0.0569995	0.341027	1	0.630047	0.525449	-0.218329	-0.226731	0.0782303	0.00730178	-0.262864	0.190027	-0.16678	0.602975	-0.185984	0.246917	0.0771667	-0.0765869	-0.118134
s__Porphyromonas_sp003640335	0.505413	-0.230154	-0.643043	-0.119364	-0.226684	0.127281	0.630047	1	0.51573	-0.216579	-0.385132	-0.312507	-0.253349	-0.180011	0.281798	0.15001	0.417978	0.398702	0.109167	0.0977336	0.142449	-0.316854
s__Granulicatella_elegans_A	0.855849	0.471873	-0.0520449	0.292873	0.0138786	0.33184	0.525449	0.51573	1	-0.28426	-0.170013	-0.386169	-0.240015	-0.400025	0.13167	-0.186376	0.480899	0.280568	-0.0189856	0.136372	0.0440298	-0.296629
s__Pseudomonas_E_putida_H	-0.324264	-0.402796	0.286264	0.0498652	-0.148199	-0.343516	-0.218329	-0.216579	-0.28426	1	0.766326	0.0342257	0.0413767	0.0632821	-0.0512129	0.383344	-0.121826	-0.0485175	0.50423	-0.114505	0.025529	0.333482
s__Cutibacterium_acnes	-0.145238	-0.0654762	0.416667	0.036733	0.233333	-0.189503	-0.226731	-0.385132	-0.170013	0.766326	1	0.0459533	0.00686264	0.146403	-0.442063	0.10294	-0.087898	-0.135532	0.473904	-0.180145	-0.338576	0.0890545
s__Streptococcus_mitis_AQ	-0.296399	-0.0942043	0.0229767	0.0928984	-0.473319	0.277698	0.0782303	-0.312507	-0.386169	0.0342257	0.0459533	1	0.0905086	-0.0242828	-0.0464492	0.151266	0.339293	-0.623397	0.0447898	-0.060958	0.0231543	0.716534
s__Streptococcus_peroris	-0.137253	-0.253918	-0.125815	-0.133866	-0.24248	0.321429	0.00730178	-0.253349	-0.240015	0.0413767	0.00686264	0.0905086	1	0.643956	0.491653	0.0921581	0.157788	-0.554935	-0.0305106	0.54171	0.407257	0.215569
s__Streptococcus_lactarius	-0.189866	-0.404895	-0.14869	-0.421069	-0.0297381	-0.155095	-0.262864	-0.180011	-0.400025	0.0632821	0.146403	-0.0242828	0.643956	1	0.065716	0.24051	-0.111118	-0.0486785	-0.129083	0.514737	0.279189	-0.0644484
s__Pauljensenia_sp900541895	-0.0658661	-0.309064	-0.442063	-0.107817	-0.526929	0.146866	0.190027	0.281798	0.13167	-0.0512129	-0.442063	-0.0464492	0.491653	0.065716	1	0.333559	0.371629	-0.32345	0.0935684	0.472957	0.83111	0.146437
s__Streptococcus_AIMSoral1	-0.215238	-0.748653	-0.278405	-0.256393	-0.601262	-0.0390805	-0.16678	0.15001	-0.186376	0.383344	0.10294	0.151266	0.0921581	0.24051	0.333559	1	0.425027	0.0323602	0.45366	0.531034	0.589407	0.145464
s__Alloprevotella_sp905371275	0.447586	-0.170013	-0.418672	0.0418391	-0.550519	0.611403	0.602975	0.417978	0.480899	-0.121826	-0.087898	0.339293	0.157788	-0.111118	0.371629	0.425027	1	-0.302718	0.382085	0.502305	0.323748	0.174157
s__Bergeyella_A_sp916710115	0.296397	0.0139332	0.111466	0.140162	0.157065	-0.336049	-0.185984	0.398702	0.280568	-0.0485175	-0.135532	-0.623397	-0.554935	-0.0486785	-0.32345	0.0323602	-0.302718	1	-0.231322	-0.0672097	-0.16452	-0.385166
s__Streptococcus_mitis_A	-0.26138	-0.561845	-0.310236	-0.319692	0.0170996	0.0168022	0.246917	0.109167	-0.0189856	0.50423	0.473904	0.0447898	-0.0305106	-0.129083	0.0935684	0.45366	0.382085	-0.231322	1	-0.0120016	-0.0574395	-0.156631
s__Rothia_AIMSoral2	0.273726	-0.301801	-0.386024	-0.296221	-0.367308	0.0942529	0.0771667	0.0977336	0.136372	-0.114505	-0.180145	-0.060958	0.54171	0.514737	0.472957	0.531034	0.502305	-0.0672097	-0.0120016	1	0.69943	-0.0409117
s__Veillonella_sp018367495	-0.0319915	-0.341242	-0.341242	-0.209905	-0.59984	-0.0812072	-0.0765869	0.142449	0.0440298	0.025529	-0.338576	0.0231543	0.407257	0.279189	0.83111	0.589407	0.323748	-0.16452	-0.0574395	0.69943	1	0.165759
s__Gemella_haemolysans	-0.219745	-0.0323835	0.388602	0.558675	-0.705497	0.277291	-0.118134	-0.316854	-0.296629	0.333482	0.0890545	0.716534	0.215569	-0.0644484	0.146437	0.145464	0.174157	-0.385166	-0.156631	-0.0409117	0.165759	1
