# Supplementary material for: Unique ecology of co-occurring functionally and phylogenetically undescribed species in the infant oral microbiome
Source: PLoS Comput Biol. 2026 Mar 5;22(3):e1013185. doi: 10.1371/journal.pcbi.1013185 (PMC13004514; doi:10.1371/journal.pcbi.1013185)
Supplement: S6 Table — A) Tongue dorsum samples (n = 18), comprising 36 species present in at least 5 samples and B) dental plaque samples (n = 14) comprising 22 species present in at least 5 samples. (XLSX) [file pcbi.1013185.s024.xlsx]

## Sheet: Table A
Table S6a
	s__Streptococcus_oralis_BN	s__Prevotella_melaninogenica	s__Rothia_mucilaginosa	s__Prevotella_histicola	s__Lancefieldella_sp000564995	s__Veillonella_atypica	s__JABCPE02_sp013333255	s__Gemella_sanguinis	s__Porphyromonas_pasteri	s__Veillonella_nakazawae	s__Prevotella_nanceiensis	s__Lachnoanaerobaculum_orale	s__JABCPH02_sp013333235	s__Alloprevotella_sp905369775	s__Bulleidia_sp015256455	s__Campylobacter_A_concisus_C	s__Haemophilus_haemolyticus_K	s__Porphyromonas_sp003640335	s__Granulicatella_elegans_A	s__Pauljensenia_variabilis	s__Cutibacterium_acnes	s__Nanogingivalis_sp900556165	s__Granulicatella_sp015264885	s__Streptococcus_mitis_AQ	s__Streptococcus_sp901875575	s__Prevotella_sp916439115	s__Neisseria_sp000186165	s__Streptococcus_peroris	s__Streptococcus_lactarius	s__Pauljensenia_sp900541895	s__Streptococcus_AIMSoral1	s__Alloprevotella_sp905371275	s__Streptococcus_mitis_A	s__Rothia_AIMSoral2	s__Veillonella_sp018367495	s__Gemella_haemolysans
s__Streptococcus_oralis_BN	NA	0.757239	0.240335	0.0814517	0.971122	0.45616	0.839441	0.635353	0.470218	0.743601	0.283445	0.785671	0.979371	0.688382	0.770575	0.460972	0.618265	0.0818192	0.0483061	0.305987	0.720418	0.00277175	0.445968	0.595771	0.404332	0.200336	0.607816	0.408971	0.0919776	0.805622	0.787098	0.854414	0.549726	0.423753	0.987622	0.547258
s__Prevotella_melaninogenica	0.757239	NA	0.15641	0.196779	0.627264	0.0340221	0.184322	0.0227877	0.336094	0.0697604	0.0561188	0.000285663	6.64313e-05	0.0543256	0.00474339	0.0587701	0.0852655	0.2032	0.846007	0.56181	0.362203	0.595397	0.136735	0.375319	0.750736	0.651358	0.0102754	0.23703	0.0507013	0.124148	0.00218063	0.187763	0.0151495	0.0106033	0.142683	0.611769
s__Rothia_mucilaginosa	0.240335	0.15641	NA	0.351393	0.609614	0.987461	0.00866511	0.0258008	0.0015036	0.0571001	0.000506626	0.976665	0.481431	1.52668e-05	0.0401073	0.0484644	0.745375	0.232095	0.518622	0.720418	0.577002	0.137531	6.94583e-08	0.465352	0.253585	0.551348	0.233236	0.429466	0.0100391	0.196182	0.163198	0.945079	0.0826696	0.011645	0.0826696	0.916837
s__Prevotella_histicola	0.0814517	0.196779	0.351393	NA	0.414538	0.127949	0.538619	0.0380903	0.453205	0.349427	0.124558	0.502169	0.20661	0.538619	0.0826696	0.263179	0.921715	0.494046	0.155111	0.00828069	0.934048	0.329648	0.247	0.470713	0.3031	0.0826696	0.0826696	0.872967	0.0344235	0.983496	0.215675	0.681775	0.146445	0.65613	0.633052	0.461986
s__Lancefieldella_sp000564995	0.971122	0.627264	0.609614	0.414538	NA	0.913605	0.203582	0.728106	0.330677	0.547208	0.553241	0.0797926	0.366739	0.241698	0.820534	0.481431	0.0857273	0.724282	0.960225	0.574543	0.532297	0.786149	0.454687	0.430195	0.862812	0.378382	0.892757	0.575618	0.970888	0.0204149	0.42102	0.507351	0.972402	0.577987	0.292052	0.0542038
s__Veillonella_atypica	0.45616	0.0340221	0.987461	0.127949	0.913605	NA	0.813722	0.712138	0.691732	0.44088	0.91897	0.139581	0.32127	0.599613	0.495946	0.254533	0.325255	0.0259396	0.0825547	0.453418	0.7163	0.102343	0.872637	0.96515	0.27957	0.181217	0.962393	0.769991	0.718336	0.065202	0.0790996	0.0455988	0.723903	0.0285675	0.0106079	0.43446
s__JABCPE02_sp013333255	0.839441	0.184322	0.00866511	0.538619	0.203582	0.813722	NA	0.000438817	1.14952e-05	0.0309409	0.000100182	0.716187	0.0820152	7.7759e-06	0.114893	0.783093	0.710485	0.559467	0.706117	0.793302	0.495455	0.191133	0.0241479	0.870756	0.0765428	0.792128	0.103179	0.386478	0.559201	0.534494	0.522275	0.79316	0.662613	0.311612	0.210002	0.445639
s__Gemella_sanguinis	0.635353	0.0227877	0.0258008	0.0380903	0.728106	0.712138	0.000438817	NA	0.00226003	0.00276805	3.21416e-05	0.17543	0.0556335	0.00386122	0.0666761	0.138111	0.424472	0.879702	0.718851	0.29383	0.522	0.680774	0.0140887	0.196767	0.0461686	0.746349	0.0258008	0.460343	0.0679285	0.528041	0.109149	0.982524	0.366373	0.282073	0.162929	0.117882
s__Porphyromonas_pasteri	0.470218	0.336094	0.0015036	0.453205	0.330677	0.691732	1.14952e-05	0.00226003	NA	0.0501609	1.52116e-05	0.708297	0.248864	0.0014328	0.092347	0.390668	0.541134	0.719837	0.830191	0.521327	0.508313	0.0461784	0.00612213	0.719948	0.0805516	0.846827	0.100389	0.446693	0.210108	0.644906	0.467507	0.815333	0.50576	0.118863	0.0988577	0.747807
s__Veillonella_nakazawae	0.743601	0.0697604	0.0571001	0.349427	0.547208	0.44088	0.0309409	0.00276805	0.0501609	NA	0.000512711	0.232568	0.0813295	0.0186026	0.100381	0.0571001	0.45093	0.650735	0.328683	0.960757	0.418423	0.715238	0.161595	0.666786	0.778912	0.70612	0.308526	0.521545	0.0113875	0.0534161	0.29555	0.342267	0.696582	0.0713346	0.11338	0.784717
s__Prevotella_nanceiensis	0.283445	0.0561188	0.000506626	0.124558	0.553241	0.91897	0.000100182	3.21416e-05	1.52116e-05	0.000512711	NA	0.464011	0.0947654	0.000118827	0.0459525	0.0123112	0.90031	0.739708	0.496199	0.791248	0.981497	0.390746	0.00458498	0.334126	0.103983	0.753749	0.14062	0.861988	0.0103752	0.23361	0.112176	0.643862	0.287395	0.0306032	0.0606773	0.301395
s__Lachnoanaerobaculum_orale	0.785671	0.000285663	0.976665	0.502169	0.0797926	0.139581	0.716187	0.17543	0.708297	0.232568	0.464011	NA	0.000386739	0.480864	0.0131396	0.243622	0.0192049	0.446263	0.9962	0.666518	0.387197	0.167776	0.711597	0.338423	0.388217	0.765104	0.0976547	0.289333	0.39482	0.823999	0.334305	0.351304	0.453205	0.568896	0.695138	0.354273
s__JABCPH02_sp013333235	0.979371	6.64313e-05	0.481431	0.20661	0.366739	0.32127	0.0820152	0.0556335	0.248864	0.0813295	0.0947654	0.000386739	NA	0.149854	0.000235611	0.605275	0.350534	0.296547	0.960225	0.305044	0.192927	0.977001	0.647643	0.998059	0.85863	0.164474	0.000422164	0.112202	0.236215	0.962876	0.425438	0.620125	0.376364	0.310559	0.853537	0.494869
s__Alloprevotella_sp905369775	0.688382	0.0543256	1.52668e-05	0.538619	0.241698	0.599613	7.7759e-06	0.00386122	0.0014328	0.0186026	0.000118827	0.480864	0.149854	NA	0.0424141	0.192019	0.740297	0.237088	0.860068	0.99606	0.501865	0.387725	0.000371883	0.674939	0.27981	0.856016	0.167191	0.889616	0.110233	0.125238	0.158659	0.79316	0.167776	0.0618375	0.136499	0.732809
s__Bulleidia_sp015256455	0.770575	0.00474339	0.0401073	0.0826696	0.820534	0.495946	0.114893	0.0666761	0.092347	0.100381	0.0459525	0.0131396	0.000235611	0.0424141	NA	0.578176	0.592326	0.978532	0.298044	0.0145359	0.062326	0.600949	0.090461	0.852268	0.593888	0.064493	4.93405e-05	0.583606	0.0476294	0.899406	0.636071	0.770418	0.402913	0.33014	0.839683	0.83879
s__Campylobacter_A_concisus_C	0.460972	0.0587701	0.0484644	0.263179	0.481431	0.254533	0.783093	0.138111	0.390668	0.0571001	0.0123112	0.243622	0.605275	0.192019	0.578176	NA	0.395008	0.654048	0.222042	0.279869	0.168694	0.402913	0.109147	0.0409842	0.730022	0.516464	0.860424	0.594402	0.00397484	0.137355	0.00467331	0.163344	0.0826696	0.00254789	0.0826696	0.346195
s__Haemophilus_haemolyticus_K	0.618265	0.0852655	0.745375	0.921715	0.0857273	0.325255	0.710485	0.424472	0.541134	0.45093	0.90031	0.0192049	0.350534	0.740297	0.592326	0.395008	NA	0.043266	0.259468	0.699557	0.283445	0.137835	0.983496	0.0237545	0.618693	0.433946	0.561849	0.383921	0.73306	0.516242	0.102329	0.00218177	0.938162	0.473296	0.331355	0.0648813
s__Porphyromonas_sp003640335	0.0818192	0.2032	0.232095	0.494046	0.724282	0.0259396	0.559467	0.879702	0.719837	0.650735	0.739708	0.446263	0.296547	0.237088	0.978532	0.654048	0.043266	NA	0.000506274	0.540219	0.602933	0.0375129	0.447721	0.466225	0.59451	0.333517	0.508458	0.29463	0.991474	0.512999	0.131194	0.0429523	0.616404	0.131445	0.0115001	0.715686
s__Granulicatella_elegans_A	0.0483061	0.846007	0.518622	0.155111	0.960225	0.0825547	0.706117	0.718851	0.830191	0.328683	0.496199	0.9962	0.960225	0.860068	0.298044	0.222042	0.259468	0.000506274	NA	0.0272857	0.142192	0.0116318	0.564217	0.122756	0.252026	0.00350692	0.532722	0.494128	0.691652	0.28857	0.299721	0.0554013	0.354811	0.190927	0.00713943	0.228544
s__Pauljensenia_variabilis	0.305987	0.56181	0.720418	0.00828069	0.574543	0.453418	0.793302	0.29383	0.521327	0.960757	0.791248	0.666518	0.305044	0.99606	0.0145359	0.279869	0.699557	0.540219	0.0272857	NA	0.163801	0.162096	0.504949	0.789832	0.504564	0.0920821	0.0145359	0.552403	0.776371	0.301395	0.506923	0.696461	0.625553	0.387205	0.478288	0.907664
s__Cutibacterium_acnes	0.720418	0.362203	0.577002	0.934048	0.532297	0.7163	0.495455	0.522	0.508313	0.418423	0.981497	0.387197	0.192927	0.501865	0.062326	0.168694	0.283445	0.602933	0.142192	0.163801	NA	0.966999	0.353325	0.532863	0.893798	0.737028	0.0145359	0.675798	0.752963	0.486074	0.578513	0.537521	0.712888	0.33344	0.515126	0.885627
s__Nanogingivalis_sp900556165	0.00277175	0.595397	0.137531	0.329648	0.786149	0.102343	0.191133	0.680774	0.0461784	0.715238	0.390746	0.167776	0.977001	0.387725	0.600949	0.402913	0.137835	0.0375129	0.0116318	0.162096	0.966999	NA	0.220335	0.0141059	0.589702	0.0066598	0.685179	0.723135	0.881979	0.305044	0.455507	0.298201	0.839967	0.944335	0.622709	0.670615
s__Granulicatella_sp015264885	0.445968	0.136735	6.94583e-08	0.247	0.454687	0.872637	0.0241479	0.0140887	0.00612213	0.161595	0.00458498	0.711597	0.647643	0.000371883	0.090461	0.109147	0.983496	0.447721	0.564217	0.504949	0.353325	0.220335	NA	0.235186	0.120677	0.703414	0.0777555	0.865332	0.0331515	0.103222	0.0684741	0.992042	0.0466972	0.0366832	0.0466972	0.647938
s__Streptococcus_mitis_AQ	0.595771	0.375319	0.465352	0.470713	0.430195	0.96515	0.870756	0.196767	0.719948	0.666786	0.334126	0.338423	0.998059	0.674939	0.852268	0.0409842	0.0237545	0.466225	0.122756	0.789832	0.532863	0.0141059	0.235186	NA	0.240462	0.0334328	0.759991	0.777648	0.260477	0.440632	0.177152	0.0543984	0.38327	0.508489	0.272919	0.0113076
s__Streptococcus_sp901875575	0.404332	0.750736	0.253585	0.3031	0.862812	0.27957	0.0765428	0.0461686	0.0805516	0.778912	0.103983	0.388217	0.85863	0.27981	0.593888	0.730022	0.618693	0.59451	0.252026	0.504564	0.893798	0.589702	0.120677	0.240462	NA	0.932495	0.173477	0.570285	0.836445	0.185619	0.873575	0.796659	0.679613	0.919442	0.317757	0.0014919
s__Prevotella_sp916439115	0.200336	0.651358	0.551348	0.0826696	0.378382	0.181217	0.792128	0.746349	0.846827	0.70612	0.753749	0.765104	0.164474	0.856016	0.064493	0.516464	0.433946	0.333517	0.00350692	0.0920821	0.737028	0.0066598	0.703414	0.0334328	0.932495	NA	0.117924	0.979473	0.396825	0.10221	0.580404	0.11621	0.529427	0.877831	0.0839328	0.607816
s__Neisseria_sp000186165	0.607816	0.0102754	0.233236	0.0826696	0.892757	0.962393	0.103179	0.0258008	0.100389	0.308526	0.14062	0.0976547	0.000422164	0.167191	4.93405e-05	0.860424	0.561849	0.508458	0.532722	0.0145359	0.0145359	0.685179	0.0777555	0.759991	0.173477	0.117924	NA	0.0481107	0.345131	0.925567	0.624776	0.961964	0.458265	0.911383	0.830097	0.395008
s__Streptococcus_peroris	0.408971	0.23703	0.429466	0.872967	0.575618	0.769991	0.386478	0.460343	0.446693	0.521545	0.861988	0.289333	0.112202	0.889616	0.583606	0.594402	0.383921	0.29463	0.494128	0.552403	0.675798	0.723135	0.865332	0.777648	0.570285	0.979473	0.0481107	NA	0.0319581	0.634625	0.937273	0.330028	0.945937	0.513247	0.988407	0.103777
s__Streptococcus_lactarius	0.0919776	0.0507013	0.0100391	0.0344235	0.970888	0.718336	0.559201	0.0679285	0.210108	0.0113875	0.0103752	0.39482	0.236215	0.110233	0.0476294	0.00397484	0.73306	0.991474	0.691652	0.776371	0.752963	0.881979	0.0331515	0.260477	0.836445	0.396825	0.345131	0.0319581	NA	0.17612	0.0314828	0.732698	0.159628	0.00825024	0.186475	0.674359
s__Pauljensenia_sp900541895	0.805622	0.124148	0.196182	0.983496	0.0204149	0.065202	0.534494	0.528041	0.644906	0.0534161	0.23361	0.823999	0.962876	0.125238	0.899406	0.137355	0.516242	0.512999	0.28857	0.301395	0.486074	0.305044	0.103222	0.440632	0.185619	0.10221	0.925567	0.634625	0.17612	NA	0.00933335	0.777824	0.11089	0.0096808	0.00980708	0.124388
s__Streptococcus_AIMSoral1	0.787098	0.00218063	0.163198	0.215675	0.42102	0.0790996	0.522275	0.109149	0.467507	0.29555	0.112176	0.334305	0.425438	0.158659	0.636071	0.00467331	0.102329	0.131194	0.299721	0.506923	0.578513	0.455507	0.0684741	0.177152	0.873575	0.580404	0.624776	0.937273	0.0314828	0.00933335	NA	0.0749628	0.00557081	0.000126639	0.00621492	0.736332
s__Alloprevotella_sp905371275	0.854414	0.187763	0.945079	0.681775	0.507351	0.0455988	0.79316	0.982524	0.815333	0.342267	0.643862	0.351304	0.620125	0.79316	0.770418	0.163344	0.00218177	0.0429523	0.0554013	0.696461	0.537521	0.298201	0.992042	0.0543984	0.796659	0.11621	0.961964	0.330028	0.732698	0.777824	0.0749628	NA	0.69287	0.0923273	0.0383792	0.203517
s__Streptococcus_mitis_A	0.549726	0.0151495	0.0826696	0.146445	0.972402	0.723903	0.662613	0.366373	0.50576	0.696582	0.287395	0.453205	0.376364	0.167776	0.402913	0.0826696	0.938162	0.616404	0.354811	0.625553	0.712888	0.839967	0.0466972	0.38327	0.679613	0.529427	0.458265	0.945937	0.159628	0.11089	0.00557081	0.69287	NA	0.0281333	0.60834	0.736295
s__Rothia_AIMSoral2	0.423753	0.0106033	0.011645	0.65613	0.577987	0.0285675	0.311612	0.282073	0.118863	0.0713346	0.0306032	0.568896	0.310559	0.0618375	0.33014	0.00254789	0.473296	0.131445	0.190927	0.387205	0.33344	0.944335	0.0366832	0.508489	0.919442	0.877831	0.911383	0.513247	0.00825024	0.0096808	0.000126639	0.0923273	0.0281333	NA	0.000263407	0.605428
s__Veillonella_sp018367495	0.987622	0.142683	0.0826696	0.633052	0.292052	0.0106079	0.210002	0.162929	0.0988577	0.11338	0.0606773	0.695138	0.853537	0.136499	0.839683	0.0826696	0.331355	0.0115001	0.00713943	0.478288	0.515126	0.622709	0.0466972	0.272919	0.317757	0.0839328	0.830097	0.988407	0.186475	0.00980708	0.00621492	0.0383792	0.60834	0.000263407	NA	0.979371
s__Gemella_haemolysans	0.547258	0.611769	0.916837	0.461986	0.0542038	0.43446	0.445639	0.117882	0.747807	0.784717	0.301395	0.354273	0.494869	0.732809	0.83879	0.346195	0.0648813	0.715686	0.228544	0.907664	0.885627	0.670615	0.647938	0.0113076	0.0014919	0.607816	0.395008	0.103777	0.674359	0.124388	0.736332	0.203517	0.736295	0.605428	0.979371	NA

## Sheet: Table B
Table S6b
	s__Streptococcus_oralis_BN	s__Prevotella_melaninogenica	s__Veillonella_atypica	s__Veillonella_nakazawae	s__Gemella_haemolysans_B	s__Haemophilus_haemolyticus_K	s__Neisseria_cinerea	s__Porphyromonas_sp003640335	s__Granulicatella_elegans_A	s__Pseudomonas_E_putida_H	s__Cutibacterium_acnes	s__Streptococcus_mitis_AQ	s__Streptococcus_peroris	s__Streptococcus_lactarius	s__Pauljensenia_sp900541895	s__Streptococcus_AIMSoral1	s__Alloprevotella_sp905371275	s__Bergeyella_A_sp916710115	s__Streptococcus_mitis_A	s__Rothia_AIMSoral2	s__Veillonella_sp018367495	s__Gemella_haemolysans
s__Streptococcus_oralis_BN	NA	0.0733536	0.795732	0.438328	0.98711	0.267584	0.0357976	0.0652398	9.42591e-05	0.258026	0.620314	0.303487	0.639858	0.515605	0.822981	0.459913	0.108534	0.303489	0.366712	0.343659	0.913546	0.450337
s__Prevotella_melaninogenica	0.0733536	NA	0.0571792	0.0841979	0.173176	0.620768	0.952021	0.428604	0.0884689	0.153305	0.824014	0.748718	0.381041	0.150972	0.282285	0.00206531	0.561187	0.962295	0.0365301	0.294334	0.232465	0.91249
s__Veillonella_atypica	0.795732	0.0571792	NA	0.0038146	0.767681	0.855037	0.0231939	0.0131128	0.859747	0.321095	0.138324	0.937856	0.668232	0.611935	0.113499	0.335138	0.136242	0.704415	0.280368	0.172801	0.232465	0.169706
s__Veillonella_nakazawae	0.438328	0.0841979	0.0038146	NA	0.236931	0.0802674	0.561659	0.68442	0.309547	0.865571	0.900786	0.752101	0.648214	0.133782	0.713713	0.376256	0.88707	0.632712	0.265186	0.303791	0.471369	0.0378351
s__Gemella_haemolysans_B	0.98711	0.173176	0.767681	0.236931	NA	0.148569	0.846533	0.435789	0.962442	0.613126	0.422073	0.0873629	0.403571	0.919617	0.0528617	0.0229437	0.0413495	0.591793	0.953733	0.196378	0.0233549	0.00481934
s__Haemophilus_haemolyticus_K	0.267584	0.620768	0.855037	0.0802674	0.148569	NA	0.232779	0.664571	0.24642	0.229165	0.516424	0.336419	0.262451	0.596507	0.616358	0.894477	0.0201672	0.240112	0.954537	0.748592	0.782567	0.337157
s__Neisseria_cinerea	0.0357976	0.952021	0.0231939	0.561659	0.846533	0.232779	NA	0.0157335	0.0536534	0.453335	0.435691	0.790373	0.980236	0.363898	0.515243	0.568767	0.0224557	0.524385	0.394751	0.793166	0.794689	0.687523
s__Porphyromonas_sp003640335	0.0652398	0.428604	0.0131128	0.68442	0.435789	0.664571	0.0157335	NA	0.0590705	0.457054	0.173881	0.276676	0.382145	0.538022	0.329033	0.608744	0.136961	0.157924	0.710268	0.739596	0.627114	0.26969
s__Granulicatella_elegans_A	9.42591e-05	0.0884689	0.859747	0.309547	0.962442	0.24642	0.0536534	0.0590705	NA	0.324645	0.561187	0.172626	0.408515	0.156422	0.653653	0.523496	0.081723	0.33124	0.948636	0.642026	0.881194	0.303093
s__Pseudomonas_E_putida_H	0.258026	0.153305	0.321095	0.865571	0.613126	0.229165	0.453335	0.457054	0.324645	NA	0.00139044	0.90753	0.888311	0.829831	0.861969	0.176058	0.678228	0.869175	0.0659761	0.696698	0.930967	0.243947
s__Cutibacterium_acnes	0.620314	0.824014	0.138324	0.900786	0.422073	0.516424	0.435691	0.173881	0.561187	0.00139044	NA	0.87604	0.981424	0.617482	0.113499	0.726198	0.765093	0.644098	0.0869182	0.537715	0.236371	0.762083
s__Streptococcus_mitis_AQ	0.303487	0.748718	0.937856	0.752101	0.0873629	0.336419	0.790373	0.276676	0.172626	0.90753	0.87604	NA	0.758303	0.93433	0.874712	0.605712	0.235317	0.0172197	0.879157	0.836002	0.937377	0.00393564
s__Streptococcus_peroris	0.639858	0.381041	0.668232	0.648214	0.403571	0.262451	0.980236	0.382145	0.408515	0.888311	0.981424	0.758303	NA	0.0129422	0.0741676	0.754021	0.590068	0.039418	0.917535	0.0454084	0.148375	0.459206
s__Streptococcus_lactarius	0.515605	0.150972	0.611935	0.133782	0.919617	0.596507	0.363898	0.538022	0.156422	0.829831	0.617482	0.93433	0.0129422	NA	0.823379	0.407519	0.705299	0.868745	0.660079	0.0596456	0.333722	0.826738
s__Pauljensenia_sp900541895	0.822981	0.282285	0.113499	0.713713	0.0528617	0.616358	0.515243	0.329033	0.653653	0.861969	0.113499	0.874712	0.0741676	0.823379	NA	0.243831	0.190762	0.259292	0.750365	0.0876389	0.000230424	0.6174
s__Streptococcus_AIMSoral1	0.459913	0.00206531	0.335138	0.376256	0.0229437	0.894477	0.568767	0.608744	0.523496	0.176058	0.726198	0.605712	0.754021	0.407519	0.243831	NA	0.129784	0.912553	0.103248	0.0507084	0.0265434	0.619764
s__Alloprevotella_sp905371275	0.108534	0.561187	0.136242	0.88707	0.0413495	0.0201672	0.0224557	0.136961	0.081723	0.678228	0.765093	0.235317	0.590068	0.705299	0.190762	0.129784	NA	0.292797	0.177603	0.0671855	0.258827	0.551534
s__Bergeyella_A_sp916710115	0.303489	0.962295	0.704415	0.632712	0.591793	0.240112	0.524385	0.157924	0.33124	0.869175	0.644098	0.0172197	0.039418	0.868745	0.259292	0.912553	0.292797	NA	0.426199	0.819423	0.57409	0.173841
s__Streptococcus_mitis_A	0.366712	0.0365301	0.280368	0.265186	0.953733	0.954537	0.394751	0.710268	0.948636	0.0659761	0.0869182	0.879157	0.917535	0.660079	0.750365	0.103248	0.177603	0.426199	NA	0.967519	0.845361	0.592831
s__Rothia_AIMSoral2	0.343659	0.294334	0.172801	0.303791	0.196378	0.748592	0.793166	0.739596	0.642026	0.696698	0.537715	0.836002	0.0454084	0.0596456	0.0876389	0.0507084	0.0671855	0.819423	0.967519	NA	0.00536718	0.889559
s__Veillonella_sp018367495	0.913546	0.232465	0.232465	0.471369	0.0233549	0.782567	0.794689	0.627114	0.881194	0.930967	0.236371	0.937377	0.148375	0.333722	0.000230424	0.0265434	0.258827	0.57409	0.845361	0.00536718	NA	0.571169
s__Gemella_haemolysans	0.450337	0.91249	0.169706	0.0378351	0.00481934	0.337157	0.687523	0.26969	0.303093	0.243947	0.762083	0.00393564	0.459206	0.826738	0.6174	0.619764	0.551534	0.173841	0.592831	0.889559	0.571169	NA
