# Supplementary material for: Unique ecology of co-occurring functionally and phylogenetically undescribed species in the infant oral microbiome
Source: PLoS Comput Biol. 2026 Mar 5;22(3):e1013185. doi: 10.1371/journal.pcbi.1013185 (PMC13004514; doi:10.1371/journal.pcbi.1013185)
Supplement: S7 Table — (XLSX) [file pcbi.1013185.s025.xlsx]

## Sheet: S7 Table
Table S7
MAG	bin_id	Genome type	% completion	% redundancy	total length	Genus	GTDB/AIMSoral Species	NCBI strain identifier	Biosample	Type strain
Streptococcus_sp_i6P12Tongue	sample1004264b3	MAG	92.96	1.41	1887254	Streptococcus	g__Streptococcus; s__	NA	NA	no
Streptococcus_sp_i1P24Tongue	sample1003922b0	MAG	77.46	1.41	2000963	Streptococcus	g__Streptococcus; s__	NA	NA	no
Kocuria_flava	KocuriaflavaNBRC107626	Isolate	99.34	0	3605512	Kocuria	K. flava	NBRC 107626	SAMD00172653	yes
Lactococcus_lactis	LactococcuslactisDSM20481	Isolate	96.4	1.01	2590459	Lactococcus	L. lactis	DSM 20481	SAMN33336512	yes
Pauljensenia_sp900541895_UMGS402	Pauljensenia_sp900541895_UMGS402	MAG	97.47	0.47	1832756	Pauljensenia	P. sp900541895	UMGS402	SAMEA4891072	no
R_aeria_JCM11412	raeriaJCM11412	Isolate	93.52	0.66	2588680	Rothia	R. aeria	JCM 11412	SAMD00064392	no
R_aerolata_CCM8669	raerolataCCM8669	Isolate	99.34	0	2462803	Rothia	R. aerolata	CCM 8669	SAMD00244869	yes
R_ AIMSoral2_i6P2_Tongue	bin1000919	MAG	100	0	2469707	Rothia	R. AIMSoral2	NA	NA	no
R_ AIMSoral2_i6P5_Tooth	bin1001921	MAG	87.32	1.41	1505264	Rothia	R. AIMSoral2	NA	NA	no
R_ AIMSoral2_i6P10_Tooth	bin1002431	MAG	100	0	2232828	Rothia	R. AIMSoral2	NA	NA	no
R_AIMSoral2_i6P10_Tongue	bin1002434	MAG	97.18	0	2221172	Rothia	R. AIMSoral2	NA	NA	no
R_ AIMSoral2_i6P7_Tooth	bin1002719	MAG	100	0	2185901	Rothia	R. AIMSoral2	NA	NA	no
R_ AIMSoral2_i6P7_Tongue	bin1002722	MAG	85.92	0	1823886	Rothia	R. AIMSoral2	NA	NA	no
R_ AIMSoral2_i6P8_Tongue	bin1003172	MAG	100	0	2185010	Rothia	R. AIMSoral2	NA	NA	no
R_ AIMSoral2_i6P11_Tongue	bin1003550	MAG	100	0	2184168	Rothia	R. AIMSoral2	NA	NA	no
R_ AIMSoral2_i6P11_Tooth	bin1003553	MAG	100	0	2169382	Rothia	R. AIMSoral2	NA	NA	no
R_ AIMSoral2_i6P14_Tooth	bin1004201	MAG	100	2.82	2288920	Rothia	R. AIMSoral2	NA	NA	no
R_ AIMSoral2_i6P12_Tooth	bin1004261	MAG	98.59	1.41	2150173	Rothia	R. AIMSoral2	NA	NA	no
R_ AIMSoral2_i6P12_Tongue	bin1004264	MAG	100	0	2192242	Rothia	R. AIMSoral2	NA	NA	no
R_ AIMSoral2_i6P17_Tooth	bin1004270	MAG	100	0	2298247	Rothia	R. AIMSoral2	NA	NA	no
R_ AIMSoral2_i6P17_Tongue	bin1004273	MAG	100	0	2293912	Rothia	R. AIMSoral2	NA	NA	no
R_amarae_KJZ9	ramaraeKJZ9	Isolate	99.34	0.66	2483880	Rothia	R. amarae	KJZ-9	SAMN16132388	no
R_dentocariosa_ATCC17931	redentocariosaATCC17931	Isolate	99.34	0	2506025	Rothia	R. dentocariosa	ATCC 17931	SAMN00120582	yes
R_halotolerans_JCM31975	rhalotoleransJCM31975	Isolate	99.01	0	3037640	Rothia	R. halotolerans	JCM 31975	SAMN07337062	yes
R_koreensis_JCM15915	rkoreensisJCM15915	Isolate	99.67	0	2911929	Rothia	R. koreensis	JCM15915	SAMN07337066	yes
R_kristinae_NBRC15354	rkristinaeNBRC15354	Isolate	98.34	0	2355726	Rothia	R. kristinae	NBRC 15354	SAMD00046484	yes
R_mucilaginosa_ATCC25296	rmucilaginosaATCC25296	Isolate	100	0.05	2255158	Rothia	R. mucilaginosa	ATCC 25296	SAMN00001919	yes
R_mucilaginosa_mP1Tooth	bin1000052	MAG	84.51	0	2098390	Rothia	R. mucilaginosa	NA	NA	no
R_mucilaginosa_mP1Tongue	bin1000055	MAG	84.51	2.82	2261930	Rothia	R. mucilaginosa	NA	NA	no
R_mucilaginosa_i6P1_Tongue	bin1000526	MAG	100	0	2313636	Rothia	R. mucilaginosa	NA	NA	no
R_mucilaginosa_mP11_Tooth	bin1000619	MAG	97.18	0	2032237	Rothia	R. mucilaginosa	NA	NA	no
R_mucilaginosa_mP11_Tongue	bin1000622	MAG	95.77	0	2182176	Rothia	R. mucilaginosa	NA	NA	no
R_mucilaginosa_mP7_Tongue	bin1000754	MAG	98.59	0	2621463	Rothia	R. mucilaginosa	NA	NA	no
R_mucilaginosa_mP21_Tongue	bin1001180	MAG	90.14	1.41	1569051	Rothia	R. mucilaginosa	NA	NA	no
R_mucilaginosa_mP15_Tongue	bin1001585	MAG	98.59	0	2172421	Rothia	R. mucilaginosa	NA	NA	no
R_mucilaginosa_mP19_Tooth	bin1001810	MAG	100	1.41	2243439	Rothia	R. mucilaginosa	NA	NA	no
R_mucilaginosa_mP9Tongue	bin1002347	MAG	83.1	4.23	2408725	Rothia	R. mucilaginosa	NA	NA	no
R_mucilaginosa_i6P1_Tooth	bin1002533	MAG	98.59	0	2180001	Rothia	R. mucilaginosa	NA	NA	no
R_mucilaginosa_mP10_Tongue	bin1002917	MAG	98.59	0	2284763	Rothia	R. mucilaginosa	NA	NA	no
R_mucilaginosa_i6P6_Tongue	bin1003166	MAG	100	0	2304905	Rothia	R. mucilaginosa	NA	NA	no
R_mucilaginosa_mP18Tongue	bin1003295	MAG	73.24	4.23	1574282	Rothia	R. mucilaginosa	NA	NA	no
R_mucilaginosa_mP24_Tooth	bin1003802	MAG	100	0	2216374	Rothia	R. mucilaginosa	NA	NA	no
R_mucilaginosa_i6P13_Tooth	bin1005485	MAG	90.14	0	1624512	Rothia	R. mucilaginosa	NA	NA	no
R_mucilaginosa_i6P24_Tongue	bin1006509	MAG	100	1.41	2272551	Rothia	R. mucilaginosa	NA	NA	no
R_mucilaginosa_141RMUC	rmucilaginosa141RMUC_43675	Isolate	100	0.05	2236745	Rothia	R. mucilaginosa_A	141_RMUC	SAMN03197331	no
R_mucilaginosa_A_mP6_Tongue	bin1000862	MAG	100	0	2213471	Rothia	R. mucilaginosa_A	NA	NA	no
R_mucilaginosa_A_i1P6_Tongue	bin1001414	MAG	100	0	2252676	Rothia	R. mucilaginosa_A	NA	NA	no
R_mucilaginosa_A_mP3_Tongue	bin1003046	MAG	98.59	1.41	2121163	Rothia	R. mucilaginosa_A	NA	NA	no
R_mucilaginosa_A_i6P16Tooth	bin1004798	MAG	77.46	2.82	1781876	Rothia	R. mucilaginosa_A	NA	NA	no
R_mucilaginosa_A_i6P16_Tongue	bin1004801	MAG	100	4.23	2495024	Rothia	R. mucilaginosa_A	NA	NA	no
R_nasimuarium_E1706032	rnasimuariumE1706032	Isolate	99.34	0	2526221	Rothia	R. nasimurium	E1706032	SAMN15235892	no
R_santali_AR01	rsantaliAR01	Isolate	99.01	0.22	3305617	Rothia	R. santali	AR01	SAMN28765923	yes
R_mucilaginosa_DY18	rmucilaginosaDY18	Isolate	100	0.05	2264603	Rothia	R. sp001808955	DY-18	SAMD00060968	no
R_ sp001808955_mP2_Tooth	bin1000022	MAG	92.96	0	1971510	Rothia	R. sp001808955	NA	NA	no
Rothia_sp001808955_mP5Tooth	bin1000358	MAG	71.83	0	1873256	Rothia	R. sp001808955	NA	NA	no
Rothia_sp001808955_mP21Tooth	bin1001177	MAG	69.01	0	1551611	Rothia	R. sp001808955	NA	NA	no
Rothia_sp001808955_mP14Tongue	bin1001426	MAG	77.46	0	2002610	Rothia	R. sp001808955	NA	NA	no
R_ sp001808955_i1P15_Tongue	bin1002194	MAG	100	1.41	2309916	Rothia	R. sp001808955	NA	NA	no
Rothia_sp001808955_mP3Tooth	bin1003043	MAG	60.56	2.82	1974054	Rothia	R. sp001808955	NA	NA	no
Rothia_sp001808955_mP23Tooth	bin1003253	MAG	54.93	1.41	1724098	Rothia	R. sp001808955	NA	NA	no
R_ sp001808955_mP23_Tongue	bin1003256	MAG	94.37	0	1918324	Rothia	R. sp001808955	NA	NA	no
R_ sp001808955_mP24_Tongue	bin1003805	MAG	92.96	0	1770263	Rothia	R. sp001808955	NA	NA	no
R_sp001808955_i6P15_Tooth	bin1005167	MAG	100	0	2276369	Rothia	R. sp001808955	NA	NA	no
R_sp001808955_i6P15_Tongue	bin1005170	MAG	95.77	2.82	2157056	Rothia	R. sp001808955	NA	NA	no
Rothia_sp001836735_mP16Tongue	bin1001372	MAG	53.52	0	2048519	Rothia	R. sp001836735	NA	NA	no
R_sp001836735_i6P13_Tongue	bin1005482	MAG	97.18	0	1823829	Rothia	R. sp001836735	NA	NA	no
R_ AIMSoral2_i6P19_Tooth	bin1005371	MAG	100	0	2196559	Rothia	R. AIMSoral2	NA	NA	no
R_terrae_LMG23708	rterraeLMG23708	Isolate	98.68	0	2482397	Rothia	R. terrae	LMG 23708	SAMN14517838	yes
S_lactarius_i6P17Tongue	sample1004273b4	MAG	81.69	1.41	2065370	Streptococcus	s__Streptococcus lactarius	NA	NA	no
S_lactarius_i6P18Tongue	sample1006330b6	MAG	63.38	1.41	1894037	Streptococcus	s__Streptococcus lactarius	NA	NA	no
S_lactarius_i6P16Tongue	sample1004801b1	MAG	81.69	0	1998063	Streptococcus	s__Streptococcus lactarius	NA	NA	no
S_lactarius_i6P17Tooth	sample1004270b1	MAG	60.56	0	1975375	Streptococcus	s__Streptococcus lactarius	NA	NA	no
S_lactariusi6P16Tooth	sample1004798b0	MAG	57.75	0	1961275	Streptococcus	s__Streptococcus lactarius	NA	NA	no
S_mitis_AQ_i6P16Tooth	sample1004798b2	MAG	50.7	7.04	1762472	Streptococcus	s__Streptococcus mitis_AQ	NA	NA	no
S_mitis_Di6P17Tooth	sample1004270b3	MAG	50.7	2.82	1711472	Streptococcus	s__Streptococcus mitis_D	NA	NA	no
S_peroris_i6P16Tongue	sample1004801b2	MAG	66.2	4.23	1527947	Streptococcus	s__Streptococcus peroris	NA	NA	no
Streptococcus_AIMSoral1_i6P17Tooth	sample1004270b4	MAG	61.97	9.86	2125895	Streptococcus	S. AIMSoral1	NA	NA	no
Streptococcus_AIMSoral1_i6P20Tongue	sample1004876b0	MAG	50.7	7.04	1666952	Streptococcus	S. AIMSoral1	NA	NA	no
Streptococcus_AIMSoral1_i6P18Tongue	sample1006330b8	MAG	69.01	0	1827997	Streptococcus	S. AIMSoral1	NA	NA	no
Streptococcus_AIMSoral1_i6P24Tongue	sample1006509b5	MAG	63.38	0	2096032	Streptococcus	S. AIMSoral1	NA	NA	no
Streptococcus_AIMSoral1_i6P12Tooth	sample1004261b1	MAG	61.97	0	1903227	Streptococcus	S. AIMSoral1	NA	NA	no
S_salivarius_i1P24Tongue	sample1003922b1	MAG	76.06	0	2240502	Streptococcus	s__Streptococcus salivarius	NA	NA	no
S_sanguinis_i6P19Tooth	sample1005371b6	MAG	50.7	0	2062460	Streptococcus	s__Streptococcus sanguinis	NA	NA	no
Streptococcus_sp001556435_i6P15Tooth	sample1005167b6	MAG	53.52	1.41	1200831	Streptococcus	s__Streptococcus sp001556435	NA	NA	no
Streptococcus_sp901875575_i6P21Tooth	sample1004672b1	MAG	56.34	1.41	1540248	Streptococcus	s__Streptococcus sp901875575	NA	NA	no
Streptococcus_sp902479835_i6P24Tongue	sample1006509b8	MAG	56.34	2.82	1916389	Streptococcus	s__Streptococcus sp902479835	NA	NA	no
S_acidominimus	acidominimusCCUG27296	Isolate	98.59	1.41	2285094	Streptococcus	S. acidominimus	CCUG 27296	SAMN06174759	yes
S_agalactiae	agalactiaeATCC13812	Isolate	100	1.41	2287892	Streptococcus	S. agalactaie	ATCC 13812	SAMN00217013	yes
S_AIMSoral1_C150	S_sp000187445_C150	Isolate	100	1.41	2142483	Streptococcus	S. AIMSoral1	C150	SAMN02463753	no
S_AIMSoral1_HSISS2	S_sp000187445_HSISS2	Isolate	94.37	7.04	2360910	Streptococcus	S. AIMSoral1	HSISS2	SAMN02471217	no
S_AIMSoral1_HSISS3	S_sp000187445_HSISS3	Isolate	97.18	1.41	2399857	Streptococcus	S. AIMSoral1	HSISS3	SAMN02471218	no
S_AIMSoral1_Map27_006	S_sp000187445_Map27_006	MAG	100	9.86	2150072	Streptococcus	S. AIMSoral1	Map_27_006	SAMN20301659	no
S_AIMSoral1_Map35_022	S_sp000187445_Map35_022	MAG	98.59	5.63	2106473	Streptococcus	S. AIMSoral1	Map_35_022	SAMN20301714	no
S_AIMSoral1_VTCC12814	S_sp000187445_VTCC12814	Isolate	100	1.41	2121135	Streptococcus	S. AIMSoral1	VTCC 12814	SAMN35710818	no
S_salivarius/AIMSoral1_PS4	salivariusPS4	Isolate	99.5	0	2051527	Streptococcus	S. AIMSoral1	PS4	SAMN02471358	No
S_alactolyticus	alactolyticusFGM	Isolate	100	1.41	1698167	Streptococcus	S. alactolyticus	FGM	SAMN14538618	no
S_anginosus_subsp_whileyi	anginosuswhileyiCCUG39159	Isolate	100	1.41	2294730	Streptococcus	S. anginosus subsp. whiley	CCUG 39159	SAMN00761791	yes
S_australis	australisATCC700641	Isolate	100	1.41	2129953	Streptococcus	S. australis	ATCC 700641	SAMN00253300	yes
S_azizii	azizii12_5202	Isolate	98.59	2.82	2340839	Streptococcus	S. azizii	strain 12-5202	SAMN06174760	yes
S_canis	canis DSM27025	Isolate	100	0	2084744	Streptococcus	S. canis	DSM 27025	SAMN14832455	yes
S_castoreus	castoreusDSM17536	Isolate	100	0	1883536	Streptococcus	S. castoreus	DSM 17536	SAMN02441486	yes
S_chenjunshii	chenjunshiiZ15	Isolate	98.59	0	2443046	Streptococcus	S. chenjunshii	Z15	SAMN08990899	yes
S_constellatus_subsp_pharyngis	constellatuspharyngisCCUG46377	Isolate	100	2.82	1950566	Streptococcus	S. constellatus subsp. pharyngis	SK1060 = CCUG 46377	SAMN00621704	yes
S_criceti	cricetiHS6	Isolate	98.59	0	2418558	Streptococcus	S. criceti	HS-6	SAMN02436557	yes
S_cristatus	cristatusATCC51100	Isolate	98.59	1.41	1994424	Streptococcus	S. cristatus	ATCC 51100	SAMN00621700	yes
S_cuniculi	cuniculiCCUG65085	Isolate	98.59	0	2094853	Streptococcus	S. cuniculi	CCUG 65085	SAMN06174763	yes
S_danieliae	danieliaeDSM22233	Isolate	97.18	1.41	1698092	Streptococcus	S. danieliae	DSM 22233	SAMN29593167	yes
S_devriesei	devrieseiDSM19639	Isolate	100	0	2121372	Streptococcus	S. devriesei	DSM 19639	SAMN02441502	yes
S_didelphis	didelphiDSM15616	Isolate	100	0	1877438	Streptococcus	S. didelphi	DSM 15616	SAMN02256413	yes
S_downei	downeiNCTC11391	Isolate	98.59	0	2232110	Streptococcus	S. downei	NCTC 11391	SAMEA4534871	yes
S_dysgalactiae_subsp_equisimilis	dysgalactiaeequisimilisGGS_124	Isolate	100	0	2106340	Streptococcus	S. dysgalactiae subsp. equisimilis	GGS_124	SAMD00060937	no
S_entericus	entericusDSM14446	Isolate	98.59	0	2036468	Streptococcus	S. entericus	DSM 14446	SAMN02256412	yes
S_equinus	equinusNCTC12969	Isolate	98.59	0	1806069	Streptococcus	S. equinus	NCTC 12969	SAMEA3614278	yes
S_ferus	ferusDSM20646	Isolate	100	0	1847340	Streptococcus	S. ferus	DSM 20646	SAMN02256504	yes
S_gallolyticus	gallolyticusDSM16831	Isolate	100	0	2492900	Streptococcus	S. gallolyticus	DSM 16831	SAMN06140979	yes
S_gordonii	gordoniiCCUG33482	Isolate	100	1.41	2166763	Streptococcus	S. gordonii	CCUG 33482	SAMN04395146	yes
S_gwangjuense	gwangjuenseChDCB345_KCOM1679	Isolate	100	0	1972481	Streptococcus	S. gwangjuense	ChDCB345_KCOM1679	SAMN10135937	yes
S_halichoeri	halichoeriCCUG48324	Isolate	100	2.82	1891345	Streptococcus	S. halichoeri	CCUG 48324	SAMN13318519	yes
S_halotolerans	halotoleransHTS9	Isolate	97.18	1.41	2182100	Streptococcus	S. halotolerans	HTS-9	SAMN04562598	yes
S_henryi	henryiDSM19005	Isolate	100	1.41	2422509	Streptococcus	S. henryi	DSM19005	SAMN02441723	yes
S_hillyieri	hillyieri28462	Isolate	100	0	2147614	Streptococcus	S. hillyieri	strain 28462	SAMN09762592	yes
S_himalayensis	himalayensisHTS2	Isolate	98.59	1.41	2275471	Streptococcus	S. himalayensis	HTS-2	SAMN05560386	yes
S_hongkongensis	hongkongensisCAIM1895	Isolate	98.59	2.82	1992338	Streptococcus	S. hongkonggensis	CAIM1895	SAMN03093231	no
S_hyointestinalis	hyointestinalisNCTC12224	Isolate	100	2.82	2553358	Streptococcus	S. hyointestinalis	NCTC 12224	SAMEA3594353	yes
S_hyovaginalis	hyovaginalisDSM12219	Isolate	100	1.41	2077809	Streptococcus	S. hyovaginalis	DSM 12219	SAMN02440576	yes
S_ictaluri	ictaluri707_05	Isolate	100	0	2234402	Streptococcus	S. ictaluri	strain 707_05	SAMN02436329	yes
S_ilei	ileiI_G2	Isolate	98.59	2.82	1992567	Streptococcus	S. ilei	I-G2	SAMN02299294	yes
S_infantarius	infantarius_ATCCBAA_102	Isolate	100	1.41	1925187	Streptococcus	S. infantarius	ATCC BAA-102	SAMN00000017	yes
S_infantis	infantisATCC700779	Isolate	100	1.41	1905984	Streptococcus	S. infantis	ATCC 700779	SAMN00216972	yes
S_intermedius	intermediusATCC27335	Isolate	100	1.41	1951449	Streptococcus	S. intermedius	ATCC 27335	SAMN02596988	yes
S_koreensis	koreensisKCOM2890JS71	Isolate	100	2.82	2009598	Streptococcus	S. koreensis	JS71 KCOM2890	SAMN10135881	yes
S_lactarius_ASSEMBLYK77_EHC8_1833_18	S_lactarius_ASSEMBLYK77_EHC8_1833_18	MAG	85.92	1.41	1754418	Streptococcus	S. lactarius	REFINED_METABAT215_TOP10_CONTIGS_1500_ASSEMBLY_K77_MERGED__Hadza_MoBio_hadza-E-H_C_8_1833.18	SAMEA13503727	no
S_lactarius_IMAU99161	S_lactarius_IMAU99161	Isolate	100	1.41	2062482	Streptococcus	S. lactarius	IMAU 99161	SAMN14379676	no
S_lactarius_parasanguinisL3_098_121G1etc	S_lactarius_parasanguinisL3_098_121G1etc	MAG	92.96	5.63	1840682	Streptococcus	S. lactarius	L3_098_121G1_dasL3_098_121G1_concoct_11_sub	SAMN17800798	no
S_lactarius_parasanguinisL3_102_091G1etc	S_lactarius_parasanguinisL3_102_091G1etc	MAG	98.59	1.41	2057466	Streptococcus	S. lactarius	L3_102_091G1_dasL3_102_091G1_concoct_1	SAMN17800628	no
S_lactarius_typeCCUG66490	S_lactarius_typeCCUG66490	isolate	100	1.41	2144372	Streptococcus	S. lactarius	CCUG 66490	SAMN18352172	yes
S_lactarius_UMGS525	S_lactarius_UMGS525	MAG	95.77	1.41	1794265	Streptococcus	S. lactarius	UMGS525	SAMEA4891189	no
S_loxodontisalivarius	loxodontisalivariusDSM27382	Isolate	100	1.41	2226923	Streptococcus	S. loxodontisalivarius	DSM 27382	SAMN17619950	yes
S_lutentiensis	lutentiensisNCTC13774	Isolate	100	0	1793521	Streptococcus	S. lutentiensis	NCTC 13774	SAMEA3905384	yes
S_macacae	macacaeNCTC11558	Isolate	100	0	1916985	Streptococcus	S. macacae	NCTC 11558	SAMN02436328	yes
S_marimammalium	marimammaliumDSM18627	Isolate	98.59	0	1505444	Streptococcus	S. marimammalium	DSM 18627	SAMN02256437	yes
S_massiliensis	massiliensisDSM18628	Isolate	100	0	1864153	Streptococcus	S. massiliensis	DSM 18628	SAMN02256435	yes
S_merionis	merionisDSM19192	Isolate	100	0	2357340	Streptococcus	S. merionis	DSM 19192	SAMN02256436	yes
S_milleri	milleriNCTC11169	Isolate	100	0	1856804	Streptococcus	S. milleri	NCTC 11169	SAMEA3649034	no
S_minor	minorDSM17118	Isolate	100	0	1927889	Streptococcus	S. minor	DSM 17118	SAMN02441724	yes
S_mutans	mutansNBRC13955	Isolate	100	0	2018796	Streptococcus	S. mutans	NBRC 13955	SAMD00169830	yes
S_oralis_ATCC35037	oralisATCC35037	Isolate	99.69	0.2	1884712	Streptococcus	S. oralis	ATCC 35037	SAMN02435816	yes
S_oralis_SK10	oralisSK10	Isolate	98.87	0.29	1938353	Streptococcus	S. oralis	SK10	SAMN00761853	no
S_oralis_subsp_dentisani	oralisdentisaniCECT7747	Isolate	100	1.41	1884389	Streptococcus	S. oralis subsp. dentisani	CECT7747	SAMEA2272194	yes
S_oralisoralis	oralisoralisSN51445	Isolate	100	0	2113832	Streptococcus	S. oralis subsp. oralis	SN51445		yes
S_oralis_ATCC49296	oralisATCC49296	Isolate	99.6	0.2	2068336	Streptococcus	S. oralis_BC	ATCC 49296	SAMN00260261	no
S_oralis_SK313	oralisSK313	Isolate	98.74	0.33	1888813	Streptococcus	S. oralis_BW	SK313	SAMN00621710	no
S_oralis_SK610	oralisSK610	Isolate	99.87	0.2	1986816	Streptococcus	S. oralis_CB	SK610	SAMN00761855	no
S_oralis_SK100	oralisSK100	Isolate	99.47	0.21	1920577	Streptococcus	S. oralis_S	SK100	SAMN00761854	no
S_oralis_SK255	oralisSK255	Isolate	99.3	0.2	2005180	Streptococcus	S. oralis_T	SK255	SAMN00621703	no
S_oralis_SK1074	oralisSK1074	Isolate	99.77	0.2	1853895	Streptococcus	S. oralis_W	SK1074	SAMN00761796	no
S_oralis_SK304	oralisSK304	Isolate	99.77	0.6	2020585	Streptococcus	S. oralis_Y	SK304	SAMN00829137	no
S_oralistigurinus	oralistigurinusosk_001	Isolate	100	1.41	1889005	Streptococcus	S. oralistigurinus	osk_001	SAMD00078884	no
S_parasanguinis	parasanguinisATCC15912	Isolate	100	1.41	2153652	Streptococcus	S. parasanguinis	ATCC 15912	SAMN00113608	yes
S_parasuis	parasuisSUT_286	Isolate	100	1.41	2197342	Streptococcus	S. parasuis	SUT_286	SAMD00265706	yes
S_parauberis	parauberisNCFD2020	Isolate	100	0	2164480	Streptococcus	S. parauberis	NCFD 2020	SAMN02436555	no
S_pasteurianus	pasteurianusATCC43144	Isolate	100	0	2100077	Streptococcus	S. pasteurianus	ATCC 43144	SAMD00060984	no
S_penaeicida	penaeicidaCAIM1838	Isolate	100	2.82	2051969	Streptococcus	S. penaeicida	CAIM 1838	SAMN04311937	yes
S_periodonticum	periodonticumKCOM2412	Isolate	100	0	1903815	Streptococcus	S. periodonticum	KCOM 2412	SAMN10465145	yes
S_peroris_HMSC34B10	S_peroris_HMSC34B10	Isolate	100	1.41	1720476	Streptococcus	S. peroris	HMSC34B10	SAMN04498864	no
S_peroris_typeATCC700780	S_peroris_typeATCC700780	Isolate	100	1.41	1639920	Streptococcus	S. peroris	ATCC 700780	SAMN00253298	yes
S_peroris_ATCC700780	perorisATCC700780	Isolate	98.31	0.34	1639920	Streptococcus	S. peroris	ATCC700780	SAMN00253298	yes
S_cuniculipharyngis	cuniculipharyngisCCUG66496	Isolate	97.18	1.41	1511423	Streptococcus	S. pharyngis	CCUG 66496	SAMN12393120	yes
S_phocae_subsp_salmonis	phocaesalmonisC_4	Isolate	98.59	1.41	1659203	Streptococcus	S. phocae_subsp_salmonis	C_4	SAMN03114893	yes
S_pneumoniae	pneumoniaeNCTC7465	Isolate	100	8.45	2110968	Streptococcus	S. pneumoniae	NCTC 7465	SAMEA2479568	yes
S_porci	porciDSM23759	Isolate	100	0	2290936	Streptococcus	S. porci	DSM 23759	SAMN02440826	yes
S_porcinus	porcinusNCTC10999	Isolate	98.59	1.41	2033046	Streptococcus	S. porcinus	NCTC 10999	SAMEA3632063	yes
S_pseudopneumoniae	pseudopneumoniaeCCUG49455	Isolate	100	0	2172620	Streptococcus	S. pseudopneumoniae	CCUG 49455	SAMN06459226	yes
S_pseudoporcinus	pseudoporcinusLQ_940_04	Isolate	98.59	1.41	2126865	Streptococcus	S. pseudoporcinus	LQ_940_04	SAMN02436558	yes
S_pyogenes	pyogenesNCTC8198	Isolate	100	0	1914862	Streptococcus	S. pyogenes	NCTC 8198	SAMEA2479569	yes
S_ratti	rattiFA_1	Isolate	100	1.41	2062017	Streptococcus	S. ratti	FA_1	SAMN02428953	yes
S_respiraculi	respiraculiHTS25	Isolate	100	1.41	2067971	Streptococcus	S. respiraculi	HTS-25	SAMN07374896	yes
S_rubneri	rubneriDSM26920	Isolate	100	1.41	2160087	Streptococcus	S. rubneri	DSM 26920	SAMN11349107	yes
S_ruminantium	ruminantiumGUT187T	Isolate	100	1.41	2090539	Streptococcus	S. ruminantium	GUT-187	SAMD00097183	yes
S_salivarius_NCTC8618	salivariusNCTC8618	Isolate	99.34	0.15	2188923	Streptococcus	S. salivarius	NCTC 8618	SAMN03174835	yes
S_salivarius_ICDC2	salivariusICDC2	Isolate	99.56	1.12	2442990	Streptococcus	S. salivarius	ICDC2	SAMN06066184	no
S_salivarius_ATCC25975	salivariusATCC25975	Isolate	98.53	2.33	2326348	Streptococcus	S. salivarius	ATCC 25975	SAMN02401019	no
S_salivarius_CAG79	salivariusCAG79	Isolate	95.43	0.44	1889579	Streptococcus	S. salivarius	CAG_79	SAMEA3138791	no
S_saliviloxodontae	saliviloxodontaeDSM27513	Isolate	100	1.41	2051957	Streptococcus	S. saliviloxodontae	DSM 27513	SAMN17620053	yes
S_sanguinis	sanguinisATCC10556	Isolate	100	1.41	2280483	Streptococcus	S. sanguinis	ATCC 10556	SAMN00113608	yes
S_shenyangsis	shenyangsisD19	Isolate	100	1.41	2023003	Streptococcus	S. shenyangsis	D19	SAMN12045487	yes
S_sinensis	sinensisHKU4	Isolate	100	1.41	2061843	Streptococcus	S. sinensis	HKU4	SAMN02848449	yes
S_sobrinus	sobrinusDSM20742	Isolate	98.59	1.41	2138493	Streptococcus	S. sobrinus	DSM 20742	SAMN02743354	yes
S_suis	suisS735	Isolate	100	1.41	1980887	Streptococcus	S. suis	S735	SAMN02604110	yes
S_thermophilus_ATCC19258	thermophilusATCC19258	Isolate	99.89	0.4	2102268	Streptococcus	S. thermophilus	ATCC 19258	SAMN11175069	yes
S_thermophilus_COPD096	S_thermophilus_COPD096	MAG	98.36	0.15	1724982	Streptococcus	S. thermophilus	COPD096	SAMN12905043
S_thermophilus_DSM20617	S_thermophilus_DSM20617	Isolate	99.89	0.4	2017459	Streptococcus	S. thermophilus	DSM20617	SAMD00393675	yes
S_thermophilus_Map_37_013	S_thermophilus_Map_37_013	MAG	97.73	0.51	1944200	Streptococcus	S. thermophilus	Map_37_013	SAMN20301729	no
S_thermophilus_TCI633	S_thermophilus_TCI633	Isolate	96.36	0.65	1791377	Streptococcus	S. thermophilus	TCI633	SAMN39973063	no
S_thoraltensis	thoraltensisDSM12221	Isolate	98.59	2.82	2385218	Streptococcus	S. thoraltensis	DSM 12221	SAMN02256409	yes
S_timonensis	timonensisMarseille_P2915	Isolate	100	1.41	1925331	Streptococcus	S. timonensis	Marseille_P2915	SAMEA4415361	yes
S_uberis	uberisNCTC3858	Isolate	100	0	1975601	Streptococcus	S. uberis	NCTC 3858	SAMEA3871780	yes
S_urinalis	urinalis2285_97	Isolate	98.59	1.41	2130431	Streptococcus	S. urinalis	strain 2285_97	SAMN02436559	yes
S_vestibularis_ATCC49124	vestibularisATCC49124	Isolate	99.38	0.15	1872773	Streptococcus	S. vestibularis	ATCC 49124	SAMN00253297	yes
S_vestibularis2204S5_1343	vestibularis2204S5_1343	Isolate	99.96	0.36	1863804	Streptococcus	S. vestibularis	22-04-S5	SAMN04931587	no
S_vestibularis2206S6_1343	vestibularis2206S6_1343	Isolate	99.96	0.36	1882671	Streptococcus	S. vestibularis	22-06-S6	SAMN04931594	no
S_vestibularisF0396_904306	vestibularisF0396_904306	Isolate	99.53	0.23	2022289	Streptococcus	S. vestibularis	F0396	SAMN00115117	no
S_vestibularisNCTC12167_1343	vestibularisNCTC12167_1343	Isolate	100	0.25	1950305	Streptococcus	S. vestibularis	NCTC12167	SAMEA3594358	no
S_viridans	viridansNCTC3166	Isolate	100	1.41	1998575	Streptococcus	S. viridans	NCTC 3166	SAMEA3529270	yes
S_xiaochunlingii	xiaochunlingiiE24	Isolate	100	0	1950659	Streptococcus	S. xiaochunlingii	E24	SAMN12046468	yes
