# Supplementary material for: Unique ecology of co-occurring functionally and phylogenetically undescribed species in the infant oral microbiome
Source: PLoS Comput Biol. 2026 Mar 5;22(3):e1013185. doi: 10.1371/journal.pcbi.1013185 (PMC13004514; doi:10.1371/journal.pcbi.1013185)
Supplement: S8 Table — Validation of Silva aligner (v1.2.11) taxonomic classification accuracy using 16S rRNA gene sequences extracted from genomes/MAGs used in this study. 16S rRNA sequences were extracted from S. salivarius (n = 3 genomes, 18 rRNA genes), R. mucilaginosa (n = 8 genomes, 10 rRNA genes), R. mucilaginosa_A (n = 2 genome, 3 rRNA genes), Streptococcus AIMSoral1 (n = 6 genomes, 8 rRNA genes) and Rothia AIMSoral2 (n = 2 genomes, 2 rRNA genes). Columns show: sequence_identifier (rRNA gene location in genome), genome annotation (GTDB-based species annotation), identity (% identity to Silva reference) and taxonomic assignments from five databases (lca_tax_embl_ebi_ena, lca_tax_gtdb, lca_tax_ltp, lca_tax_rdp, lca_tax_slv). (XLSX) [file pcbi.1013185.s026.xlsx]

## Sheet: S8 Table
Table S8
sequence_number	sequence_identifier	full_name	Genome annotation	sequence_score	bp_score	cutoff_head	cutoff_tail	identity	quality	startpos	stoppos	ecolipos	bps	gene_bps	turn	lca_tax_embl_ebi_ena	lca_tax_gtdb	lca_tax_ltp	lca_tax_rdp	lca_tax_slv
1	rRNA::bin1000526_c_000000000034:2180-2659(-)	None	R. mucilaginosa	0.996846	84	0	13	99.3506	99	34121	43269	1062	466	0	none	Bacteria;	d__Bacteria;p__Firmicutes;c__Bacilli;o__Erysipelotrichales;f__Erysipelotrichaceae;g__Solobacterium;s__Solobacterium sp000701725;	Bacteria;Firmicutes;Erysipelotrichia;Erysipelotrichales;Erysipelotrichaceae;Solobacterium;	Bacteria;Firmicutes;Erysipelotrichia;Erysipelotrichales;Erysipelotrichaceae;	Bacteria;Bacillota;Bacilli;Erysipelotrichales;Erysipelotrichaceae;Solobacterium;
2	rRNA::bin1000754_c_000000000004:0-434(-)	None	R. mucilaginosa	0.997546	110	4	0	99.7475	99	1006	9822	7	430	0	none	Bacteria;	Unclassified;	Unclassified;	Bacteria;"Actinobacteria";Actinobacteria;Actinobacteridae;Actinomycetales;Micrococcineae;Micrococcaceae;Rothia;	Bacteria;Actinomycetota;Actinobacteria;Micrococcales;Micrococcaceae;Rothia;
3	rRNA::c_000000000009:79698-81230(+)	None	R. sp001836735	0.98591	120	4	13	97.9856	98	1006	43269	7	1515	0	none	Bacteria;Actinobacteria;Micrococcales;Micrococcaceae;Rothia;	Unclassified;	Unclassified;	Bacteria;"Actinobacteria";Actinobacteria;Actinobacteridae;Actinomycetales;Micrococcineae;Micrococcaceae;Rothia;	Bacteria;Actinomycetota;Actinobacteria;Micrococcales;Micrococcaceae;Rothia;
4	rRNA::bin1001414_c_000000000036:1058-2033(+)	None	R. mucilaginosa_A	0.99858	100	0	6	100	99	19811	43269	652	969	0	none	Eukaryota;Metazoa;	Unclassified;	Unclassified;	Unclassified;	Eukaryota;Amorphea;Obazoa;Opisthokonta;Holozoa;Choanozoa;Metazoa;Animalia;BCP clade;Bilateria;Deuterostomia;Chordata;Vertebrata;Gnathostomata;Euteleostomi;Tetrapoda;Mammalia;
5	rRNA::bin1002434_c_000000000050:0-479(+)	None	R. AIMSoral2	0.997052	86	0	13	99.7854	99	34121	43269	1062	466	0	none	Bacteria;Proteobacteria;Betaproteobacteria;Neisseriales;Neisseriaceae;Neisseria;	Unclassified;	Unclassified;	Unclassified;	Bacteria;Pseudomonadota;Gammaproteobacteria;Burkholderiales;Neisseriaceae;Neisseria;
6	rRNA::c_000000000248:2536-3013(-)	None	R. mucilaginosa	0.997039	84	0	13	99.7845	99	34127	43269	1065	464	0	none	Bacteria;Proteobacteria;Betaproteobacteria;Neisseriales;Neisseriaceae;Neisseria;	Unclassified;	Unclassified;	Unclassified;	Bacteria;Pseudomonadota;Gammaproteobacteria;Burkholderiales;Neisseriaceae;Neisseria;
7	rRNA::bin1003805_c_000000000229:2230-2825(-)	None	R. sp001808955	0.997503	111	0	13	100	99	29658	43269	944	582	0	none	Bacteria;Actinobacteria;Coriobacteriia;Coriobacteriales;Atopobiaceae;	d__Bacteria;p__Actinobacteriota;c__Coriobacteriia;o__Coriobacteriales;f__Atopobiaceae;	Bacteria;Coriobacteriia;Coriobacteriales;Atopobacteriaceae;Atopobium;	Bacteria;"Actinobacteria";Actinobacteria;Coriobacteridae;Coriobacteriales;"Coriobacterineae";Coriobacteriaceae;Atopobium;	Bacteria;Actinomycetota;Coriobacteriia;Coriobacteriales;Atopobiaceae;
8	rRNA::bin1004201_c_000000000062:626-2153(-)	None	R. AIMSoral2	0.996313	119	4	13	93.6743	99	1006	43269	7	1510	0	none	Bacteria;	d__Bacteria;p__Bacteroidota;c__Bacteroidia;o__Bacteroidales;f__Porphyromonadaceae;g__Porphyromonas;s__Porphyromonas sp000467855;	Bacteria;Bacteroidetes;Bacteroidia;Bacteroidales;Porphyromonadaceae;Porphyromonas;	Bacteria;"Bacteroidetes";"Bacteroidia";"Bacteroidales";"Porphyromonadaceae";Porphyromonas;	Bacteria;Bacteroidota;Bacteroidia;Bacteroidales;Porphyromonadaceae;Porphyromonas;
9	rRNA::bin1005170_c_000000000018:18261-18746(-)	None	R. sp001808955	0.9971	86	0	12	99.3213	99	34115	43269	1061	473	0	none	Bacteria;Actinobacteria;Micrococcales;Micrococcaceae;	Unclassified;	Unclassified;	Bacteria;"Actinobacteria";Actinobacteria;Actinobacteridae;Actinomycetales;Micrococcineae;Micrococcaceae;	Bacteria;Actinomycetota;Actinobacteria;Micrococcales;Micrococcaceae;
10	rRNA::rmucilaginosa141RMUC_43675_c_000000000014:530-2055(+)	None	R. mucilaginosa_A	0.998349	120	4	13	99.6021	99	1006	43269	7	1508	0	none	Bacteria;Actinobacteria;Micrococcales;Micrococcaceae;Rothia;	Unclassified;	Unclassified;	Bacteria;"Actinobacteria";Actinobacteria;Actinobacteridae;Actinomycetales;Micrococcineae;Micrococcaceae;Rothia;	Bacteria;Actinomycetota;Actinobacteria;Micrococcales;Micrococcaceae;Rothia;
11	rRNA::rmucilaginosa141RMUC_43675_c_000000000015:530-2055(+)	None	R. mucilaginosa_A	0.998349	120	4	13	99.6021	99	1006	43269	7	1508	0	none	Bacteria;Actinobacteria;Micrococcales;Micrococcaceae;Rothia;	Unclassified;	Unclassified;	Bacteria;"Actinobacteria";Actinobacteria;Actinobacteridae;Actinomycetales;Micrococcineae;Micrococcaceae;Rothia;	Bacteria;Actinomycetota;Actinobacteria;Micrococcales;Micrococcaceae;Rothia;
12	rRNA::rmucilaginosaATCC25296_c_000000000006:208-1732(+)	None	R. mucilaginosa	0.998347	120	4	13	99.6019	99	1006	43269	7	1507	0	none	Bacteria;Actinobacteria;Micrococcales;Micrococcaceae;Rothia;	Unclassified;	Unclassified;	Bacteria;"Actinobacteria";Actinobacteria;Actinobacteridae;Actinomycetales;Micrococcineae;Micrococcaceae;Rothia;	Bacteria;Actinomycetota;Actinobacteria;Micrococcales;Micrococcaceae;Rothia;
13	rRNA::rmucilaginosaDY18_c_000000000001:1592164-1593688(-)	None	R. mucilaginosa	0.999415	120	4	13	100	99	1006	43269	7	1507	0	none	Bacteria;Actinobacteria;Micrococcales;Micrococcaceae;Rothia;	Unclassified;	Unclassified;	Bacteria;"Actinobacteria";Actinobacteria;Actinobacteridae;Actinomycetales;Micrococcineae;Micrococcaceae;Rothia;	Bacteria;Actinomycetota;Actinobacteria;Micrococcales;Micrococcaceae;Rothia;
14	rRNA::rmucilaginosaDY18_c_000000000001:1943028-1944552(-)	None	R. mucilaginosa	0.999415	120	4	13	100	99	1006	43269	7	1507	0	none	Bacteria;Actinobacteria;Micrococcales;Micrococcaceae;Rothia;	Unclassified;	Unclassified;	Bacteria;"Actinobacteria";Actinobacteria;Actinobacteridae;Actinomycetales;Micrococcineae;Micrococcaceae;Rothia;	Bacteria;Actinomycetota;Actinobacteria;Micrococcales;Micrococcaceae;Rothia;
15	rRNA::rmucilaginosaDY18_c_000000000001:2241535-2243059(-)	None	R. mucilaginosa	0.999415	120	4	13	100	99	1006	43269	7	1507	0	none	Bacteria;Actinobacteria;Micrococcales;Micrococcaceae;Rothia;	Unclassified;	Unclassified;	Bacteria;"Actinobacteria";Actinobacteria;Actinobacteridae;Actinomycetales;Micrococcineae;Micrococcaceae;Rothia;	Bacteria;Actinomycetota;Actinobacteria;Micrococcales;Micrococcaceae;Rothia;
16	rRNA::salivariusATCC25975_c_000000000001:341446-342990(-)	None	S. salivarius	0.999375	120	4	12	100	99	1006	43269	7	1528	0	none	Bacteria;Firmicutes;Bacilli;Lactobacillales;Streptococcaceae;Streptococcus;	Unclassified;	Unclassified;	Bacteria;Firmicutes;Bacilli;Lactobacillales;Streptococcaceae;Streptococcus;	Bacteria;Bacillota;Bacilli;Lactobacillales;Streptococcaceae;Streptococcus;
17	rRNA::salivariusATCC25975_c_000000000001:558100-559644(+)	None	S. salivarius	0.998414	119	4	12	100	99	1006	43269	7	1528	0	none	Bacteria;Firmicutes;Bacilli;Lactobacillales;Streptococcaceae;Streptococcus;	Unclassified;	Unclassified;	Bacteria;Firmicutes;Bacilli;Lactobacillales;Streptococcaceae;Streptococcus;	Bacteria;Bacillota;Bacilli;Lactobacillales;Streptococcaceae;Streptococcus;
18	rRNA::salivariusATCC25975_c_000000000001:606762-608306(+)	None	S. salivarius	0.999375	120	4	12	100	99	1006	43269	7	1528	0	none	Bacteria;Firmicutes;Bacilli;Lactobacillales;Streptococcaceae;Streptococcus;	Unclassified;	Unclassified;	Bacteria;Firmicutes;Bacilli;Lactobacillales;Streptococcaceae;Streptococcus;	Bacteria;Bacillota;Bacilli;Lactobacillales;Streptococcaceae;Streptococcus;
19	rRNA::salivariusATCC25975_c_000000000001:661346-662890(+)	None	S. salivarius	0.999375	120	4	12	100	99	1006	43269	7	1528	0	none	Bacteria;Firmicutes;Bacilli;Lactobacillales;Streptococcaceae;Streptococcus;	Unclassified;	Unclassified;	Bacteria;Firmicutes;Bacilli;Lactobacillales;Streptococcaceae;Streptococcus;	Bacteria;Bacillota;Bacilli;Lactobacillales;Streptococcaceae;Streptococcus;
20	rRNA::salivariusATCC25975_c_000000000001:667149-668693(+)	None	S. salivarius	0.999375	120	4	12	100	99	1006	43269	7	1528	0	none	Bacteria;Firmicutes;Bacilli;Lactobacillales;Streptococcaceae;Streptococcus;	Unclassified;	Unclassified;	Bacteria;Firmicutes;Bacilli;Lactobacillales;Streptococcaceae;Streptococcus;	Bacteria;Bacillota;Bacilli;Lactobacillales;Streptococcaceae;Streptococcus;
21	rRNA::salivariusATCC25975_c_000000000001:889059-890603(+)	None	S. salivarius	0.999374	119	4	12	99.9346	99	1006	43269	7	1528	0	none	Bacteria;Firmicutes;Bacilli;Lactobacillales;Streptococcaceae;Streptococcus;	Unclassified;	Unclassified;	Bacteria;Firmicutes;Bacilli;Lactobacillales;Streptococcaceae;Streptococcus;	Bacteria;Bacillota;Bacilli;Lactobacillales;Streptococcaceae;Streptococcus;
22	rRNA::salivariusICDC2_c_000000000001:14853-16397(+)	None	S. salivarius	0.999375	120	4	12	99.8691	99	1006	43269	7	1528	0	none	Bacteria;Firmicutes;Bacilli;Lactobacillales;Streptococcaceae;Streptococcus;	Unclassified;	Unclassified;	Bacteria;Firmicutes;Bacilli;Lactobacillales;Streptococcaceae;Streptococcus;	Bacteria;Bacillota;Bacilli;Lactobacillales;Streptococcaceae;Streptococcus;
23	rRNA::salivariusICDC2_c_000000000001:66666-68210(+)	None	S. salivarius	0.999375	120	4	12	99.8691	99	1006	43269	7	1528	0	none	Bacteria;Firmicutes;Bacilli;Lactobacillales;Streptococcaceae;Streptococcus;	Unclassified;	Unclassified;	Bacteria;Firmicutes;Bacilli;Lactobacillales;Streptococcaceae;Streptococcus;	Bacteria;Bacillota;Bacilli;Lactobacillales;Streptococcaceae;Streptococcus;
24	rRNA::salivariusICDC2_c_000000000001:151000-152544(+)	None	S. salivarius	0.999375	120	4	12	99.8691	99	1006	43269	7	1528	0	none	Bacteria;Firmicutes;Bacilli;Lactobacillales;Streptococcaceae;Streptococcus;	Unclassified;	Unclassified;	Bacteria;Firmicutes;Bacilli;Lactobacillales;Streptococcaceae;Streptococcus;	Bacteria;Bacillota;Bacilli;Lactobacillales;Streptococcaceae;Streptococcus;
25	rRNA::salivariusICDC2_c_000000000001:360809-362353(+)	None	S. salivarius	0.999375	120	4	12	99.8691	99	1006	43269	7	1528	0	none	Bacteria;Firmicutes;Bacilli;Lactobacillales;Streptococcaceae;Streptococcus;	Unclassified;	Unclassified;	Bacteria;Firmicutes;Bacilli;Lactobacillales;Streptococcaceae;Streptococcus;	Bacteria;Bacillota;Bacilli;Lactobacillales;Streptococcaceae;Streptococcus;
26	rRNA::salivariusICDC2_c_000000000001:2050387-2051931(-)	None	S. salivarius	0.999375	120	4	12	99.8691	99	1006	43269	7	1528	0	none	Bacteria;Firmicutes;Bacilli;Lactobacillales;Streptococcaceae;Streptococcus;	Unclassified;	Unclassified;	Bacteria;Firmicutes;Bacilli;Lactobacillales;Streptococcaceae;Streptococcus;	Bacteria;Bacillota;Bacilli;Lactobacillales;Streptococcaceae;Streptococcus;
27	rRNA::salivariusICDC2_c_000000000001:2056191-2057735(-)	None	S. salivarius	0.999375	120	4	12	99.8691	99	1006	43269	7	1528	0	none	Bacteria;Firmicutes;Bacilli;Lactobacillales;Streptococcaceae;Streptococcus;	Unclassified;	Unclassified;	Bacteria;Firmicutes;Bacilli;Lactobacillales;Streptococcaceae;Streptococcus;	Bacteria;Bacillota;Bacilli;Lactobacillales;Streptococcaceae;Streptococcus;
28	rRNA::salivariusNCTC8618_c_000000000001:14955-16499(+)	None	S. salivarius	0.999375	120	4	12	99.8691	99	1006	43269	7	1528	0	none	Bacteria;Firmicutes;Bacilli;Lactobacillales;Streptococcaceae;Streptococcus;	Unclassified;	Unclassified;	Bacteria;Firmicutes;Bacilli;Lactobacillales;Streptococcaceae;Streptococcus;	Bacteria;Bacillota;Bacilli;Lactobacillales;Streptococcaceae;Streptococcus;
29	rRNA::salivariusNCTC8618_c_000000000001:63398-64942(+)	None	S. salivarius	0.999375	120	4	12	99.8691	99	1006	43269	7	1528	0	none	Bacteria;Firmicutes;Bacilli;Lactobacillales;Streptococcaceae;Streptococcus;	Unclassified;	Unclassified;	Bacteria;Firmicutes;Bacilli;Lactobacillales;Streptococcaceae;Streptococcus;	Bacteria;Bacillota;Bacilli;Lactobacillales;Streptococcaceae;Streptococcus;
30	rRNA::salivariusNCTC8618_c_000000000001:182915-184459(+)	None	S. salivarius	0.999375	120	4	12	99.8691	99	1006	43269	7	1528	0	none	Bacteria;Firmicutes;Bacilli;Lactobacillales;Streptococcaceae;Streptococcus;	Unclassified;	Unclassified;	Bacteria;Firmicutes;Bacilli;Lactobacillales;Streptococcaceae;Streptococcus;	Bacteria;Bacillota;Bacilli;Lactobacillales;Streptococcaceae;Streptococcus;
31	rRNA::salivariusNCTC8618_c_000000000001:188719-190263(+)	None	S. salivarius	0.999375	120	4	12	99.8691	99	1006	43269	7	1528	0	none	Bacteria;Firmicutes;Bacilli;Lactobacillales;Streptococcaceae;Streptococcus;	Unclassified;	Unclassified;	Bacteria;Firmicutes;Bacilli;Lactobacillales;Streptococcaceae;Streptococcus;	Bacteria;Bacillota;Bacilli;Lactobacillales;Streptococcaceae;Streptococcus;
32	rRNA::salivariusNCTC8618_c_000000000001:393903-395447(+)	None	S. salivarius	0.999375	120	4	12	99.8691	99	1006	43269	7	1528	0	none	Bacteria;Firmicutes;Bacilli;Lactobacillales;Streptococcaceae;Streptococcus;	Unclassified;	Unclassified;	Bacteria;Firmicutes;Bacilli;Lactobacillales;Streptococcaceae;Streptococcus;	Bacteria;Bacillota;Bacilli;Lactobacillales;Streptococcaceae;Streptococcus;
33	rRNA::salivariusNCTC8618_c_000000000001:1998648-2000192(-)	None	S. salivarius	0.999375	120	4	12	99.8691	99	1006	43269	7	1528	0	none	Bacteria;Firmicutes;Bacilli;Lactobacillales;Streptococcaceae;Streptococcus;	Unclassified;	Unclassified;	Bacteria;Firmicutes;Bacilli;Lactobacillales;Streptococcaceae;Streptococcus;	Bacteria;Bacillota;Bacilli;Lactobacillales;Streptococcaceae;Streptococcus;
34	rRNA::S_sp000187445_PS4_c_000000000001:3219-4763(-)	None	S. AIMSoral1	0.998041	120	4	12	99.5763	99	1006	43269	7	1528	0	none	Bacteria;Firmicutes;Bacilli;Lactobacillales;Streptococcaceae;Streptococcus;	Unclassified;	Unclassified;	Bacteria;Firmicutes;Bacilli;Lactobacillales;Streptococcaceae;Streptococcus;	Bacteria;Bacillota;Bacilli;Lactobacillales;Streptococcaceae;Streptococcus;
35	rRNA::S_sp000187445_C150_c_000000000006:3849-5393(-)	None	S. AIMSoral1	0.998041	120	4	12	99.4915	99	1006	43269	7	1528	0	none	Bacteria;Firmicutes;Bacilli;Lactobacillales;Streptococcaceae;Streptococcus;	d__Bacteria;p__Firmicutes;c__Bacilli;o__Lactobacillales;f__Streptococcaceae;g__Streptococcus;s__Streptococcus sp001556435;	Unclassified;	Bacteria;Firmicutes;Bacilli;Lactobacillales;Streptococcaceae;Streptococcus;	Bacteria;Bacillota;Bacilli;Lactobacillales;Streptococcaceae;Streptococcus;
36	rRNA::S_sp000187445_ERR1305885_bin4_c_000000000011:0-783(-)	None	S. AIMSoral1	0.998736	110	5	0	99.4859	99	1006	22582	7	778	0	none	Bacteria;	d__Bacteria;p__Firmicutes;c__Bacilli;o__Lactobacillales;f__Streptococcaceae;g__Streptococcus;s__Streptococcus sp001556435;	Unclassified;	Bacteria;Firmicutes;Bacilli;Lactobacillales;Streptococcaceae;Streptococcus;	Bacteria;Bacillota;Bacilli;Lactobacillales;Streptococcaceae;Streptococcus;
37	rRNA::S_sp000187445_Map27_006_c_000000000008:3624-4280(-)	None	S. AIMSoral1	0.997848	118	0	12	99.8447	99	27150	43269	886	644	0	none	Bacteria;Actinobacteria;Micrococcales;Micrococcaceae;Rothia;	Unclassified;	Unclassified;	Bacteria;"Actinobacteria";Actinobacteria;Actinobacteridae;Actinomycetales;Micrococcineae;Micrococcaceae;Rothia;	Bacteria;Actinomycetota;Actinobacteria;Micrococcales;Micrococcaceae;Rothia;
38	rRNA::S_sp000187445_Map27_006_c_000000000088:2211-3168(+)	None	S. AIMSoral1	0.99786	109	4	0	99.2663	99	1006	31163	7	953	0	none	Bacteria;Actinobacteria;Micrococcales;Micrococcaceae;Rothia;	Unclassified;	Unclassified;	Bacteria;"Actinobacteria";Actinobacteria;Actinobacteridae;Actinomycetales;Micrococcineae;Micrococcaceae;Rothia;	Bacteria;Actinomycetota;Actinobacteria;Micrococcales;Micrococcaceae;Rothia;
39	rRNA::S_sp000187445_Map27_006_c_000000000217:971-2011(-)	None	S. AIMSoral1	0.998663	114	0	12	100	99	10356	43269	503	1028	0	none	Bacteria;Firmicutes;Bacilli;Lactobacillales;Lactobacillaceae;Lactobacillus;	Unclassified;	Unclassified;	Unclassified;	Bacteria;Bacillota;Bacilli;Lactobacillales;Lactobacillaceae;Lactiplantibacillus;
40	rRNA::S_sp000187445_Map35_022_c_000000000077:0-1008(-)	None	S. AIMSoral1	0.99918	107	3	0	100	99	1006	31163	7	1005	0	none	Bacteria;	Unclassified;	Unclassified;	Bacteria;Firmicutes;Bacilli;Lactobacillales;Leuconostocaceae;Weissella;	Bacteria;Bacillota;Bacilli;Lactobacillales;Lactobacillaceae;Weissella;
41	rRNA::S_sp000187445_VTCC12814_c_000000000014:130-1674(+)	None	S. AIMSoral1	0.998041	120	4	12	99.4915	99	1006	43269	7	1528	0	none	Bacteria;Firmicutes;Bacilli;Lactobacillales;Streptococcaceae;Streptococcus;	d__Bacteria;p__Firmicutes;c__Bacilli;o__Lactobacillales;f__Streptococcaceae;g__Streptococcus;s__Streptococcus sp001556435;	Unclassified;	Bacteria;Firmicutes;Bacilli;Lactobacillales;Streptococcaceae;Streptococcus;	Bacteria;Bacillota;Bacilli;Lactobacillales;Streptococcaceae;Streptococcus;
