# Supplementary material for: Unique ecology of co-occurring functionally and phylogenetically undescribed species in the infant oral microbiome
Source: PLoS Comput Biol. 2026 Mar 5;22(3):e1013185. doi: 10.1371/journal.pcbi.1013185 (PMC13004514; doi:10.1371/journal.pcbi.1013185)
Supplement: S9 Table — Statistical comparison of gene copy numbers across infant-associated Streptococcus (six species) and Rothia (three species) genomes using Dunn’s post-hoc test. Comparisons include genes involved in nitrate reduction (NO3-NO2-NO pathway), carbohydrate metabolism (CAZymes), adhesion and broader metabolic module pathways. (XLSX) [file pcbi.1013185.s027.xlsx]

## Sheet: S9 Table
Table S9
genome_1	genome_2	gene/protein/module	Dunn's test p-value	Encoding functions
R. mucilaginosa_A	Rothia_AIMSoral2	nirB	0.943586	NO3-NO2-NO
R. mucilaginosa_A	Rothia_AIMSoral2	nirD	0.949211	NO3-NO2-NO
R. mucilaginosa_A	Rothia_AIMSoral2	nirK	0.706915	NO3-NO2-NO
R. mucilaginosa_A	Rothia_AIMSoral2	narG, narZ, nxrA	0.949211	NO3-NO2-NO
R. mucilaginosa_A	Rothia_AIMSoral2	narH, narY, nxrB	0.949211	NO3-NO2-NO
R. mucilaginosa_A	Rothia_AIMSoral2	narJ, narW	0.949214	NO3-NO2-NO
R. mucilaginosa_A	Rothia_AIMSoral2	narI, narV	0.740313	NO3-NO2-NO
R. mucilaginosa_A	Rothia_AIMSoral2	narK	0.949211	NO3-NO2-NO
R. mucilaginosa	R. mucilaginosa_A	nirB	0.214109	NO3-NO2-NO
R. mucilaginosa	Rothia_AIMSoral2	nirB	0.0872904	NO3-NO2-NO
R. mucilaginosa	R. mucilaginosa_A	nirD	0.103856	NO3-NO2-NO
R. mucilaginosa	Rothia_AIMSoral2	nirD	0.0228284	NO3-NO2-NO
R. mucilaginosa	R. mucilaginosa_A	nirK	0.0405151	NO3-NO2-NO
R. mucilaginosa	Rothia_AIMSoral2	nirK	0.0308454	NO3-NO2-NO
R. mucilaginosa	R. mucilaginosa_A	narG, narZ, nxrA	0.103856	NO3-NO2-NO
R. mucilaginosa	Rothia_AIMSoral2	narG, narZ, nxrA	0.0228284	NO3-NO2-NO
R. mucilaginosa	R. mucilaginosa_A	narH, narY, nxrB	0.103856	NO3-NO2-NO
R. mucilaginosa	Rothia_AIMSoral2	narH, narY, nxrB	0.0228284	NO3-NO2-NO
R. mucilaginosa	R. mucilaginosa_A	narJ, narW	0.103882	NO3-NO2-NO
R. mucilaginosa	Rothia_AIMSoral2	narJ, narW	0.0228393	NO3-NO2-NO
R. mucilaginosa	R. mucilaginosa_A	narI, narV	0.120211	NO3-NO2-NO
R. mucilaginosa	Rothia_AIMSoral2	narI, narV	0.143231	NO3-NO2-NO
R. mucilaginosa	R. mucilaginosa_A	narK	0.103856	NO3-NO2-NO
R. mucilaginosa	Rothia_AIMSoral2	narK	0.0228284	NO3-NO2-NO
R. mucilaginosa_A	Rothia_AIMSoral2	AA1	0.00364764	CAZyme
R. mucilaginosa_A	Rothia_AIMSoral2	AA1_1	0.00543382	CAZyme
R. mucilaginosa_A	Rothia_AIMSoral2	AA1_2	0.00543382	CAZyme
R. mucilaginosa_A	Rothia_AIMSoral2	AA1_3	0.00354485	CAZyme
R. mucilaginosa_A	Rothia_AIMSoral2	AA7	0.943559	CAZyme
R. mucilaginosa_A	Rothia_AIMSoral2	CE1	0.641767	CAZyme
R. mucilaginosa_A	Rothia_AIMSoral2	CE14	0.947007	CAZyme
R. mucilaginosa_A	Rothia_AIMSoral2	CE19	1	CAZyme
R. mucilaginosa_A	Rothia_AIMSoral2	CE4	0.675814	CAZyme
R. mucilaginosa_A	Rothia_AIMSoral2	GH1	0.953337	CAZyme
R. mucilaginosa_A	Rothia_AIMSoral2	GH108	0.532839	CAZyme
R. mucilaginosa_A	Rothia_AIMSoral2	GH13	0.670596	CAZyme
R. mucilaginosa_A	Rothia_AIMSoral2	GH135	1	CAZyme
R. mucilaginosa_A	Rothia_AIMSoral2	GH13_1	0.617893	CAZyme
R. mucilaginosa_A	Rothia_AIMSoral2	GH13_10	0.617893	CAZyme
R. mucilaginosa_A	Rothia_AIMSoral2	GH13_11	0.622838	CAZyme
R. mucilaginosa_A	Rothia_AIMSoral2	GH13_12	0.617893	CAZyme
R. mucilaginosa_A	Rothia_AIMSoral2	GH13_13	0.978586	CAZyme
R. mucilaginosa_A	Rothia_AIMSoral2	GH13_14	0.644032	CAZyme
R. mucilaginosa_A	Rothia_AIMSoral2	GH13_16	0.644032	CAZyme
R. mucilaginosa_A	Rothia_AIMSoral2	GH13_17	0.644032	CAZyme
R. mucilaginosa_A	Rothia_AIMSoral2	GH13_18	0.617893	CAZyme
R. mucilaginosa_A	Rothia_AIMSoral2	GH13_19	0.617893	CAZyme
R. mucilaginosa_A	Rothia_AIMSoral2	GH13_2	0.617893	CAZyme
R. mucilaginosa_A	Rothia_AIMSoral2	GH13_20	0.644032	CAZyme
R. mucilaginosa_A	Rothia_AIMSoral2	GH13_21	0.644032	CAZyme
R. mucilaginosa_A	Rothia_AIMSoral2	GH13_23	0.670596	CAZyme
R. mucilaginosa_A	Rothia_AIMSoral2	GH13_26	0.617893	CAZyme
R. mucilaginosa_A	Rothia_AIMSoral2	GH13_28	0.94139	CAZyme
R. mucilaginosa_A	Rothia_AIMSoral2	GH13_29	0.670596	CAZyme
R. mucilaginosa_A	Rothia_AIMSoral2	GH13_3	0.617893	CAZyme
R. mucilaginosa_A	Rothia_AIMSoral2	GH13_30	0.644032	CAZyme
R. mucilaginosa_A	Rothia_AIMSoral2	GH13_31	0.670596	CAZyme
R. mucilaginosa_A	Rothia_AIMSoral2	GH13_32	0.94139	CAZyme
R. mucilaginosa_A	Rothia_AIMSoral2	GH13_34	0.584572	CAZyme
R. mucilaginosa_A	Rothia_AIMSoral2	GH13_35	0.644032	CAZyme
R. mucilaginosa_A	Rothia_AIMSoral2	GH13_36	0.644032	CAZyme
R. mucilaginosa_A	Rothia_AIMSoral2	GH13_37	0.617893	CAZyme
R. mucilaginosa_A	Rothia_AIMSoral2	GH13_38	0.947007	CAZyme
R. mucilaginosa_A	Rothia_AIMSoral2	GH13_39	0.617893	CAZyme
R. mucilaginosa_A	Rothia_AIMSoral2	GH13_4	0.644032	CAZyme
R. mucilaginosa_A	Rothia_AIMSoral2	GH13_40	0.670596	CAZyme
R. mucilaginosa_A	Rothia_AIMSoral2	GH13_41	0.617893	CAZyme
R. mucilaginosa_A	Rothia_AIMSoral2	GH13_42	0.331663	CAZyme
R. mucilaginosa_A	Rothia_AIMSoral2	GH13_5	0.331663	CAZyme
R. mucilaginosa_A	Rothia_AIMSoral2	GH13_6	0.941386	CAZyme
R. mucilaginosa_A	Rothia_AIMSoral2	GH13_8	0.947004	CAZyme
R. mucilaginosa_A	Rothia_AIMSoral2	GH13_9	0.966048	CAZyme
R. mucilaginosa_A	Rothia_AIMSoral2	GH16	0.532839	CAZyme
R. mucilaginosa_A	Rothia_AIMSoral2	GH16_3	1	CAZyme
R. mucilaginosa_A	Rothia_AIMSoral2	GH170	0.0243451	CAZyme
R. mucilaginosa_A	Rothia_AIMSoral2	GH2	0.279345	CAZyme
R. mucilaginosa_A	Rothia_AIMSoral2	GH23	0.077835	CAZyme
R. mucilaginosa_A	Rothia_AIMSoral2	GH25	0.790202	CAZyme
R. mucilaginosa_A	Rothia_AIMSoral2	GH32	0.949214	CAZyme
R. mucilaginosa_A	Rothia_AIMSoral2	GH5	1	CAZyme
R. mucilaginosa_A	Rothia_AIMSoral2	GH76	0.94701	CAZyme
R. mucilaginosa_A	Rothia_AIMSoral2	GT1	0.89217	CAZyme
R. mucilaginosa_A	Rothia_AIMSoral2	GT11	0.0100965	CAZyme
R. mucilaginosa_A	Rothia_AIMSoral2	GT14	0.811424	CAZyme
R. mucilaginosa_A	Rothia_AIMSoral2	GT25	0.233473	CAZyme
R. mucilaginosa_A	Rothia_AIMSoral2	GT27	0.0703828	CAZyme
R. mucilaginosa_A	Rothia_AIMSoral2	GT28	0.777421	CAZyme
R. mucilaginosa_A	Rothia_AIMSoral2	GT2_Glyco_tranf_2_2	0.00404871	CAZyme
R. mucilaginosa_A	Rothia_AIMSoral2	GT2_Glyco_tranf_2_3	0.108153	CAZyme
R. mucilaginosa_A	Rothia_AIMSoral2	GT2_Glyco_tranf_2_4	0.00193792	CAZyme
R. mucilaginosa_A	Rothia_AIMSoral2	GT2_Glycos_transf_2	0.164239	CAZyme
R. mucilaginosa_A	Rothia_AIMSoral2	GT39	0.949211	CAZyme
R. mucilaginosa_A	Rothia_AIMSoral2	GT4	0.0550451	CAZyme
R. mucilaginosa_A	Rothia_AIMSoral2	GT5	0.943596	CAZyme
R. mucilaginosa_A	Rothia_AIMSoral2	GT51	0.949211	CAZyme
R. mucilaginosa_A	Rothia_AIMSoral2	GT76	0.0296935	CAZyme
R. mucilaginosa_A	Rothia_AIMSoral2	GT83	1.82173e-07	CAZyme
R. mucilaginosa_A	Rothia_AIMSoral2	GT87	0.766872	CAZyme
R. mucilaginosa_A	Rothia_AIMSoral2	SLH	0.949214	CAZyme
R. mucilaginosa	R. mucilaginosa_A	AA1	0.063308	CAZyme
R. mucilaginosa	Rothia_AIMSoral2	AA1	0.0379723	CAZyme
R. mucilaginosa	R. mucilaginosa_A	AA1_1	0.684906	CAZyme
R. mucilaginosa	Rothia_AIMSoral2	AA1_1	0.000431112	CAZyme
R. mucilaginosa	R. mucilaginosa_A	AA1_2	0.684906	CAZyme
R. mucilaginosa	Rothia_AIMSoral2	AA1_2	0.000431112	CAZyme
R. mucilaginosa	R. mucilaginosa_A	AA1_3	0.0904023	CAZyme
R. mucilaginosa	Rothia_AIMSoral2	AA1_3	0.0196674	CAZyme
R. mucilaginosa	R. mucilaginosa_A	AA7	1	CAZyme
R. mucilaginosa	Rothia_AIMSoral2	AA7	1	CAZyme
R. mucilaginosa	R. mucilaginosa_A	CE1	0.70912	CAZyme
R. mucilaginosa	Rothia_AIMSoral2	CE1	0.258094	CAZyme
R. mucilaginosa	R. mucilaginosa_A	CE14	0.201448	CAZyme
R. mucilaginosa	Rothia_AIMSoral2	CE14	0.0791346	CAZyme
R. mucilaginosa	R. mucilaginosa_A	CE19	0.84261	CAZyme
R. mucilaginosa	Rothia_AIMSoral2	CE19	1	CAZyme
R. mucilaginosa	R. mucilaginosa_A	CE4	0.548821	CAZyme
R. mucilaginosa	Rothia_AIMSoral2	CE4	0.494292	CAZyme
R. mucilaginosa	R. mucilaginosa_A	GH1	0.826375	CAZyme
R. mucilaginosa	Rothia_AIMSoral2	GH1	1	CAZyme
R. mucilaginosa	R. mucilaginosa_A	GH108	1	CAZyme
R. mucilaginosa	Rothia_AIMSoral2	GH108	0.492943	CAZyme
R. mucilaginosa	R. mucilaginosa_A	GH13	0.699789	CAZyme
R. mucilaginosa	Rothia_AIMSoral2	GH13	0.284144	CAZyme
R. mucilaginosa	R. mucilaginosa_A	GH135	0.608906	CAZyme
R. mucilaginosa	Rothia_AIMSoral2	GH135	0.717611	CAZyme
R. mucilaginosa	R. mucilaginosa_A	GH13_1	0.790692	CAZyme
R. mucilaginosa	Rothia_AIMSoral2	GH13_1	0.299283	CAZyme
R. mucilaginosa	R. mucilaginosa_A	GH13_10	0.790692	CAZyme
R. mucilaginosa	Rothia_AIMSoral2	GH13_10	0.299283	CAZyme
R. mucilaginosa	R. mucilaginosa_A	GH13_11	0.79497	CAZyme
R. mucilaginosa	Rothia_AIMSoral2	GH13_11	0.309749	CAZyme
R. mucilaginosa	R. mucilaginosa_A	GH13_12	0.790692	CAZyme
R. mucilaginosa	Rothia_AIMSoral2	GH13_12	0.299283	CAZyme
R. mucilaginosa	R. mucilaginosa_A	GH13_13	0.858717	CAZyme
R. mucilaginosa	Rothia_AIMSoral2	GH13_13	1	CAZyme
R. mucilaginosa	R. mucilaginosa_A	GH13_14	0.744518	CAZyme
R. mucilaginosa	Rothia_AIMSoral2	GH13_14	0.291665	CAZyme
R. mucilaginosa	R. mucilaginosa_A	GH13_16	0.744518	CAZyme
R. mucilaginosa	Rothia_AIMSoral2	GH13_16	0.291665	CAZyme
R. mucilaginosa	R. mucilaginosa_A	GH13_17	0.744518	CAZyme
R. mucilaginosa	Rothia_AIMSoral2	GH13_17	0.291665	CAZyme
R. mucilaginosa	R. mucilaginosa_A	GH13_18	0.790692	CAZyme
R. mucilaginosa	Rothia_AIMSoral2	GH13_18	0.299283	CAZyme
R. mucilaginosa	R. mucilaginosa_A	GH13_19	0.790692	CAZyme
R. mucilaginosa	Rothia_AIMSoral2	GH13_19	0.299283	CAZyme
R. mucilaginosa	R. mucilaginosa_A	GH13_2	0.790692	CAZyme
R. mucilaginosa	Rothia_AIMSoral2	GH13_2	0.299283	CAZyme
R. mucilaginosa	R. mucilaginosa_A	GH13_20	0.744518	CAZyme
R. mucilaginosa	Rothia_AIMSoral2	GH13_20	0.291665	CAZyme
R. mucilaginosa	R. mucilaginosa_A	GH13_21	0.744518	CAZyme
R. mucilaginosa	Rothia_AIMSoral2	GH13_21	0.291665	CAZyme
R. mucilaginosa	R. mucilaginosa_A	GH13_23	0.699789	CAZyme
R. mucilaginosa	Rothia_AIMSoral2	GH13_23	0.284144	CAZyme
R. mucilaginosa	R. mucilaginosa_A	GH13_26	0.790692	CAZyme
R. mucilaginosa	Rothia_AIMSoral2	GH13_26	0.299283	CAZyme
R. mucilaginosa	R. mucilaginosa_A	GH13_28	0.642902	CAZyme
R. mucilaginosa	Rothia_AIMSoral2	GH13_28	0.654216	CAZyme
R. mucilaginosa	R. mucilaginosa_A	GH13_29	0.699789	CAZyme
R. mucilaginosa	Rothia_AIMSoral2	GH13_29	0.284144	CAZyme
R. mucilaginosa	R. mucilaginosa_A	GH13_3	0.790692	CAZyme
R. mucilaginosa	Rothia_AIMSoral2	GH13_3	0.299283	CAZyme
R. mucilaginosa	R. mucilaginosa_A	GH13_30	0.744518	CAZyme
R. mucilaginosa	Rothia_AIMSoral2	GH13_30	0.291665	CAZyme
R. mucilaginosa	R. mucilaginosa_A	GH13_31	0.699789	CAZyme
R. mucilaginosa	Rothia_AIMSoral2	GH13_31	0.284144	CAZyme
R. mucilaginosa	R. mucilaginosa_A	GH13_32	0.642902	CAZyme
R. mucilaginosa	Rothia_AIMSoral2	GH13_32	0.654216	CAZyme
R. mucilaginosa	R. mucilaginosa_A	GH13_34	0.530146	CAZyme
R. mucilaginosa	Rothia_AIMSoral2	GH13_34	0.0978868	CAZyme
R. mucilaginosa	R. mucilaginosa_A	GH13_35	0.744518	CAZyme
R. mucilaginosa	Rothia_AIMSoral2	GH13_35	0.291665	CAZyme
R. mucilaginosa	R. mucilaginosa_A	GH13_36	0.744518	CAZyme
R. mucilaginosa	Rothia_AIMSoral2	GH13_36	0.291665	CAZyme
R. mucilaginosa	R. mucilaginosa_A	GH13_37	0.790692	CAZyme
R. mucilaginosa	Rothia_AIMSoral2	GH13_37	0.299283	CAZyme
R. mucilaginosa	R. mucilaginosa_A	GH13_38	0.646666	CAZyme
R. mucilaginosa	Rothia_AIMSoral2	GH13_38	0.673131	CAZyme
R. mucilaginosa	R. mucilaginosa_A	GH13_39	0.790692	CAZyme
R. mucilaginosa	Rothia_AIMSoral2	GH13_39	0.299283	CAZyme
R. mucilaginosa	R. mucilaginosa_A	GH13_4	0.744518	CAZyme
R. mucilaginosa	Rothia_AIMSoral2	GH13_4	0.291665	CAZyme
R. mucilaginosa	R. mucilaginosa_A	GH13_40	0.699789	CAZyme
R. mucilaginosa	Rothia_AIMSoral2	GH13_40	0.284144	CAZyme
R. mucilaginosa	R. mucilaginosa_A	GH13_41	0.790692	CAZyme
R. mucilaginosa	Rothia_AIMSoral2	GH13_41	0.299283	CAZyme
R. mucilaginosa	R. mucilaginosa_A	GH13_42	0.197948	CAZyme
R. mucilaginosa	Rothia_AIMSoral2	GH13_42	0.379251	CAZyme
R. mucilaginosa	R. mucilaginosa_A	GH13_5	0.197948	CAZyme
R. mucilaginosa	Rothia_AIMSoral2	GH13_5	0.379251	CAZyme
R. mucilaginosa	R. mucilaginosa_A	GH13_6	0.377303	CAZyme
R. mucilaginosa	Rothia_AIMSoral2	GH13_6	0.248489	CAZyme
R. mucilaginosa	R. mucilaginosa_A	GH13_8	0.201413	CAZyme
R. mucilaginosa	Rothia_AIMSoral2	GH13_8	0.0791075	CAZyme
R. mucilaginosa	R. mucilaginosa_A	GH13_9	0.744809	CAZyme
R. mucilaginosa	Rothia_AIMSoral2	GH13_9	0.742978	CAZyme
R. mucilaginosa	R. mucilaginosa_A	GH16	1	CAZyme
R. mucilaginosa	Rothia_AIMSoral2	GH16	0.492943	CAZyme
R. mucilaginosa	R. mucilaginosa_A	GH16_3	1	CAZyme
R. mucilaginosa	Rothia_AIMSoral2	GH16_3	0.713018	CAZyme
R. mucilaginosa	R. mucilaginosa_A	GH170	0.0320271	CAZyme
R. mucilaginosa	Rothia_AIMSoral2	GH170	1	CAZyme
R. mucilaginosa	R. mucilaginosa_A	GH2	0.516774	CAZyme
R. mucilaginosa	Rothia_AIMSoral2	GH2	0.955945	CAZyme
R. mucilaginosa	R. mucilaginosa_A	GH23	0.153027	CAZyme
R. mucilaginosa	Rothia_AIMSoral2	GH23	0.300982	CAZyme
R. mucilaginosa	R. mucilaginosa_A	GH25	0.498671	CAZyme
R. mucilaginosa	Rothia_AIMSoral2	GH25	0.992561	CAZyme
R. mucilaginosa	R. mucilaginosa_A	GH32	0.215858	CAZyme
R. mucilaginosa	Rothia_AIMSoral2	GH32	0.0910488	CAZyme
R. mucilaginosa	R. mucilaginosa_A	GH5	0.964538	CAZyme
R. mucilaginosa	Rothia_AIMSoral2	GH5	1	CAZyme
R. mucilaginosa	R. mucilaginosa_A	GH76	0.201483	CAZyme
R. mucilaginosa	Rothia_AIMSoral2	GH76	0.0791617	CAZyme
R. mucilaginosa	R. mucilaginosa_A	GT1	1	CAZyme
R. mucilaginosa	Rothia_AIMSoral2	GT1	0.999638	CAZyme
R. mucilaginosa	R. mucilaginosa_A	GT11	0.0878802	CAZyme
R. mucilaginosa	Rothia_AIMSoral2	GT11	0.0832055	CAZyme
R. mucilaginosa	R. mucilaginosa_A	GT14	0.0151242	CAZyme
R. mucilaginosa	Rothia_AIMSoral2	GT14	0.00305919	CAZyme
R. mucilaginosa	R. mucilaginosa_A	GT25	0.80345	CAZyme
R. mucilaginosa	Rothia_AIMSoral2	GT25	0.0385017	CAZyme
R. mucilaginosa	R. mucilaginosa_A	GT27	0.00378611	CAZyme
R. mucilaginosa	Rothia_AIMSoral2	GT27	0.114659	CAZyme
R. mucilaginosa	R. mucilaginosa_A	GT28	1	CAZyme
R. mucilaginosa	Rothia_AIMSoral2	GT28	0.811991	CAZyme
R. mucilaginosa	R. mucilaginosa_A	GT2_Glyco_tranf_2_2	0.663139	CAZyme
R. mucilaginosa	Rothia_AIMSoral2	GT2_Glyco_tranf_2_2	0.000293308	CAZyme
R. mucilaginosa	R. mucilaginosa_A	GT2_Glyco_tranf_2_3	0.377513	CAZyme
R. mucilaginosa	Rothia_AIMSoral2	GT2_Glyco_tranf_2_3	0.0854254	CAZyme
R. mucilaginosa	R. mucilaginosa_A	GT2_Glyco_tranf_2_4	0.111828	CAZyme
R. mucilaginosa	Rothia_AIMSoral2	GT2_Glyco_tranf_2_4	0.00596402	CAZyme
R. mucilaginosa	R. mucilaginosa_A	GT2_Glycos_transf_2	0.233057	CAZyme
R. mucilaginosa	Rothia_AIMSoral2	GT2_Glycos_transf_2	0.3803	CAZyme
R. mucilaginosa	R. mucilaginosa_A	GT39	0.103856	CAZyme
R. mucilaginosa	Rothia_AIMSoral2	GT39	0.0228284	CAZyme
R. mucilaginosa	R. mucilaginosa_A	GT4	0.743057	CAZyme
R. mucilaginosa	Rothia_AIMSoral2	GT4	0.0221943	CAZyme
R. mucilaginosa	R. mucilaginosa_A	GT5	1	CAZyme
R. mucilaginosa	Rothia_AIMSoral2	GT5	1	CAZyme
R. mucilaginosa	R. mucilaginosa_A	GT51	0.103856	CAZyme
R. mucilaginosa	Rothia_AIMSoral2	GT51	0.0228284	CAZyme
R. mucilaginosa	R. mucilaginosa_A	GT76	9.30499e-06	CAZyme
R. mucilaginosa	Rothia_AIMSoral2	GT76	0.00128074	CAZyme
R. mucilaginosa	R. mucilaginosa_A	GT83	2.23493e-07	CAZyme
R. mucilaginosa	Rothia_AIMSoral2	GT83	0.733625	CAZyme
R. mucilaginosa	R. mucilaginosa_A	GT87	1	CAZyme
R. mucilaginosa	Rothia_AIMSoral2	GT87	0.591193	CAZyme
R. mucilaginosa	R. mucilaginosa_A	SLH	0.215858	CAZyme
R. mucilaginosa	Rothia_AIMSoral2	SLH	0.0910488	CAZyme
S. lactarius	S. mitis	CE1	0.993286	CAZyme
S. lactarius	S. oralis	CE1	0.504848	CAZyme
S. mitis	S. oralis	CE1	0.408435	CAZyme
S. lactarius	S. peroris	CE1	0.486061	CAZyme
S. mitis	S. peroris	CE1	0.485352	CAZyme
S. oralis	S. peroris	CE1	0.333973	CAZyme
S. lactarius	S. salivarius	CE1	0.0659308	CAZyme
S. mitis	S. salivarius	CE1	0.0532747	CAZyme
S. oralis	S. salivarius	CE1	0.215614	CAZyme
S. peroris	S. salivarius	CE1	0.0581954	CAZyme
S. lactarius	Streptococcus_AIMSoral1	CE1	0.405245	CAZyme
S. mitis	Streptococcus_AIMSoral1	CE1	0.30501	CAZyme
S. oralis	Streptococcus_AIMSoral1	CE1	0.766703	CAZyme
S. peroris	Streptococcus_AIMSoral1	CE1	0.272165	CAZyme
S. salivarius	Streptococcus_AIMSoral1	CE1	0.303682	CAZyme
S. lactarius	S. mitis	CE12	1	CAZyme
S. lactarius	S. oralis	CE12	1	CAZyme
S. mitis	S. oralis	CE12	1	CAZyme
S. lactarius	S. peroris	CE12	1	CAZyme
S. mitis	S. peroris	CE12	1	CAZyme
S. oralis	S. peroris	CE12	1	CAZyme
S. lactarius	S. salivarius	CE12	0.0517194	CAZyme
S. mitis	S. salivarius	CE12	0.0582103	CAZyme
S. oralis	S. salivarius	CE12	0.0349812	CAZyme
S. peroris	S. salivarius	CE12	0.203396	CAZyme
S. lactarius	Streptococcus_AIMSoral1	CE12	1	CAZyme
S. mitis	Streptococcus_AIMSoral1	CE12	1	CAZyme
S. oralis	Streptococcus_AIMSoral1	CE12	1	CAZyme
S. peroris	Streptococcus_AIMSoral1	CE12	1	CAZyme
S. salivarius	Streptococcus_AIMSoral1	CE12	0.036774	CAZyme
S. lactarius	S. mitis	CE3	0.68098	CAZyme
S. lactarius	S. oralis	CE3	0.782497	CAZyme
S. mitis	S. oralis	CE3	0.758907	CAZyme
S. lactarius	S. peroris	CE3	0.97253	CAZyme
S. mitis	S. peroris	CE3	0.883242	CAZyme
S. oralis	S. peroris	CE3	0.738112	CAZyme
S. lactarius	S. salivarius	CE3	0.48558	CAZyme
S. mitis	S. salivarius	CE3	0.726675	CAZyme
S. oralis	S. salivarius	CE3	0.914316	CAZyme
S. peroris	S. salivarius	CE3	0.757829	CAZyme
S. lactarius	Streptococcus_AIMSoral1	CE3	0.823085	CAZyme
S. mitis	Streptococcus_AIMSoral1	CE3	0.593444	CAZyme
S. oralis	Streptococcus_AIMSoral1	CE3	0.823766	CAZyme
S. peroris	Streptococcus_AIMSoral1	CE3	0.698517	CAZyme
S. salivarius	Streptococcus_AIMSoral1	CE3	0.904968	CAZyme
S. lactarius	S. mitis	CE4	0.00207223	CAZyme
S. lactarius	S. oralis	CE4	0.00143729	CAZyme
S. mitis	S. oralis	CE4	0.980922	CAZyme
S. lactarius	S. peroris	CE4	0.026697	CAZyme
S. mitis	S. peroris	CE4	0.962591	CAZyme
S. oralis	S. peroris	CE4	1	CAZyme
S. lactarius	S. salivarius	CE4	0.997649	CAZyme
S. mitis	S. salivarius	CE4	0.0024282	CAZyme
S. oralis	S. salivarius	CE4	0.00277513	CAZyme
S. peroris	S. salivarius	CE4	0.0418662	CAZyme
S. lactarius	Streptococcus_AIMSoral1	CE4	1	CAZyme
S. mitis	Streptococcus_AIMSoral1	CE4	0.0037488	CAZyme
S. oralis	Streptococcus_AIMSoral1	CE4	0.00185759	CAZyme
S. peroris	Streptococcus_AIMSoral1	CE4	0.0329632	CAZyme
S. salivarius	Streptococcus_AIMSoral1	CE4	1	CAZyme
S. lactarius	S. mitis	CE7	0.00147289	CAZyme
S. lactarius	S. oralis	CE7	0.00223363	CAZyme
S. mitis	S. oralis	CE7	1	CAZyme
S. lactarius	S. peroris	CE7	0.0846904	CAZyme
S. mitis	S. peroris	CE7	1	CAZyme
S. oralis	S. peroris	CE7	1	CAZyme
S. lactarius	S. salivarius	CE7	1	CAZyme
S. mitis	S. salivarius	CE7	0.00127472	CAZyme
S. oralis	S. salivarius	CE7	0.00131543	CAZyme
S. peroris	S. salivarius	CE7	0.085055	CAZyme
S. lactarius	Streptococcus_AIMSoral1	CE7	1	CAZyme
S. mitis	Streptococcus_AIMSoral1	CE7	0.00122259	CAZyme
S. oralis	Streptococcus_AIMSoral1	CE7	0.00118051	CAZyme
S. peroris	Streptococcus_AIMSoral1	CE7	0.0890356	CAZyme
S. salivarius	Streptococcus_AIMSoral1	CE7	1	CAZyme
S. lactarius	S. mitis	CE9	0.308483	CAZyme
S. lactarius	S. oralis	CE9	0.267771	CAZyme
S. mitis	S. oralis	CE9	0.979312	CAZyme
S. lactarius	S. peroris	CE9	0.449794	CAZyme
S. mitis	S. peroris	CE9	1	CAZyme
S. oralis	S. peroris	CE9	0.997875	CAZyme
S. lactarius	S. salivarius	CE9	0.437257	CAZyme
S. mitis	S. salivarius	CE9	0.0613689	CAZyme
S. oralis	S. salivarius	CE9	0.0343007	CAZyme
S. peroris	S. salivarius	CE9	0.167292	CAZyme
S. lactarius	Streptococcus_AIMSoral1	CE9	0.827829	CAZyme
S. mitis	Streptococcus_AIMSoral1	CE9	0.128286	CAZyme
S. oralis	Streptococcus_AIMSoral1	CE9	0.102783	CAZyme
S. peroris	Streptococcus_AIMSoral1	CE9	0.265262	CAZyme
S. salivarius	Streptococcus_AIMSoral1	CE9	0.669849	CAZyme
S. lactarius	S. mitis	GH1	0.274653	CAZyme
S. lactarius	S. oralis	GH1	0.629917	CAZyme
S. mitis	S. oralis	GH1	0.543139	CAZyme
S. lactarius	S. peroris	GH1	0.0365576	CAZyme
S. mitis	S. peroris	GH1	0.131968	CAZyme
S. oralis	S. peroris	GH1	0.0551454	CAZyme
S. lactarius	S. salivarius	GH1	0.838903	CAZyme
S. mitis	S. salivarius	GH1	0.325238	CAZyme
S. oralis	S. salivarius	GH1	0.733511	CAZyme
S. peroris	S. salivarius	GH1	0.0375031	CAZyme
S. lactarius	Streptococcus_AIMSoral1	GH1	0.0273372	CAZyme
S. mitis	Streptococcus_AIMSoral1	GH1	0.0658617	CAZyme
S. oralis	Streptococcus_AIMSoral1	GH1	0.0197085	CAZyme
S. peroris	Streptococcus_AIMSoral1	GH1	0.722526	CAZyme
S. salivarius	Streptococcus_AIMSoral1	GH1	0.0165975	CAZyme
S. lactarius	S. mitis	GH101	0.00613511	CAZyme
S. lactarius	S. oralis	GH101	0.640472	CAZyme
S. mitis	S. oralis	GH101	0.00992294	CAZyme
S. lactarius	S. peroris	GH101	0.0177503	CAZyme
S. mitis	S. peroris	GH101	0.684501	CAZyme
S. oralis	S. peroris	GH101	0.0344182	CAZyme
S. lactarius	S. salivarius	GH101	0.001321	CAZyme
S. mitis	S. salivarius	GH101	0.470833	CAZyme
S. oralis	S. salivarius	GH101	0.00175786	CAZyme
S. peroris	S. salivarius	GH101	1	CAZyme
S. lactarius	Streptococcus_AIMSoral1	GH101	0.00242303	CAZyme
S. mitis	Streptococcus_AIMSoral1	GH101	0.485473	CAZyme
S. oralis	Streptococcus_AIMSoral1	GH101	0.00190424	CAZyme
S. peroris	Streptococcus_AIMSoral1	GH101	1	CAZyme
S. salivarius	Streptococcus_AIMSoral1	GH101	1	CAZyme
S. lactarius	S. mitis	GH106	1	CAZyme
S. lactarius	S. oralis	GH106	1	CAZyme
S. mitis	S. oralis	GH106	1	CAZyme
S. lactarius	S. peroris	GH106	1	CAZyme
S. mitis	S. peroris	GH106	1	CAZyme
S. oralis	S. peroris	GH106	1	CAZyme
S. lactarius	S. salivarius	GH106	0.321136	CAZyme
S. mitis	S. salivarius	GH106	0.657683	CAZyme
S. oralis	S. salivarius	GH106	0.362146	CAZyme
S. peroris	S. salivarius	GH106	0.607188	CAZyme
S. lactarius	Streptococcus_AIMSoral1	GH106	1	CAZyme
S. mitis	Streptococcus_AIMSoral1	GH106	1	CAZyme
S. oralis	Streptococcus_AIMSoral1	GH106	1	CAZyme
S. peroris	Streptococcus_AIMSoral1	GH106	1	CAZyme
S. salivarius	Streptococcus_AIMSoral1	GH106	0.306844	CAZyme
S. lactarius	S. mitis	GH109	0.47787	CAZyme
S. lactarius	S. oralis	GH109	0.423252	CAZyme
S. mitis	S. oralis	GH109	0.77246	CAZyme
S. lactarius	S. peroris	GH109	0.395622	CAZyme
S. mitis	S. peroris	GH109	0.794417	CAZyme
S. oralis	S. peroris	GH109	0.858689	CAZyme
S. lactarius	S. salivarius	GH109	0.71053	CAZyme
S. mitis	S. salivarius	GH109	0.729775	CAZyme
S. oralis	S. salivarius	GH109	0.686866	CAZyme
S. peroris	S. salivarius	GH109	0.683329	CAZyme
S. lactarius	Streptococcus_AIMSoral1	GH109	0.206546	CAZyme
S. mitis	Streptococcus_AIMSoral1	GH109	0.544347	CAZyme
S. oralis	Streptococcus_AIMSoral1	GH109	0.679348	CAZyme
S. peroris	Streptococcus_AIMSoral1	GH109	0.820747	CAZyme
S. salivarius	Streptococcus_AIMSoral1	GH109	0.623068	CAZyme
S. lactarius	S. mitis	GH121	0.731468	CAZyme
S. lactarius	S. oralis	GH121	0.984667	CAZyme
S. mitis	S. oralis	GH121	0.840977	CAZyme
S. lactarius	S. peroris	GH121	0.109635	CAZyme
S. mitis	S. peroris	GH121	0.0283033	CAZyme
S. oralis	S. peroris	GH121	0.0575107	CAZyme
S. lactarius	S. salivarius	GH121	0.0275391	CAZyme
S. mitis	S. salivarius	GH121	0.00151107	CAZyme
S. oralis	S. salivarius	GH121	0.00505216	CAZyme
S. peroris	S. salivarius	GH121	1	CAZyme
S. lactarius	Streptococcus_AIMSoral1	GH121	0.0256915	CAZyme
S. mitis	Streptococcus_AIMSoral1	GH121	0.0014723	CAZyme
S. oralis	Streptococcus_AIMSoral1	GH121	0.00400247	CAZyme
S. peroris	Streptococcus_AIMSoral1	GH121	1	CAZyme
S. salivarius	Streptococcus_AIMSoral1	GH121	1	CAZyme
S. lactarius	S. mitis	GH125	0.00353459	CAZyme
S. lactarius	S. oralis	GH125	0.00186247	CAZyme
S. mitis	S. oralis	GH125	1	CAZyme
S. lactarius	S. peroris	GH125	1	CAZyme
S. mitis	S. peroris	GH125	0.0450208	CAZyme
S. oralis	S. peroris	GH125	0.0277749	CAZyme
S. lactarius	S. salivarius	GH125	1	CAZyme
S. mitis	S. salivarius	GH125	0.00213202	CAZyme
S. oralis	S. salivarius	GH125	0.00171132	CAZyme
S. peroris	S. salivarius	GH125	1	CAZyme
S. lactarius	Streptococcus_AIMSoral1	GH125	1	CAZyme
S. mitis	Streptococcus_AIMSoral1	GH125	0.00194453	CAZyme
S. oralis	Streptococcus_AIMSoral1	GH125	0.00173965	CAZyme
S. peroris	Streptococcus_AIMSoral1	GH125	1	CAZyme
S. salivarius	Streptococcus_AIMSoral1	GH125	1	CAZyme
S. lactarius	S. mitis	GH13	0.142619	CAZyme
S. lactarius	S. oralis	GH13	0.0733928	CAZyme
S. mitis	S. oralis	GH13	0.612593	CAZyme
S. lactarius	S. peroris	GH13	0.464244	CAZyme
S. mitis	S. peroris	GH13	0.0876852	CAZyme
S. oralis	S. peroris	GH13	0.108497	CAZyme
S. lactarius	S. salivarius	GH13	0.462145	CAZyme
S. mitis	S. salivarius	GH13	0.502993	CAZyme
S. oralis	S. salivarius	GH13	0.248255	CAZyme
S. peroris	S. salivarius	GH13	0.234715	CAZyme
S. lactarius	Streptococcus_AIMSoral1	GH13	0.984122	CAZyme
S. mitis	Streptococcus_AIMSoral1	GH13	0.109488	CAZyme
S. oralis	Streptococcus_AIMSoral1	GH13	0.0783562	CAZyme
S. peroris	Streptococcus_AIMSoral1	GH13	0.469257	CAZyme
S. salivarius	Streptococcus_AIMSoral1	GH13	0.464116	CAZyme
S. lactarius	S. mitis	GH13_1	0.896081	CAZyme
S. lactarius	S. oralis	GH13_1	0.587594	CAZyme
S. mitis	S. oralis	GH13_1	0.582952	CAZyme
S. lactarius	S. peroris	GH13_1	0.147316	CAZyme
S. mitis	S. peroris	GH13_1	0.100655	CAZyme
S. oralis	S. peroris	GH13_1	0.0447025	CAZyme
S. lactarius	S. salivarius	GH13_1	0.106243	CAZyme
S. mitis	S. salivarius	GH13_1	0.0529826	CAZyme
S. oralis	S. salivarius	GH13_1	0.0147046	CAZyme
S. peroris	S. salivarius	GH13_1	0.853215	CAZyme
S. lactarius	Streptococcus_AIMSoral1	GH13_1	0.0426932	CAZyme
S. mitis	Streptococcus_AIMSoral1	GH13_1	0.0109403	CAZyme
S. oralis	Streptococcus_AIMSoral1	GH13_1	0.00299877	CAZyme
S. peroris	Streptococcus_AIMSoral1	GH13_1	0.971053	CAZyme
S. salivarius	Streptococcus_AIMSoral1	GH13_1	0.828731	CAZyme
S. lactarius	S. mitis	GH13_10	0.296239	CAZyme
S. lactarius	S. oralis	GH13_10	0.514929	CAZyme
S. mitis	S. oralis	GH13_10	0.634585	CAZyme
S. lactarius	S. peroris	GH13_10	0.528479	CAZyme
S. mitis	S. peroris	GH13_10	0.172346	CAZyme
S. oralis	S. peroris	GH13_10	0.293349	CAZyme
S. lactarius	S. salivarius	GH13_10	0.706453	CAZyme
S. mitis	S. salivarius	GH13_10	0.183985	CAZyme
S. oralis	S. salivarius	GH13_10	0.322122	CAZyme
S. peroris	S. salivarius	GH13_10	0.678184	CAZyme
S. lactarius	Streptococcus_AIMSoral1	GH13_10	0.0838298	CAZyme
S. mitis	Streptococcus_AIMSoral1	GH13_10	0.000213912	CAZyme
S. oralis	Streptococcus_AIMSoral1	GH13_10	0.00129722	CAZyme
S. peroris	Streptococcus_AIMSoral1	GH13_10	0.544033	CAZyme
S. salivarius	Streptococcus_AIMSoral1	GH13_10	0.131568	CAZyme
S. lactarius	S. mitis	GH13_11	0.0379266	CAZyme
S. lactarius	S. oralis	GH13_11	0.00966134	CAZyme
S. mitis	S. oralis	GH13_11	0.555764	CAZyme
S. lactarius	S. peroris	GH13_11	0.733567	CAZyme
S. mitis	S. peroris	GH13_11	0.0553668	CAZyme
S. oralis	S. peroris	GH13_11	0.0236109	CAZyme
S. lactarius	S. salivarius	GH13_11	0.0821386	CAZyme
S. mitis	S. salivarius	GH13_11	0.891801	CAZyme
S. oralis	S. salivarius	GH13_11	0.573317	CAZyme
S. peroris	S. salivarius	GH13_11	0.0794331	CAZyme
S. lactarius	Streptococcus_AIMSoral1	GH13_11	0.56548	CAZyme
S. mitis	Streptococcus_AIMSoral1	GH13_11	0.00183306	CAZyme
S. oralis	Streptococcus_AIMSoral1	GH13_11	0.000275509	CAZyme
S. peroris	Streptococcus_AIMSoral1	GH13_11	0.919197	CAZyme
S. salivarius	Streptococcus_AIMSoral1	GH13_11	0.0113429	CAZyme
S. lactarius	S. mitis	GH13_12	1	CAZyme
S. lactarius	S. oralis	GH13_12	0.979844	CAZyme
S. mitis	S. oralis	GH13_12	1	CAZyme
S. lactarius	S. peroris	GH13_12	0.13152	CAZyme
S. mitis	S. peroris	GH13_12	0.129665	CAZyme
S. oralis	S. peroris	GH13_12	0.109229	CAZyme
S. lactarius	S. salivarius	GH13_12	0.94612	CAZyme
S. mitis	S. salivarius	GH13_12	1	CAZyme
S. oralis	S. salivarius	GH13_12	1	CAZyme
S. peroris	S. salivarius	GH13_12	0.1135	CAZyme
S. lactarius	Streptococcus_AIMSoral1	GH13_12	0.0633241	CAZyme
S. mitis	Streptococcus_AIMSoral1	GH13_12	0.0655386	CAZyme
S. oralis	Streptococcus_AIMSoral1	GH13_12	0.0517293	CAZyme
S. peroris	Streptococcus_AIMSoral1	GH13_12	1	CAZyme
S. salivarius	Streptococcus_AIMSoral1	GH13_12	0.0515591	CAZyme
S. lactarius	S. mitis	GH13_13	0.806376	CAZyme
S. lactarius	S. oralis	GH13_13	0.0608432	CAZyme
S. mitis	S. oralis	GH13_13	0.0438971	CAZyme
S. lactarius	S. peroris	GH13_13	0.199275	CAZyme
S. mitis	S. peroris	GH13_13	0.12064	CAZyme
S. oralis	S. peroris	GH13_13	0.00977652	CAZyme
S. lactarius	S. salivarius	GH13_13	0.123274	CAZyme
S. mitis	S. salivarius	GH13_13	0.123692	CAZyme
S. oralis	S. salivarius	GH13_13	0.844317	CAZyme
S. peroris	S. salivarius	GH13_13	0.0137823	CAZyme
S. lactarius	Streptococcus_AIMSoral1	GH13_13	0.426351	CAZyme
S. mitis	Streptococcus_AIMSoral1	GH13_13	0.218779	CAZyme
S. oralis	Streptococcus_AIMSoral1	GH13_13	0.00480263	CAZyme
S. peroris	Streptococcus_AIMSoral1	GH13_13	0.441491	CAZyme
S. salivarius	Streptococcus_AIMSoral1	GH13_13	0.0132876	CAZyme
S. lactarius	S. mitis	GH13_14	0.979945	CAZyme
S. lactarius	S. oralis	GH13_14	0.617459	CAZyme
S. mitis	S. oralis	GH13_14	0.507652	CAZyme
S. lactarius	S. peroris	GH13_14	0.12702	CAZyme
S. mitis	S. peroris	GH13_14	0.108318	CAZyme
S. oralis	S. peroris	GH13_14	0.0414692	CAZyme
S. lactarius	S. salivarius	GH13_14	0.854616	CAZyme
S. mitis	S. salivarius	GH13_14	0.847898	CAZyme
S. oralis	S. salivarius	GH13_14	0.852421	CAZyme
S. peroris	S. salivarius	GH13_14	0.0855922	CAZyme
S. lactarius	Streptococcus_AIMSoral1	GH13_14	0.08799	CAZyme
S. mitis	Streptococcus_AIMSoral1	GH13_14	0.0521669	CAZyme
S. oralis	Streptococcus_AIMSoral1	GH13_14	0.00870995	CAZyme
S. peroris	Streptococcus_AIMSoral1	GH13_14	0.806667	CAZyme
S. salivarius	Streptococcus_AIMSoral1	GH13_14	0.0597318	CAZyme
S. lactarius	S. mitis	GH13_15	1	CAZyme
S. lactarius	S. oralis	GH13_15	1	CAZyme
S. mitis	S. oralis	GH13_15	0.965872	CAZyme
S. lactarius	S. peroris	GH13_15	1	CAZyme
S. mitis	S. peroris	GH13_15	0.877844	CAZyme
S. oralis	S. peroris	GH13_15	0.924742	CAZyme
S. lactarius	S. salivarius	GH13_15	0.840304	CAZyme
S. mitis	S. salivarius	GH13_15	1	CAZyme
S. oralis	S. salivarius	GH13_15	1	CAZyme
S. peroris	S. salivarius	GH13_15	0.878566	CAZyme
S. lactarius	Streptococcus_AIMSoral1	GH13_15	0.940496	CAZyme
S. mitis	Streptococcus_AIMSoral1	GH13_15	1	CAZyme
S. oralis	Streptococcus_AIMSoral1	GH13_15	0.914848	CAZyme
S. peroris	Streptococcus_AIMSoral1	GH13_15	1	CAZyme
S. salivarius	Streptococcus_AIMSoral1	GH13_15	0.956586	CAZyme
S. lactarius	S. mitis	GH13_16	0.224182	CAZyme
S. lactarius	S. oralis	GH13_16	0.118019	CAZyme
S. mitis	S. oralis	GH13_16	0.569969	CAZyme
S. lactarius	S. peroris	GH13_16	0.565155	CAZyme
S. mitis	S. peroris	GH13_16	0.133505	CAZyme
S. oralis	S. peroris	GH13_16	0.0934731	CAZyme
S. lactarius	S. salivarius	GH13_16	0.337616	CAZyme
S. mitis	S. salivarius	GH13_16	0.00980117	CAZyme
S. oralis	S. salivarius	GH13_16	0.00237997	CAZyme
S. peroris	S. salivarius	GH13_16	0.847737	CAZyme
S. lactarius	Streptococcus_AIMSoral1	GH13_16	0.105916	CAZyme
S. mitis	Streptococcus_AIMSoral1	GH13_16	0.000479189	CAZyme
S. oralis	Streptococcus_AIMSoral1	GH13_16	0.000112305	CAZyme
S. peroris	Streptococcus_AIMSoral1	GH13_16	0.593816	CAZyme
S. salivarius	Streptococcus_AIMSoral1	GH13_16	0.620046	CAZyme
S. lactarius	S. mitis	GH13_17	0.842141	CAZyme
S. lactarius	S. oralis	GH13_17	0.922818	CAZyme
S. mitis	S. oralis	GH13_17	0.823642	CAZyme
S. lactarius	S. peroris	GH13_17	0.282533	CAZyme
S. mitis	S. peroris	GH13_17	0.318072	CAZyme
S. oralis	S. peroris	GH13_17	0.30395	CAZyme
S. lactarius	S. salivarius	GH13_17	0.0294519	CAZyme
S. mitis	S. salivarius	GH13_17	0.0290356	CAZyme
S. oralis	S. salivarius	GH13_17	0.0196942	CAZyme
S. peroris	S. salivarius	GH13_17	0.865805	CAZyme
S. lactarius	Streptococcus_AIMSoral1	GH13_17	0.00198418	CAZyme
S. mitis	Streptococcus_AIMSoral1	GH13_17	0.00098104	CAZyme
S. oralis	Streptococcus_AIMSoral1	GH13_17	0.000916936	CAZyme
S. peroris	Streptococcus_AIMSoral1	GH13_17	0.415415	CAZyme
S. salivarius	Streptococcus_AIMSoral1	GH13_17	0.441503	CAZyme
S. lactarius	S. mitis	GH13_18	0.146098	CAZyme
S. lactarius	S. oralis	GH13_18	0.0688391	CAZyme
S. mitis	S. oralis	GH13_18	0.63703	CAZyme
S. lactarius	S. peroris	GH13_18	0.692226	CAZyme
S. mitis	S. peroris	GH13_18	0.124358	CAZyme
S. oralis	S. peroris	GH13_18	0.0739124	CAZyme
S. lactarius	S. salivarius	GH13_18	0.976442	CAZyme
S. mitis	S. salivarius	GH13_18	0.121824	CAZyme
S. oralis	S. salivarius	GH13_18	0.0732641	CAZyme
S. peroris	S. salivarius	GH13_18	0.589831	CAZyme
S. lactarius	Streptococcus_AIMSoral1	GH13_18	0.353075	CAZyme
S. mitis	Streptococcus_AIMSoral1	GH13_18	0.00565316	CAZyme
S. oralis	Streptococcus_AIMSoral1	GH13_18	0.00146734	CAZyme
S. peroris	Streptococcus_AIMSoral1	GH13_18	0.922395	CAZyme
S. salivarius	Streptococcus_AIMSoral1	GH13_18	0.372847	CAZyme
S. lactarius	S. mitis	GH13_19	0.0870199	CAZyme
S. lactarius	S. oralis	GH13_19	0.273025	CAZyme
S. mitis	S. oralis	GH13_19	0.583574	CAZyme
S. lactarius	S. peroris	GH13_19	0.077571	CAZyme
S. mitis	S. peroris	GH13_19	0.428326	CAZyme
S. oralis	S. peroris	GH13_19	0.309306	CAZyme
S. lactarius	S. salivarius	GH13_19	0.06244	CAZyme
S. mitis	S. salivarius	GH13_19	0.612267	CAZyme
S. oralis	S. salivarius	GH13_19	0.313252	CAZyme
S. peroris	S. salivarius	GH13_19	0.647477	CAZyme
S. lactarius	Streptococcus_AIMSoral1	GH13_19	0.00152484	CAZyme
S. mitis	Streptococcus_AIMSoral1	GH13_19	0.0692249	CAZyme
S. oralis	Streptococcus_AIMSoral1	GH13_19	0.0350598	CAZyme
S. peroris	Streptococcus_AIMSoral1	GH13_19	0.671522	CAZyme
S. salivarius	Streptococcus_AIMSoral1	GH13_19	0.283616	CAZyme
S. lactarius	S. mitis	GH13_2	0.980207	CAZyme
S. lactarius	S. oralis	GH13_2	0.721125	CAZyme
S. mitis	S. oralis	GH13_2	0.640686	CAZyme
S. lactarius	S. peroris	GH13_2	0.0678616	CAZyme
S. mitis	S. peroris	GH13_2	0.0606861	CAZyme
S. oralis	S. peroris	GH13_2	0.0311315	CAZyme
S. lactarius	S. salivarius	GH13_2	0.0549654	CAZyme
S. mitis	S. salivarius	GH13_2	0.0285925	CAZyme
S. oralis	S. salivarius	GH13_2	0.0114228	CAZyme
S. peroris	S. salivarius	GH13_2	0.788342	CAZyme
S. lactarius	Streptococcus_AIMSoral1	GH13_2	0.0259438	CAZyme
S. mitis	Streptococcus_AIMSoral1	GH13_2	0.00993449	CAZyme
S. oralis	Streptococcus_AIMSoral1	GH13_2	0.00267577	CAZyme
S. peroris	Streptococcus_AIMSoral1	GH13_2	0.886615	CAZyme
S. salivarius	Streptococcus_AIMSoral1	GH13_2	0.802362	CAZyme
S. lactarius	S. mitis	GH13_20	0.400217	CAZyme
S. lactarius	S. oralis	GH13_20	0.0500779	CAZyme
S. mitis	S. oralis	GH13_20	0.142254	CAZyme
S. lactarius	S. peroris	GH13_20	0.371297	CAZyme
S. mitis	S. peroris	GH13_20	0.127359	CAZyme
S. oralis	S. peroris	GH13_20	0.0241963	CAZyme
S. lactarius	S. salivarius	GH13_20	0.143505	CAZyme
S. mitis	S. salivarius	GH13_20	0.418046	CAZyme
S. oralis	S. salivarius	GH13_20	0.618448	CAZyme
S. peroris	S. salivarius	GH13_20	0.0467777	CAZyme
S. lactarius	Streptococcus_AIMSoral1	GH13_20	0.55409	CAZyme
S. mitis	Streptococcus_AIMSoral1	GH13_20	0.130413	CAZyme
S. oralis	Streptococcus_AIMSoral1	GH13_20	0.0100478	CAZyme
S. peroris	Streptococcus_AIMSoral1	GH13_20	0.534438	CAZyme
S. salivarius	Streptococcus_AIMSoral1	GH13_20	0.045344	CAZyme
S. lactarius	S. mitis	GH13_21	0.0590973	CAZyme
S. lactarius	S. oralis	GH13_21	0.0246014	CAZyme
S. mitis	S. oralis	GH13_21	0.646118	CAZyme
S. lactarius	S. peroris	GH13_21	0.718506	CAZyme
S. mitis	S. peroris	GH13_21	0.0586675	CAZyme
S. oralis	S. peroris	GH13_21	0.0342592	CAZyme
S. lactarius	S. salivarius	GH13_21	0.0965109	CAZyme
S. mitis	S. salivarius	GH13_21	0.859912	CAZyme
S. oralis	S. salivarius	GH13_21	0.637865	CAZyme
S. peroris	S. salivarius	GH13_21	0.0891802	CAZyme
S. lactarius	Streptococcus_AIMSoral1	GH13_21	0.742763	CAZyme
S. mitis	Streptococcus_AIMSoral1	GH13_21	0.0163444	CAZyme
S. oralis	Streptococcus_AIMSoral1	GH13_21	0.00393496	CAZyme
S. peroris	Streptococcus_AIMSoral1	GH13_21	0.861876	CAZyme
S. salivarius	Streptococcus_AIMSoral1	GH13_21	0.0322421	CAZyme
S. lactarius	S. mitis	GH13_22	0.224767	CAZyme
S. lactarius	S. oralis	GH13_22	0.374801	CAZyme
S. mitis	S. oralis	GH13_22	0.874793	CAZyme
S. lactarius	S. peroris	GH13_22	0.491076	CAZyme
S. mitis	S. peroris	GH13_22	1	CAZyme
S. oralis	S. peroris	GH13_22	1	CAZyme
S. lactarius	S. salivarius	GH13_22	0.0005053	CAZyme
S. mitis	S. salivarius	GH13_22	0.00504858	CAZyme
S. oralis	S. salivarius	GH13_22	0.00291132	CAZyme
S. peroris	S. salivarius	GH13_22	0.0817526	CAZyme
S. lactarius	Streptococcus_AIMSoral1	GH13_22	0.00056478	CAZyme
S. mitis	Streptococcus_AIMSoral1	GH13_22	0.0036472	CAZyme
S. oralis	Streptococcus_AIMSoral1	GH13_22	0.00219783	CAZyme
S. peroris	Streptococcus_AIMSoral1	GH13_22	0.0854692	CAZyme
S. salivarius	Streptococcus_AIMSoral1	GH13_22	1	CAZyme
S. lactarius	S. mitis	GH13_23	0.944998	CAZyme
S. lactarius	S. oralis	GH13_23	0.945757	CAZyme
S. mitis	S. oralis	GH13_23	0.752051	CAZyme
S. lactarius	S. peroris	GH13_23	0.416522	CAZyme
S. mitis	S. peroris	GH13_23	0.466419	CAZyme
S. oralis	S. peroris	GH13_23	0.338467	CAZyme
S. lactarius	S. salivarius	GH13_23	0.939065	CAZyme
S. mitis	S. salivarius	GH13_23	0.918448	CAZyme
S. oralis	S. salivarius	GH13_23	0.931447	CAZyme
S. peroris	S. salivarius	GH13_23	0.372054	CAZyme
S. lactarius	Streptococcus_AIMSoral1	GH13_23	0.0758841	CAZyme
S. mitis	Streptococcus_AIMSoral1	GH13_23	0.0704686	CAZyme
S. oralis	Streptococcus_AIMSoral1	GH13_23	0.0426021	CAZyme
S. peroris	Streptococcus_AIMSoral1	GH13_23	0.926837	CAZyme
S. salivarius	Streptococcus_AIMSoral1	GH13_23	0.100676	CAZyme
S. lactarius	S. mitis	GH13_26	0.652428	CAZyme
S. lactarius	S. oralis	GH13_26	0.916916	CAZyme
S. mitis	S. oralis	GH13_26	0.692137	CAZyme
S. lactarius	S. peroris	GH13_26	0.387541	CAZyme
S. mitis	S. peroris	GH13_26	0.450577	CAZyme
S. oralis	S. peroris	GH13_26	0.331214	CAZyme
S. lactarius	S. salivarius	GH13_26	0.467077	CAZyme
S. mitis	S. salivarius	GH13_26	0.640047	CAZyme
S. oralis	S. salivarius	GH13_26	0.378662	CAZyme
S. peroris	S. salivarius	GH13_26	0.639479	CAZyme
S. lactarius	Streptococcus_AIMSoral1	GH13_26	0.0289608	CAZyme
S. mitis	Streptococcus_AIMSoral1	GH13_26	0.0208933	CAZyme
S. oralis	Streptococcus_AIMSoral1	GH13_26	0.00773504	CAZyme
S. peroris	Streptococcus_AIMSoral1	GH13_26	0.612957	CAZyme
S. salivarius	Streptococcus_AIMSoral1	GH13_26	0.232842	CAZyme
S. lactarius	S. mitis	GH13_27	0.537818	CAZyme
S. lactarius	S. oralis	GH13_27	0.322921	CAZyme
S. mitis	S. oralis	GH13_27	0.963601	CAZyme
S. lactarius	S. peroris	GH13_27	0.548665	CAZyme
S. mitis	S. peroris	GH13_27	0.865199	CAZyme
S. oralis	S. peroris	GH13_27	0.909837	CAZyme
S. lactarius	S. salivarius	GH13_27	0.909891	CAZyme
S. mitis	S. salivarius	GH13_27	0.770736	CAZyme
S. oralis	S. salivarius	GH13_27	0.723946	CAZyme
S. peroris	S. salivarius	GH13_27	0.714965	CAZyme
S. lactarius	Streptococcus_AIMSoral1	GH13_27	0.470782	CAZyme
S. mitis	Streptococcus_AIMSoral1	GH13_27	0.912724	CAZyme
S. oralis	Streptococcus_AIMSoral1	GH13_27	0.807521	CAZyme
S. peroris	Streptococcus_AIMSoral1	GH13_27	0.970294	CAZyme
S. salivarius	Streptococcus_AIMSoral1	GH13_27	0.849246	CAZyme
S. lactarius	S. mitis	GH13_28	0.90952	CAZyme
S. lactarius	S. oralis	GH13_28	0.867317	CAZyme
S. mitis	S. oralis	GH13_28	0.920978	CAZyme
S. lactarius	S. peroris	GH13_28	0.119114	CAZyme
S. mitis	S. peroris	GH13_28	0.1559	CAZyme
S. oralis	S. peroris	GH13_28	0.120516	CAZyme
S. lactarius	S. salivarius	GH13_28	0.858381	CAZyme
S. mitis	S. salivarius	GH13_28	0.982957	CAZyme
S. oralis	S. salivarius	GH13_28	0.807384	CAZyme
S. peroris	S. salivarius	GH13_28	0.171114	CAZyme
S. lactarius	Streptococcus_AIMSoral1	GH13_28	0.0035882	CAZyme
S. mitis	Streptococcus_AIMSoral1	GH13_28	0.00252356	CAZyme
S. oralis	Streptococcus_AIMSoral1	GH13_28	0.00313659	CAZyme
S. peroris	Streptococcus_AIMSoral1	GH13_28	0.935421	CAZyme
S. salivarius	Streptococcus_AIMSoral1	GH13_28	0.00826836	CAZyme
S. lactarius	S. mitis	GH13_29	0.240224	CAZyme
S. lactarius	S. oralis	GH13_29	0.115728	CAZyme
S. mitis	S. oralis	GH13_29	0.71471	CAZyme
S. lactarius	S. peroris	GH13_29	0.969584	CAZyme
S. mitis	S. peroris	GH13_29	0.426928	CAZyme
S. oralis	S. peroris	GH13_29	0.286564	CAZyme
S. lactarius	S. salivarius	GH13_29	0.211443	CAZyme
S. mitis	S. salivarius	GH13_29	0.832933	CAZyme
S. oralis	S. salivarius	GH13_29	0.896087	CAZyme
S. peroris	S. salivarius	GH13_29	0.361478	CAZyme
S. lactarius	Streptococcus_AIMSoral1	GH13_29	0.668417	CAZyme
S. mitis	Streptococcus_AIMSoral1	GH13_29	0.0292705	CAZyme
S. oralis	Streptococcus_AIMSoral1	GH13_29	0.0158122	CAZyme
S. peroris	Streptococcus_AIMSoral1	GH13_29	0.688282	CAZyme
S. salivarius	Streptococcus_AIMSoral1	GH13_29	0.0418518	CAZyme
S. lactarius	S. mitis	GH13_3	0.361359	CAZyme
S. lactarius	S. oralis	GH13_3	0.264734	CAZyme
S. mitis	S. oralis	GH13_3	0.752894	CAZyme
S. lactarius	S. peroris	GH13_3	0.308893	CAZyme
S. mitis	S. peroris	GH13_3	0.0668816	CAZyme
S. oralis	S. peroris	GH13_3	0.0458076	CAZyme
S. lactarius	S. salivarius	GH13_3	0.282894	CAZyme
S. mitis	S. salivarius	GH13_3	0.0155565	CAZyme
S. oralis	S. salivarius	GH13_3	0.00840506	CAZyme
S. peroris	S. salivarius	GH13_3	0.817484	CAZyme
S. lactarius	Streptococcus_AIMSoral1	GH13_3	0.0418825	CAZyme
S. mitis	Streptococcus_AIMSoral1	GH13_3	0.000238964	CAZyme
S. oralis	Streptococcus_AIMSoral1	GH13_3	0.00015102	CAZyme
S. peroris	Streptococcus_AIMSoral1	GH13_3	0.732112	CAZyme
S. salivarius	Streptococcus_AIMSoral1	GH13_3	0.382394	CAZyme
S. lactarius	S. mitis	GH13_30	0.887122	CAZyme
S. lactarius	S. oralis	GH13_30	0.928135	CAZyme
S. mitis	S. oralis	GH13_30	0.761013	CAZyme
S. lactarius	S. peroris	GH13_30	0.450635	CAZyme
S. mitis	S. peroris	GH13_30	0.486997	CAZyme
S. oralis	S. peroris	GH13_30	0.360351	CAZyme
S. lactarius	S. salivarius	GH13_30	0.863128	CAZyme
S. mitis	S. salivarius	GH13_30	0.917324	CAZyme
S. oralis	S. salivarius	GH13_30	0.876275	CAZyme
S. peroris	S. salivarius	GH13_30	0.549518	CAZyme
S. lactarius	Streptococcus_AIMSoral1	GH13_30	0.109694	CAZyme
S. mitis	Streptococcus_AIMSoral1	GH13_30	0.0825419	CAZyme
S. oralis	Streptococcus_AIMSoral1	GH13_30	0.0375203	CAZyme
S. peroris	Streptococcus_AIMSoral1	GH13_30	0.875512	CAZyme
S. salivarius	Streptococcus_AIMSoral1	GH13_30	0.0990701	CAZyme
S. lactarius	S. mitis	GH13_31	0.7198	CAZyme
S. lactarius	S. oralis	GH13_31	0.847898	CAZyme
S. mitis	S. oralis	GH13_31	0.722046	CAZyme
S. lactarius	S. peroris	GH13_31	0.356117	CAZyme
S. mitis	S. peroris	GH13_31	0.485062	CAZyme
S. oralis	S. peroris	GH13_31	0.31319	CAZyme
S. lactarius	S. salivarius	GH13_31	0.887333	CAZyme
S. mitis	S. salivarius	GH13_31	0.942366	CAZyme
S. oralis	S. salivarius	GH13_31	0.881148	CAZyme
S. peroris	S. salivarius	GH13_31	0.398325	CAZyme
S. lactarius	Streptococcus_AIMSoral1	GH13_31	0.0550339	CAZyme
S. mitis	Streptococcus_AIMSoral1	GH13_31	0.0779027	CAZyme
S. oralis	Streptococcus_AIMSoral1	GH13_31	0.0554618	CAZyme
S. peroris	Streptococcus_AIMSoral1	GH13_31	0.855541	CAZyme
S. salivarius	Streptococcus_AIMSoral1	GH13_31	0.0782746	CAZyme
S. lactarius	S. mitis	GH13_32	0.907028	CAZyme
S. lactarius	S. oralis	GH13_32	0.739437	CAZyme
S. mitis	S. oralis	GH13_32	0.615192	CAZyme
S. lactarius	S. peroris	GH13_32	0.134706	CAZyme
S. mitis	S. peroris	GH13_32	0.136611	CAZyme
S. oralis	S. peroris	GH13_32	0.094455	CAZyme
S. lactarius	S. salivarius	GH13_32	0.221105	CAZyme
S. mitis	S. salivarius	GH13_32	0.146462	CAZyme
S. oralis	S. salivarius	GH13_32	0.29184	CAZyme
S. peroris	S. salivarius	GH13_32	0.0171733	CAZyme
S. lactarius	Streptococcus_AIMSoral1	GH13_32	0.178296	CAZyme
S. mitis	Streptococcus_AIMSoral1	GH13_32	0.139102	CAZyme
S. oralis	Streptococcus_AIMSoral1	GH13_32	0.0774769	CAZyme
S. peroris	Streptococcus_AIMSoral1	GH13_32	0.505034	CAZyme
S. salivarius	Streptococcus_AIMSoral1	GH13_32	0.0159426	CAZyme
S. lactarius	S. mitis	GH13_34	0.406029	CAZyme
S. lactarius	S. oralis	GH13_34	0.39196	CAZyme
S. mitis	S. oralis	GH13_34	0.979009	CAZyme
S. lactarius	S. peroris	GH13_34	0.164495	CAZyme
S. mitis	S. peroris	GH13_34	0.346244	CAZyme
S. oralis	S. peroris	GH13_34	0.374394	CAZyme
S. lactarius	S. salivarius	GH13_34	0.00222311	CAZyme
S. mitis	S. salivarius	GH13_34	0.0157625	CAZyme
S. oralis	S. salivarius	GH13_34	0.0145581	CAZyme
S. peroris	S. salivarius	GH13_34	0.496088	CAZyme
S. lactarius	Streptococcus_AIMSoral1	GH13_34	0.000121794	CAZyme
S. mitis	Streptococcus_AIMSoral1	GH13_34	0.000463708	CAZyme
S. oralis	Streptococcus_AIMSoral1	GH13_34	0.00040553	CAZyme
S. peroris	Streptococcus_AIMSoral1	GH13_34	0.29625	CAZyme
S. salivarius	Streptococcus_AIMSoral1	GH13_34	0.390301	CAZyme
S. lactarius	S. mitis	GH13_35	0.678893	CAZyme
S. lactarius	S. oralis	GH13_35	0.926488	CAZyme
S. mitis	S. oralis	GH13_35	0.612218	CAZyme
S. lactarius	S. peroris	GH13_35	0.35594	CAZyme
S. mitis	S. peroris	GH13_35	0.491609	CAZyme
S. oralis	S. peroris	GH13_35	0.30558	CAZyme
S. lactarius	S. salivarius	GH13_35	0.600205	CAZyme
S. mitis	S. salivarius	GH13_35	0.728481	CAZyme
S. oralis	S. salivarius	GH13_35	0.538477	CAZyme
S. peroris	S. salivarius	GH13_35	0.632112	CAZyme
S. lactarius	Streptococcus_AIMSoral1	GH13_35	0.0286366	CAZyme
S. mitis	Streptococcus_AIMSoral1	GH13_35	0.0228657	CAZyme
S. oralis	Streptococcus_AIMSoral1	GH13_35	0.00800536	CAZyme
S. peroris	Streptococcus_AIMSoral1	GH13_35	0.700884	CAZyme
S. salivarius	Streptococcus_AIMSoral1	GH13_35	0.124756	CAZyme
S. lactarius	S. mitis	GH13_36	0.0742628	CAZyme
S. lactarius	S. oralis	GH13_36	0.156097	CAZyme
S. mitis	S. oralis	GH13_36	0.726284	CAZyme
S. lactarius	S. peroris	GH13_36	0.562829	CAZyme
S. mitis	S. peroris	GH13_36	0.0652105	CAZyme
S. oralis	S. peroris	GH13_36	0.0866074	CAZyme
S. lactarius	S. salivarius	GH13_36	0.756601	CAZyme
S. mitis	S. salivarius	GH13_36	0.0286125	CAZyme
S. oralis	S. salivarius	GH13_36	0.0570315	CAZyme
S. peroris	S. salivarius	GH13_36	0.763729	CAZyme
S. lactarius	Streptococcus_AIMSoral1	GH13_36	0.259316	CAZyme
S. mitis	Streptococcus_AIMSoral1	GH13_36	0.000818904	CAZyme
S. oralis	Streptococcus_AIMSoral1	GH13_36	0.00270745	CAZyme
S. peroris	Streptococcus_AIMSoral1	GH13_36	0.855301	CAZyme
S. salivarius	Streptococcus_AIMSoral1	GH13_36	0.469223	CAZyme
S. lactarius	S. mitis	GH13_37	0.979597	CAZyme
S. lactarius	S. oralis	GH13_37	0.697095	CAZyme
S. mitis	S. oralis	GH13_37	0.597711	CAZyme
S. lactarius	S. peroris	GH13_37	0.100293	CAZyme
S. mitis	S. peroris	GH13_37	0.0966996	CAZyme
S. oralis	S. peroris	GH13_37	0.02894	CAZyme
S. lactarius	S. salivarius	GH13_37	1	CAZyme
S. mitis	S. salivarius	GH13_37	1	CAZyme
S. oralis	S. salivarius	GH13_37	0.640053	CAZyme
S. peroris	S. salivarius	GH13_37	0.0949749	CAZyme
S. lactarius	Streptococcus_AIMSoral1	GH13_37	0.0350012	CAZyme
S. mitis	Streptococcus_AIMSoral1	GH13_37	0.0165812	CAZyme
S. oralis	Streptococcus_AIMSoral1	GH13_37	0.00192525	CAZyme
S. peroris	Streptococcus_AIMSoral1	GH13_37	1	CAZyme
S. salivarius	Streptococcus_AIMSoral1	GH13_37	0.0268844	CAZyme
S. lactarius	S. mitis	GH13_38	0.00208624	CAZyme
S. lactarius	S. oralis	GH13_38	0.00201333	CAZyme
S. mitis	S. oralis	GH13_38	0.96998	CAZyme
S. lactarius	S. peroris	GH13_38	0.0309031	CAZyme
S. mitis	S. peroris	GH13_38	0.970122	CAZyme
S. oralis	S. peroris	GH13_38	1	CAZyme
S. lactarius	S. salivarius	GH13_38	0.00184038	CAZyme
S. mitis	S. salivarius	GH13_38	1	CAZyme
S. oralis	S. salivarius	GH13_38	1	CAZyme
S. peroris	S. salivarius	GH13_38	1	CAZyme
S. lactarius	Streptococcus_AIMSoral1	GH13_38	0.00082805	CAZyme
S. mitis	Streptococcus_AIMSoral1	GH13_38	0.969514	CAZyme
S. oralis	Streptococcus_AIMSoral1	GH13_38	1	CAZyme
S. peroris	Streptococcus_AIMSoral1	GH13_38	1	CAZyme
S. salivarius	Streptococcus_AIMSoral1	GH13_38	1	CAZyme
S. lactarius	S. mitis	GH13_39	0.516647	CAZyme
S. lactarius	S. oralis	GH13_39	0.081159	CAZyme
S. mitis	S. oralis	GH13_39	0.224138	CAZyme
S. lactarius	S. peroris	GH13_39	0.537209	CAZyme
S. mitis	S. peroris	GH13_39	0.271847	CAZyme
S. oralis	S. peroris	GH13_39	0.0810883	CAZyme
S. lactarius	S. salivarius	GH13_39	0.8403	CAZyme
S. mitis	S. salivarius	GH13_39	0.55422	CAZyme
S. oralis	S. salivarius	GH13_39	0.0875508	CAZyme
S. peroris	S. salivarius	GH13_39	0.547961	CAZyme
S. lactarius	Streptococcus_AIMSoral1	GH13_39	0.0960748	CAZyme
S. mitis	Streptococcus_AIMSoral1	GH13_39	0.00445195	CAZyme
S. oralis	Streptococcus_AIMSoral1	GH13_39	2.65772e-05	CAZyme
S. peroris	Streptococcus_AIMSoral1	GH13_39	0.513596	CAZyme
S. salivarius	Streptococcus_AIMSoral1	GH13_39	0.0988228	CAZyme
S. lactarius	S. mitis	GH13_4	0.157115	CAZyme
S. lactarius	S. oralis	GH13_4	0.065295	CAZyme
S. mitis	S. oralis	GH13_4	0.639512	CAZyme
S. lactarius	S. peroris	GH13_4	0.581406	CAZyme
S. mitis	S. peroris	GH13_4	0.129561	CAZyme
S. oralis	S. peroris	GH13_4	0.0699383	CAZyme
S. lactarius	S. salivarius	GH13_4	0.996038	CAZyme
S. mitis	S. salivarius	GH13_4	0.140998	CAZyme
S. oralis	S. salivarius	GH13_4	0.0746823	CAZyme
S. peroris	S. salivarius	GH13_4	0.619671	CAZyme
S. lactarius	Streptococcus_AIMSoral1	GH13_4	0.37331	CAZyme
S. mitis	Streptococcus_AIMSoral1	GH13_4	0.00746499	CAZyme
S. oralis	Streptococcus_AIMSoral1	GH13_4	0.00157165	CAZyme
S. peroris	Streptococcus_AIMSoral1	GH13_4	0.948213	CAZyme
S. salivarius	Streptococcus_AIMSoral1	GH13_4	0.378291	CAZyme
S. lactarius	S. mitis	GH13_40	0.709141	CAZyme
S. lactarius	S. oralis	GH13_40	0.936149	CAZyme
S. mitis	S. oralis	GH13_40	0.7265	CAZyme
S. lactarius	S. peroris	GH13_40	0.324653	CAZyme
S. mitis	S. peroris	GH13_40	0.467407	CAZyme
S. oralis	S. peroris	GH13_40	0.279908	CAZyme
S. lactarius	S. salivarius	GH13_40	0.748164	CAZyme
S. mitis	S. salivarius	GH13_40	0.988984	CAZyme
S. oralis	S. salivarius	GH13_40	0.658508	CAZyme
S. peroris	S. salivarius	GH13_40	0.502851	CAZyme
S. lactarius	Streptococcus_AIMSoral1	GH13_40	0.0279784	CAZyme
S. mitis	Streptococcus_AIMSoral1	GH13_40	0.0247651	CAZyme
S. oralis	Streptococcus_AIMSoral1	GH13_40	0.00815464	CAZyme
S. peroris	Streptococcus_AIMSoral1	GH13_40	0.681914	CAZyme
S. salivarius	Streptococcus_AIMSoral1	GH13_40	0.0615711	CAZyme
S. lactarius	S. mitis	GH13_41	0.986625	CAZyme
S. lactarius	S. oralis	GH13_41	0.476272	CAZyme
S. mitis	S. oralis	GH13_41	0.419748	CAZyme
S. lactarius	S. peroris	GH13_41	0.114967	CAZyme
S. mitis	S. peroris	GH13_41	0.105132	CAZyme
S. oralis	S. peroris	GH13_41	0.0541375	CAZyme
S. lactarius	S. salivarius	GH13_41	0.109384	CAZyme
S. mitis	S. salivarius	GH13_41	0.0696082	CAZyme
S. oralis	S. salivarius	GH13_41	0.22801	CAZyme
S. peroris	S. salivarius	GH13_41	0.0057534	CAZyme
S. lactarius	Streptococcus_AIMSoral1	GH13_41	0.258079	CAZyme
S. mitis	Streptococcus_AIMSoral1	GH13_41	0.190773	CAZyme
S. oralis	Streptococcus_AIMSoral1	GH13_41	0.0664269	CAZyme
S. peroris	Streptococcus_AIMSoral1	GH13_41	0.400345	CAZyme
S. salivarius	Streptococcus_AIMSoral1	GH13_41	0.00684319	CAZyme
S. lactarius	S. mitis	GH13_42	0.901623	CAZyme
S. lactarius	S. oralis	GH13_42	0.728361	CAZyme
S. mitis	S. oralis	GH13_42	0.561312	CAZyme
S. lactarius	S. peroris	GH13_42	0.382098	CAZyme
S. mitis	S. peroris	GH13_42	0.3637	CAZyme
S. oralis	S. peroris	GH13_42	0.265933	CAZyme
S. lactarius	S. salivarius	GH13_42	0.270124	CAZyme
S. mitis	S. salivarius	GH13_42	0.284235	CAZyme
S. oralis	S. salivarius	GH13_42	0.0880339	CAZyme
S. peroris	S. salivarius	GH13_42	0.866844	CAZyme
S. lactarius	Streptococcus_AIMSoral1	GH13_42	0.0345684	CAZyme
S. mitis	Streptococcus_AIMSoral1	GH13_42	0.02113	CAZyme
S. oralis	Streptococcus_AIMSoral1	GH13_42	0.00364564	CAZyme
S. peroris	Streptococcus_AIMSoral1	GH13_42	0.647532	CAZyme
S. salivarius	Streptococcus_AIMSoral1	GH13_42	0.358422	CAZyme
S. lactarius	S. mitis	GH13_5	0.726181	CAZyme
S. lactarius	S. oralis	GH13_5	0.322569	CAZyme
S. mitis	S. oralis	GH13_5	0.0955275	CAZyme
S. lactarius	S. peroris	GH13_5	0.309093	CAZyme
S. mitis	S. peroris	GH13_5	0.364978	CAZyme
S. oralis	S. peroris	GH13_5	0.0698755	CAZyme
S. lactarius	S. salivarius	GH13_5	0.00290425	CAZyme
S. mitis	S. salivarius	GH13_5	0.000241068	CAZyme
S. oralis	S. salivarius	GH13_5	0.0194183	CAZyme
S. peroris	S. salivarius	GH13_5	0.00117205	CAZyme
S. lactarius	Streptococcus_AIMSoral1	GH13_5	0.013068	CAZyme
S. mitis	Streptococcus_AIMSoral1	GH13_5	0.0015702	CAZyme
S. oralis	Streptococcus_AIMSoral1	GH13_5	0.0883688	CAZyme
S. peroris	Streptococcus_AIMSoral1	GH13_5	0.00350114	CAZyme
S. salivarius	Streptococcus_AIMSoral1	GH13_5	0.505388	CAZyme
S. lactarius	S. mitis	GH13_6	0.0525837	CAZyme
S. lactarius	S. oralis	GH13_6	0.145973	CAZyme
S. mitis	S. oralis	GH13_6	0.619726	CAZyme
S. lactarius	S. peroris	GH13_6	0.051324	CAZyme
S. mitis	S. peroris	GH13_6	0.443853	CAZyme
S. oralis	S. peroris	GH13_6	0.302025	CAZyme
S. lactarius	S. salivarius	GH13_6	0.0338784	CAZyme
S. mitis	S. salivarius	GH13_6	0.640191	CAZyme
S. oralis	S. salivarius	GH13_6	0.356811	CAZyme
S. peroris	S. salivarius	GH13_6	0.647477	CAZyme
S. lactarius	Streptococcus_AIMSoral1	GH13_6	0.000554874	CAZyme
S. mitis	Streptococcus_AIMSoral1	GH13_6	0.0592933	CAZyme
S. oralis	Streptococcus_AIMSoral1	GH13_6	0.0414803	CAZyme
S. peroris	Streptococcus_AIMSoral1	GH13_6	0.659782	CAZyme
S. salivarius	Streptococcus_AIMSoral1	GH13_6	0.305688	CAZyme
S. lactarius	S. mitis	GH13_7	0.0323391	CAZyme
S. lactarius	S. oralis	GH13_7	0.032545	CAZyme
S. mitis	S. oralis	GH13_7	0.980109	CAZyme
S. lactarius	S. peroris	GH13_7	0.156563	CAZyme
S. mitis	S. peroris	GH13_7	0.957976	CAZyme
S. oralis	S. peroris	GH13_7	1	CAZyme
S. lactarius	S. salivarius	GH13_7	3.09931e-05	CAZyme
S. mitis	S. salivarius	GH13_7	0.0210666	CAZyme
S. oralis	S. salivarius	GH13_7	0.0176943	CAZyme
S. peroris	S. salivarius	GH13_7	0.172969	CAZyme
S. lactarius	Streptococcus_AIMSoral1	GH13_7	0.00120904	CAZyme
S. mitis	Streptococcus_AIMSoral1	GH13_7	0.165158	CAZyme
S. oralis	Streptococcus_AIMSoral1	GH13_7	0.152913	CAZyme
S. peroris	Streptococcus_AIMSoral1	GH13_7	0.470126	CAZyme
S. salivarius	Streptococcus_AIMSoral1	GH13_7	0.316298	CAZyme
S. lactarius	S. mitis	GH13_8	0.379864	CAZyme
S. lactarius	S. oralis	GH13_8	0.232337	CAZyme
S. mitis	S. oralis	GH13_8	0.962463	CAZyme
S. lactarius	S. peroris	GH13_8	0.448775	CAZyme
S. mitis	S. peroris	GH13_8	0.858881	CAZyme
S. oralis	S. peroris	GH13_8	0.902395	CAZyme
S. lactarius	S. salivarius	GH13_8	0.581719	CAZyme
S. mitis	S. salivarius	GH13_8	0.523111	CAZyme
S. oralis	S. salivarius	GH13_8	0.51313	CAZyme
S. peroris	S. salivarius	GH13_8	0.533978	CAZyme
S. lactarius	Streptococcus_AIMSoral1	GH13_8	0.607859	CAZyme
S. mitis	Streptococcus_AIMSoral1	GH13_8	0.428193	CAZyme
S. oralis	Streptococcus_AIMSoral1	GH13_8	0.399439	CAZyme
S. peroris	Streptococcus_AIMSoral1	GH13_8	0.562208	CAZyme
S. salivarius	Streptococcus_AIMSoral1	GH13_8	0.866613	CAZyme
S. lactarius	S. mitis	GH13_9	1	CAZyme
S. lactarius	S. oralis	GH13_9	0.592497	CAZyme
S. mitis	S. oralis	GH13_9	0.513175	CAZyme
S. lactarius	S. peroris	GH13_9	0.0882077	CAZyme
S. mitis	S. peroris	GH13_9	0.0717037	CAZyme
S. oralis	S. peroris	GH13_9	0.0300467	CAZyme
S. lactarius	S. salivarius	GH13_9	0.210131	CAZyme
S. mitis	S. salivarius	GH13_9	0.144701	CAZyme
S. oralis	S. salivarius	GH13_9	0.0429708	CAZyme
S. peroris	S. salivarius	GH13_9	0.461126	CAZyme
S. lactarius	Streptococcus_AIMSoral1	GH13_9	0.017955	CAZyme
S. mitis	Streptococcus_AIMSoral1	GH13_9	0.00448927	CAZyme
S. oralis	Streptococcus_AIMSoral1	GH13_9	0.000602175	CAZyme
S. peroris	Streptococcus_AIMSoral1	GH13_9	0.996762	CAZyme
S. salivarius	Streptococcus_AIMSoral1	GH13_9	0.242346	CAZyme
S. lactarius	S. mitis	GH140	1	CAZyme
S. lactarius	S. oralis	GH140	1	CAZyme
S. mitis	S. oralis	GH140	1	CAZyme
S. lactarius	S. peroris	GH140	1	CAZyme
S. mitis	S. peroris	GH140	1	CAZyme
S. oralis	S. peroris	GH140	1	CAZyme
S. lactarius	S. salivarius	GH140	0.321136	CAZyme
S. mitis	S. salivarius	GH140	0.657683	CAZyme
S. oralis	S. salivarius	GH140	0.362146	CAZyme
S. peroris	S. salivarius	GH140	0.607188	CAZyme
S. lactarius	Streptococcus_AIMSoral1	GH140	1	CAZyme
S. mitis	Streptococcus_AIMSoral1	GH140	1	CAZyme
S. oralis	Streptococcus_AIMSoral1	GH140	1	CAZyme
S. peroris	Streptococcus_AIMSoral1	GH140	1	CAZyme
S. salivarius	Streptococcus_AIMSoral1	GH140	0.306844	CAZyme
S. lactarius	S. mitis	GH158	1	CAZyme
S. lactarius	S. oralis	GH158	1	CAZyme
S. mitis	S. oralis	GH158	1	CAZyme
S. lactarius	S. peroris	GH158	0.118512	CAZyme
S. mitis	S. peroris	GH158	0.0729554	CAZyme
S. oralis	S. peroris	GH158	0.0682624	CAZyme
S. lactarius	S. salivarius	GH158	0.0316069	CAZyme
S. mitis	S. salivarius	GH158	0.00731324	CAZyme
S. oralis	S. salivarius	GH158	0.00727903	CAZyme
S. peroris	S. salivarius	GH158	1	CAZyme
S. lactarius	Streptococcus_AIMSoral1	GH158	0.0297424	CAZyme
S. mitis	Streptococcus_AIMSoral1	GH158	0.00877753	CAZyme
S. oralis	Streptococcus_AIMSoral1	GH158	0.013063	CAZyme
S. peroris	Streptococcus_AIMSoral1	GH158	1	CAZyme
S. salivarius	Streptococcus_AIMSoral1	GH158	1	CAZyme
S. lactarius	S. mitis	GH2	0.609544	CAZyme
S. lactarius	S. oralis	GH2	0.954397	CAZyme
S. mitis	S. oralis	GH2	0.530116	CAZyme
S. lactarius	S. peroris	GH2	0.15937	CAZyme
S. mitis	S. peroris	GH2	0.16619	CAZyme
S. oralis	S. peroris	GH2	0.18663	CAZyme
S. lactarius	S. salivarius	GH2	0.482347	CAZyme
S. mitis	S. salivarius	GH2	0.151793	CAZyme
S. oralis	S. salivarius	GH2	0.370789	CAZyme
S. peroris	S. salivarius	GH2	0.49737	CAZyme
S. lactarius	Streptococcus_AIMSoral1	GH2	0.648769	CAZyme
S. mitis	Streptococcus_AIMSoral1	GH2	0.930329	CAZyme
S. oralis	Streptococcus_AIMSoral1	GH2	0.559086	CAZyme
S. peroris	Streptococcus_AIMSoral1	GH2	0.091116	CAZyme
S. salivarius	Streptococcus_AIMSoral1	GH2	0.143395	CAZyme
S. lactarius	S. mitis	GH20	1	CAZyme
S. lactarius	S. oralis	GH20	0.17095	CAZyme
S. mitis	S. oralis	GH20	0.127553	CAZyme
S. lactarius	S. peroris	GH20	0.127185	CAZyme
S. mitis	S. peroris	GH20	0.10413	CAZyme
S. oralis	S. peroris	GH20	0.0123801	CAZyme
S. lactarius	S. salivarius	GH20	0.036956	CAZyme
S. mitis	S. salivarius	GH20	0.0122368	CAZyme
S. oralis	S. salivarius	GH20	9.84248e-05	CAZyme
S. peroris	S. salivarius	GH20	1	CAZyme
S. lactarius	Streptococcus_AIMSoral1	GH20	0.0344721	CAZyme
S. mitis	Streptococcus_AIMSoral1	GH20	0.0130846	CAZyme
S. oralis	Streptococcus_AIMSoral1	GH20	7.75582e-05	CAZyme
S. peroris	Streptococcus_AIMSoral1	GH20	1	CAZyme
S. salivarius	Streptococcus_AIMSoral1	GH20	1	CAZyme
S. lactarius	S. mitis	GH23	1	CAZyme
S. lactarius	S. oralis	GH23	1	CAZyme
S. mitis	S. oralis	GH23	1	CAZyme
S. lactarius	S. peroris	GH23	1	CAZyme
S. mitis	S. peroris	GH23	1	CAZyme
S. oralis	S. peroris	GH23	1	CAZyme
S. lactarius	S. salivarius	GH23	0.0084154	CAZyme
S. mitis	S. salivarius	GH23	0.00508878	CAZyme
S. oralis	S. salivarius	GH23	0.00334914	CAZyme
S. peroris	S. salivarius	GH23	0.0703006	CAZyme
S. lactarius	Streptococcus_AIMSoral1	GH23	1	CAZyme
S. mitis	Streptococcus_AIMSoral1	GH23	1	CAZyme
S. oralis	Streptococcus_AIMSoral1	GH23	1	CAZyme
S. peroris	Streptococcus_AIMSoral1	GH23	1	CAZyme
S. salivarius	Streptococcus_AIMSoral1	GH23	0.00440499	CAZyme
S. lactarius	S. mitis	GH25	0.297286	CAZyme
S. lactarius	S. oralis	GH25	0.0467451	CAZyme
S. mitis	S. oralis	GH25	0.226777	CAZyme
S. lactarius	S. peroris	GH25	0.128185	CAZyme
S. mitis	S. peroris	GH25	0.294614	CAZyme
S. oralis	S. peroris	GH25	0.869177	CAZyme
S. lactarius	S. salivarius	GH25	0.931287	CAZyme
S. mitis	S. salivarius	GH25	0.277104	CAZyme
S. oralis	S. salivarius	GH25	0.0601051	CAZyme
S. peroris	S. salivarius	GH25	0.110432	CAZyme
S. lactarius	Streptococcus_AIMSoral1	GH25	0.839882	CAZyme
S. mitis	Streptococcus_AIMSoral1	GH25	0.146813	CAZyme
S. oralis	Streptococcus_AIMSoral1	GH25	0.020957	CAZyme
S. peroris	Streptococcus_AIMSoral1	GH25	0.0773427	CAZyme
S. salivarius	Streptococcus_AIMSoral1	GH25	0.877621	CAZyme
S. lactarius	S. mitis	GH26	1	CAZyme
S. lactarius	S. oralis	GH26	0.800577	CAZyme
S. mitis	S. oralis	GH26	1	CAZyme
S. lactarius	S. peroris	GH26	1	CAZyme
S. mitis	S. peroris	GH26	1	CAZyme
S. oralis	S. peroris	GH26	1	CAZyme
S. lactarius	S. salivarius	GH26	1	CAZyme
S. mitis	S. salivarius	GH26	1	CAZyme
S. oralis	S. salivarius	GH26	0.939929	CAZyme
S. peroris	S. salivarius	GH26	1	CAZyme
S. lactarius	Streptococcus_AIMSoral1	GH26	1	CAZyme
S. mitis	Streptococcus_AIMSoral1	GH26	1	CAZyme
S. oralis	Streptococcus_AIMSoral1	GH26	1	CAZyme
S. peroris	Streptococcus_AIMSoral1	GH26	1	CAZyme
S. salivarius	Streptococcus_AIMSoral1	GH26	1	CAZyme
S. lactarius	S. mitis	GH29	0.0613249	CAZyme
S. lactarius	S. oralis	GH29	0.678368	CAZyme
S. mitis	S. oralis	GH29	0.120148	CAZyme
S. lactarius	S. peroris	GH29	0.012945	CAZyme
S. mitis	S. peroris	GH29	0.147529	CAZyme
S. oralis	S. peroris	GH29	0.0219595	CAZyme
S. lactarius	S. salivarius	GH29	0.000401342	CAZyme
S. mitis	S. salivarius	GH29	0.029945	CAZyme
S. oralis	S. salivarius	GH29	0.000381193	CAZyme
S. peroris	S. salivarius	GH29	1	CAZyme
S. lactarius	Streptococcus_AIMSoral1	GH29	0.000680698	CAZyme
S. mitis	Streptococcus_AIMSoral1	GH29	0.0247966	CAZyme
S. oralis	Streptococcus_AIMSoral1	GH29	0.000360677	CAZyme
S. peroris	Streptococcus_AIMSoral1	GH29	1	CAZyme
S. salivarius	Streptococcus_AIMSoral1	GH29	1	CAZyme
S. lactarius	S. mitis	GH3	0.00489807	CAZyme
S. lactarius	S. oralis	GH3	0.000740476	CAZyme
S. mitis	S. oralis	GH3	0.683921	CAZyme
S. lactarius	S. peroris	GH3	0.0204456	CAZyme
S. mitis	S. peroris	GH3	0.860077	CAZyme
S. oralis	S. peroris	GH3	1	CAZyme
S. lactarius	S. salivarius	GH3	0.000925535	CAZyme
S. mitis	S. salivarius	GH3	0.61869	CAZyme
S. oralis	S. salivarius	GH3	1	CAZyme
S. peroris	S. salivarius	GH3	1	CAZyme
S. lactarius	Streptococcus_AIMSoral1	GH3	0.000829249	CAZyme
S. mitis	Streptococcus_AIMSoral1	GH3	0.658589	CAZyme
S. oralis	Streptococcus_AIMSoral1	GH3	1	CAZyme
S. peroris	Streptococcus_AIMSoral1	GH3	1	CAZyme
S. salivarius	Streptococcus_AIMSoral1	GH3	1	CAZyme
S. lactarius	S. mitis	GH31	0.0266939	CAZyme
S. lactarius	S. oralis	GH31	1	CAZyme
S. mitis	S. oralis	GH31	0.020036	CAZyme
S. lactarius	S. peroris	GH31	1	CAZyme
S. mitis	S. peroris	GH31	0.17112	CAZyme
S. oralis	S. peroris	GH31	1	CAZyme
S. lactarius	S. salivarius	GH31	1	CAZyme
S. mitis	S. salivarius	GH31	0.0215518	CAZyme
S. oralis	S. salivarius	GH31	1	CAZyme
S. peroris	S. salivarius	GH31	1	CAZyme
S. lactarius	Streptococcus_AIMSoral1	GH31	1	CAZyme
S. mitis	Streptococcus_AIMSoral1	GH31	0.0208438	CAZyme
S. oralis	Streptococcus_AIMSoral1	GH31	1	CAZyme
S. peroris	Streptococcus_AIMSoral1	GH31	1	CAZyme
S. salivarius	Streptococcus_AIMSoral1	GH31	1	CAZyme
S. lactarius	S. mitis	GH32	0.584942	CAZyme
S. lactarius	S. oralis	GH32	0.360952	CAZyme
S. mitis	S. oralis	GH32	0.597888	CAZyme
S. lactarius	S. peroris	GH32	0.48716	CAZyme
S. mitis	S. peroris	GH32	0.591718	CAZyme
S. oralis	S. peroris	GH32	0.863278	CAZyme
S. lactarius	S. salivarius	GH32	0.0683537	CAZyme
S. mitis	S. salivarius	GH32	0.00386984	CAZyme
S. oralis	S. salivarius	GH32	0.000871945	CAZyme
S. peroris	S. salivarius	GH32	0.0289052	CAZyme
S. lactarius	Streptococcus_AIMSoral1	GH32	0.651911	CAZyme
S. mitis	Streptococcus_AIMSoral1	GH32	0.244292	CAZyme
S. oralis	Streptococcus_AIMSoral1	GH32	0.0851536	CAZyme
S. peroris	Streptococcus_AIMSoral1	GH32	0.229122	CAZyme
S. salivarius	Streptococcus_AIMSoral1	GH32	0.170745	CAZyme
S. lactarius	S. mitis	GH33	0.0369211	CAZyme
S. lactarius	S. oralis	GH33	0.00183095	CAZyme
S. mitis	S. oralis	GH33	0.333813	CAZyme
S. lactarius	S. peroris	GH33	0.386907	CAZyme
S. mitis	S. peroris	GH33	0.714185	CAZyme
S. oralis	S. peroris	GH33	0.305563	CAZyme
S. lactarius	S. salivarius	GH33	1	CAZyme
S. mitis	S. salivarius	GH33	0.0291377	CAZyme
S. oralis	S. salivarius	GH33	0.00121914	CAZyme
S. peroris	S. salivarius	GH33	0.408014	CAZyme
S. lactarius	Streptococcus_AIMSoral1	GH33	1	CAZyme
S. mitis	Streptococcus_AIMSoral1	GH33	0.0252545	CAZyme
S. oralis	Streptococcus_AIMSoral1	GH33	0.00120263	CAZyme
S. peroris	Streptococcus_AIMSoral1	GH33	0.438849	CAZyme
S. salivarius	Streptococcus_AIMSoral1	GH33	1	CAZyme
S. lactarius	S. mitis	GH35	0.35348	CAZyme
S. lactarius	S. oralis	GH35	0.344034	CAZyme
S. mitis	S. oralis	GH35	1	CAZyme
S. lactarius	S. peroris	GH35	0.461719	CAZyme
S. mitis	S. peroris	GH35	1	CAZyme
S. oralis	S. peroris	GH35	1	CAZyme
S. lactarius	S. salivarius	GH35	0.000362746	CAZyme
S. mitis	S. salivarius	GH35	0.00173741	CAZyme
S. oralis	S. salivarius	GH35	0.00170711	CAZyme
S. peroris	S. salivarius	GH35	0.0788659	CAZyme
S. lactarius	Streptococcus_AIMSoral1	GH35	0.000396663	CAZyme
S. mitis	Streptococcus_AIMSoral1	GH35	0.0015551	CAZyme
S. oralis	Streptococcus_AIMSoral1	GH35	0.0014336	CAZyme
S. peroris	Streptococcus_AIMSoral1	GH35	0.0823553	CAZyme
S. salivarius	Streptococcus_AIMSoral1	GH35	1	CAZyme
S. lactarius	S. mitis	GH36	0.0743807	CAZyme
S. lactarius	S. oralis	GH36	0.0430139	CAZyme
S. mitis	S. oralis	GH36	0.686658	CAZyme
S. lactarius	S. peroris	GH36	1	CAZyme
S. mitis	S. peroris	GH36	0.186511	CAZyme
S. oralis	S. peroris	GH36	0.130358	CAZyme
S. lactarius	S. salivarius	GH36	0.767748	CAZyme
S. mitis	S. salivarius	GH36	0.135313	CAZyme
S. oralis	S. salivarius	GH36	0.067162	CAZyme
S. peroris	S. salivarius	GH36	0.801859	CAZyme
S. lactarius	Streptococcus_AIMSoral1	GH36	0.00804519	CAZyme
S. mitis	Streptococcus_AIMSoral1	GH36	0.149243	CAZyme
S. oralis	Streptococcus_AIMSoral1	GH36	0.361552	CAZyme
S. peroris	Streptococcus_AIMSoral1	GH36	0.0429903	CAZyme
S. salivarius	Streptococcus_AIMSoral1	GH36	0.011322	CAZyme
S. lactarius	S. mitis	GH38	0.00353459	CAZyme
S. lactarius	S. oralis	GH38	0.00186247	CAZyme
S. mitis	S. oralis	GH38	1	CAZyme
S. lactarius	S. peroris	GH38	1	CAZyme
S. mitis	S. peroris	GH38	0.0450208	CAZyme
S. oralis	S. peroris	GH38	0.0277749	CAZyme
S. lactarius	S. salivarius	GH38	1	CAZyme
S. mitis	S. salivarius	GH38	0.00213202	CAZyme
S. oralis	S. salivarius	GH38	0.00171132	CAZyme
S. peroris	S. salivarius	GH38	1	CAZyme
S. lactarius	Streptococcus_AIMSoral1	GH38	1	CAZyme
S. mitis	Streptococcus_AIMSoral1	GH38	0.00194453	CAZyme
S. oralis	Streptococcus_AIMSoral1	GH38	0.00173965	CAZyme
S. peroris	Streptococcus_AIMSoral1	GH38	1	CAZyme
S. salivarius	Streptococcus_AIMSoral1	GH38	1	CAZyme
S. lactarius	S. mitis	GH43	1	CAZyme
S. lactarius	S. oralis	GH43	1	CAZyme
S. mitis	S. oralis	GH43	1	CAZyme
S. lactarius	S. peroris	GH43	1	CAZyme
S. mitis	S. peroris	GH43	1	CAZyme
S. oralis	S. peroris	GH43	1	CAZyme
S. lactarius	S. salivarius	GH43	1	CAZyme
S. mitis	S. salivarius	GH43	1	CAZyme
S. oralis	S. salivarius	GH43	1	CAZyme
S. peroris	S. salivarius	GH43	1	CAZyme
S. lactarius	Streptococcus_AIMSoral1	GH43	0.47851	CAZyme
S. mitis	Streptococcus_AIMSoral1	GH43	1	CAZyme
S. oralis	Streptococcus_AIMSoral1	GH43	0.575091	CAZyme
S. peroris	Streptococcus_AIMSoral1	GH43	0.797515	CAZyme
S. salivarius	Streptococcus_AIMSoral1	GH43	0.544047	CAZyme
S. lactarius	S. mitis	GH43_10	1	CAZyme
S. lactarius	S. oralis	GH43_10	1	CAZyme
S. mitis	S. oralis	GH43_10	1	CAZyme
S. lactarius	S. peroris	GH43_10	1	CAZyme
S. mitis	S. peroris	GH43_10	1	CAZyme
S. oralis	S. peroris	GH43_10	1	CAZyme
S. lactarius	S. salivarius	GH43_10	1	CAZyme
S. mitis	S. salivarius	GH43_10	1	CAZyme
S. oralis	S. salivarius	GH43_10	1	CAZyme
S. peroris	S. salivarius	GH43_10	1	CAZyme
S. lactarius	Streptococcus_AIMSoral1	GH43_10	0.47851	CAZyme
S. mitis	Streptococcus_AIMSoral1	GH43_10	1	CAZyme
S. oralis	Streptococcus_AIMSoral1	GH43_10	0.575091	CAZyme
S. peroris	Streptococcus_AIMSoral1	GH43_10	0.797515	CAZyme
S. salivarius	Streptococcus_AIMSoral1	GH43_10	0.544047	CAZyme
S. lactarius	S. mitis	GH43_11	1	CAZyme
S. lactarius	S. oralis	GH43_11	1	CAZyme
S. mitis	S. oralis	GH43_11	1	CAZyme
S. lactarius	S. peroris	GH43_11	1	CAZyme
S. mitis	S. peroris	GH43_11	1	CAZyme
S. oralis	S. peroris	GH43_11	1	CAZyme
S. lactarius	S. salivarius	GH43_11	1	CAZyme
S. mitis	S. salivarius	GH43_11	1	CAZyme
S. oralis	S. salivarius	GH43_11	1	CAZyme
S. peroris	S. salivarius	GH43_11	1	CAZyme
S. lactarius	Streptococcus_AIMSoral1	GH43_11	0.47851	CAZyme
S. mitis	Streptococcus_AIMSoral1	GH43_11	1	CAZyme
S. oralis	Streptococcus_AIMSoral1	GH43_11	0.575091	CAZyme
S. peroris	Streptococcus_AIMSoral1	GH43_11	0.797515	CAZyme
S. salivarius	Streptococcus_AIMSoral1	GH43_11	0.544047	CAZyme
S. lactarius	S. mitis	GH43_12	1	CAZyme
S. lactarius	S. oralis	GH43_12	1	CAZyme
S. mitis	S. oralis	GH43_12	1	CAZyme
S. lactarius	S. peroris	GH43_12	1	CAZyme
S. mitis	S. peroris	GH43_12	1	CAZyme
S. oralis	S. peroris	GH43_12	1	CAZyme
S. lactarius	S. salivarius	GH43_12	1	CAZyme
S. mitis	S. salivarius	GH43_12	1	CAZyme
S. oralis	S. salivarius	GH43_12	1	CAZyme
S. peroris	S. salivarius	GH43_12	1	CAZyme
S. lactarius	Streptococcus_AIMSoral1	GH43_12	0.47851	CAZyme
S. mitis	Streptococcus_AIMSoral1	GH43_12	1	CAZyme
S. oralis	Streptococcus_AIMSoral1	GH43_12	0.575091	CAZyme
S. peroris	Streptococcus_AIMSoral1	GH43_12	0.797515	CAZyme
S. salivarius	Streptococcus_AIMSoral1	GH43_12	0.544047	CAZyme
S. lactarius	S. mitis	GH43_13	1	CAZyme
S. lactarius	S. oralis	GH43_13	1	CAZyme
S. mitis	S. oralis	GH43_13	1	CAZyme
S. lactarius	S. peroris	GH43_13	1	CAZyme
S. mitis	S. peroris	GH43_13	1	CAZyme
S. oralis	S. peroris	GH43_13	1	CAZyme
S. lactarius	S. salivarius	GH43_13	1	CAZyme
S. mitis	S. salivarius	GH43_13	1	CAZyme
S. oralis	S. salivarius	GH43_13	1	CAZyme
S. peroris	S. salivarius	GH43_13	1	CAZyme
S. lactarius	Streptococcus_AIMSoral1	GH43_13	0.47851	CAZyme
S. mitis	Streptococcus_AIMSoral1	GH43_13	1	CAZyme
S. oralis	Streptococcus_AIMSoral1	GH43_13	0.575091	CAZyme
S. peroris	Streptococcus_AIMSoral1	GH43_13	0.797515	CAZyme
S. salivarius	Streptococcus_AIMSoral1	GH43_13	0.544047	CAZyme
S. lactarius	S. mitis	GH43_14	1	CAZyme
S. lactarius	S. oralis	GH43_14	1	CAZyme
S. mitis	S. oralis	GH43_14	1	CAZyme
S. lactarius	S. peroris	GH43_14	1	CAZyme
S. mitis	S. peroris	GH43_14	1	CAZyme
S. oralis	S. peroris	GH43_14	1	CAZyme
S. lactarius	S. salivarius	GH43_14	1	CAZyme
S. mitis	S. salivarius	GH43_14	1	CAZyme
S. oralis	S. salivarius	GH43_14	1	CAZyme
S. peroris	S. salivarius	GH43_14	1	CAZyme
S. lactarius	Streptococcus_AIMSoral1	GH43_14	0.47851	CAZyme
S. mitis	Streptococcus_AIMSoral1	GH43_14	1	CAZyme
S. oralis	Streptococcus_AIMSoral1	GH43_14	0.575091	CAZyme
S. peroris	Streptococcus_AIMSoral1	GH43_14	0.797515	CAZyme
S. salivarius	Streptococcus_AIMSoral1	GH43_14	0.544047	CAZyme
S. lactarius	S. mitis	GH43_15	1	CAZyme
S. lactarius	S. oralis	GH43_15	1	CAZyme
S. mitis	S. oralis	GH43_15	1	CAZyme
S. lactarius	S. peroris	GH43_15	1	CAZyme
S. mitis	S. peroris	GH43_15	1	CAZyme
S. oralis	S. peroris	GH43_15	1	CAZyme
S. lactarius	S. salivarius	GH43_15	1	CAZyme
S. mitis	S. salivarius	GH43_15	1	CAZyme
S. oralis	S. salivarius	GH43_15	1	CAZyme
S. peroris	S. salivarius	GH43_15	1	CAZyme
S. lactarius	Streptococcus_AIMSoral1	GH43_15	0.47851	CAZyme
S. mitis	Streptococcus_AIMSoral1	GH43_15	1	CAZyme
S. oralis	Streptococcus_AIMSoral1	GH43_15	0.575091	CAZyme
S. peroris	Streptococcus_AIMSoral1	GH43_15	0.797515	CAZyme
S. salivarius	Streptococcus_AIMSoral1	GH43_15	0.544047	CAZyme
S. lactarius	S. mitis	GH43_16	1	CAZyme
S. lactarius	S. oralis	GH43_16	1	CAZyme
S. mitis	S. oralis	GH43_16	1	CAZyme
S. lactarius	S. peroris	GH43_16	1	CAZyme
S. mitis	S. peroris	GH43_16	1	CAZyme
S. oralis	S. peroris	GH43_16	1	CAZyme
S. lactarius	S. salivarius	GH43_16	1	CAZyme
S. mitis	S. salivarius	GH43_16	1	CAZyme
S. oralis	S. salivarius	GH43_16	1	CAZyme
S. peroris	S. salivarius	GH43_16	1	CAZyme
S. lactarius	Streptococcus_AIMSoral1	GH43_16	0.47851	CAZyme
S. mitis	Streptococcus_AIMSoral1	GH43_16	1	CAZyme
S. oralis	Streptococcus_AIMSoral1	GH43_16	0.575091	CAZyme
S. peroris	Streptococcus_AIMSoral1	GH43_16	0.797515	CAZyme
S. salivarius	Streptococcus_AIMSoral1	GH43_16	0.544047	CAZyme
S. lactarius	S. mitis	GH43_18	1	CAZyme
S. lactarius	S. oralis	GH43_18	1	CAZyme
S. mitis	S. oralis	GH43_18	1	CAZyme
S. lactarius	S. peroris	GH43_18	1	CAZyme
S. mitis	S. peroris	GH43_18	1	CAZyme
S. oralis	S. peroris	GH43_18	1	CAZyme
S. lactarius	S. salivarius	GH43_18	1	CAZyme
S. mitis	S. salivarius	GH43_18	1	CAZyme
S. oralis	S. salivarius	GH43_18	1	CAZyme
S. peroris	S. salivarius	GH43_18	1	CAZyme
S. lactarius	Streptococcus_AIMSoral1	GH43_18	0.47851	CAZyme
S. mitis	Streptococcus_AIMSoral1	GH43_18	1	CAZyme
S. oralis	Streptococcus_AIMSoral1	GH43_18	0.575091	CAZyme
S. peroris	Streptococcus_AIMSoral1	GH43_18	0.797515	CAZyme
S. salivarius	Streptococcus_AIMSoral1	GH43_18	0.544047	CAZyme
S. lactarius	S. mitis	GH43_2	1	CAZyme
S. lactarius	S. oralis	GH43_2	1	CAZyme
S. mitis	S. oralis	GH43_2	1	CAZyme
S. lactarius	S. peroris	GH43_2	1	CAZyme
S. mitis	S. peroris	GH43_2	1	CAZyme
S. oralis	S. peroris	GH43_2	1	CAZyme
S. lactarius	S. salivarius	GH43_2	1	CAZyme
S. mitis	S. salivarius	GH43_2	1	CAZyme
S. oralis	S. salivarius	GH43_2	1	CAZyme
S. peroris	S. salivarius	GH43_2	1	CAZyme
S. lactarius	Streptococcus_AIMSoral1	GH43_2	0.47851	CAZyme
S. mitis	Streptococcus_AIMSoral1	GH43_2	1	CAZyme
S. oralis	Streptococcus_AIMSoral1	GH43_2	0.575091	CAZyme
S. peroris	Streptococcus_AIMSoral1	GH43_2	0.797515	CAZyme
S. salivarius	Streptococcus_AIMSoral1	GH43_2	0.544047	CAZyme
S. lactarius	S. mitis	GH43_24	1	CAZyme
S. lactarius	S. oralis	GH43_24	1	CAZyme
S. mitis	S. oralis	GH43_24	1	CAZyme
S. lactarius	S. peroris	GH43_24	1	CAZyme
S. mitis	S. peroris	GH43_24	1	CAZyme
S. oralis	S. peroris	GH43_24	1	CAZyme
S. lactarius	S. salivarius	GH43_24	1	CAZyme
S. mitis	S. salivarius	GH43_24	1	CAZyme
S. oralis	S. salivarius	GH43_24	1	CAZyme
S. peroris	S. salivarius	GH43_24	1	CAZyme
S. lactarius	Streptococcus_AIMSoral1	GH43_24	0.47851	CAZyme
S. mitis	Streptococcus_AIMSoral1	GH43_24	1	CAZyme
S. oralis	Streptococcus_AIMSoral1	GH43_24	0.575091	CAZyme
S. peroris	Streptococcus_AIMSoral1	GH43_24	0.797515	CAZyme
S. salivarius	Streptococcus_AIMSoral1	GH43_24	0.544047	CAZyme
S. lactarius	S. mitis	GH43_26	1	CAZyme
S. lactarius	S. oralis	GH43_26	1	CAZyme
S. mitis	S. oralis	GH43_26	1	CAZyme
S. lactarius	S. peroris	GH43_26	1	CAZyme
S. mitis	S. peroris	GH43_26	1	CAZyme
S. oralis	S. peroris	GH43_26	1	CAZyme
S. lactarius	S. salivarius	GH43_26	1	CAZyme
S. mitis	S. salivarius	GH43_26	1	CAZyme
S. oralis	S. salivarius	GH43_26	1	CAZyme
S. peroris	S. salivarius	GH43_26	1	CAZyme
S. lactarius	Streptococcus_AIMSoral1	GH43_26	0.47851	CAZyme
S. mitis	Streptococcus_AIMSoral1	GH43_26	1	CAZyme
S. oralis	Streptococcus_AIMSoral1	GH43_26	0.575091	CAZyme
S. peroris	Streptococcus_AIMSoral1	GH43_26	0.797515	CAZyme
S. salivarius	Streptococcus_AIMSoral1	GH43_26	0.544047	CAZyme
S. lactarius	S. mitis	GH43_28	1	CAZyme
S. lactarius	S. oralis	GH43_28	1	CAZyme
S. mitis	S. oralis	GH43_28	1	CAZyme
S. lactarius	S. peroris	GH43_28	1	CAZyme
S. mitis	S. peroris	GH43_28	1	CAZyme
S. oralis	S. peroris	GH43_28	1	CAZyme
S. lactarius	S. salivarius	GH43_28	1	CAZyme
S. mitis	S. salivarius	GH43_28	1	CAZyme
S. oralis	S. salivarius	GH43_28	1	CAZyme
S. peroris	S. salivarius	GH43_28	1	CAZyme
S. lactarius	Streptococcus_AIMSoral1	GH43_28	0.47851	CAZyme
S. mitis	Streptococcus_AIMSoral1	GH43_28	1	CAZyme
S. oralis	Streptococcus_AIMSoral1	GH43_28	0.575091	CAZyme
S. peroris	Streptococcus_AIMSoral1	GH43_28	0.797515	CAZyme
S. salivarius	Streptococcus_AIMSoral1	GH43_28	0.544047	CAZyme
S. lactarius	S. mitis	GH43_29	1	CAZyme
S. lactarius	S. oralis	GH43_29	1	CAZyme
S. mitis	S. oralis	GH43_29	1	CAZyme
S. lactarius	S. peroris	GH43_29	1	CAZyme
S. mitis	S. peroris	GH43_29	1	CAZyme
S. oralis	S. peroris	GH43_29	1	CAZyme
S. lactarius	S. salivarius	GH43_29	1	CAZyme
S. mitis	S. salivarius	GH43_29	1	CAZyme
S. oralis	S. salivarius	GH43_29	1	CAZyme
S. peroris	S. salivarius	GH43_29	1	CAZyme
S. lactarius	Streptococcus_AIMSoral1	GH43_29	0.47851	CAZyme
S. mitis	Streptococcus_AIMSoral1	GH43_29	1	CAZyme
S. oralis	Streptococcus_AIMSoral1	GH43_29	0.575091	CAZyme
S. peroris	Streptococcus_AIMSoral1	GH43_29	0.797515	CAZyme
S. salivarius	Streptococcus_AIMSoral1	GH43_29	0.544047	CAZyme
S. lactarius	S. mitis	GH43_3	1	CAZyme
S. lactarius	S. oralis	GH43_3	1	CAZyme
S. mitis	S. oralis	GH43_3	1	CAZyme
S. lactarius	S. peroris	GH43_3	1	CAZyme
S. mitis	S. peroris	GH43_3	1	CAZyme
S. oralis	S. peroris	GH43_3	1	CAZyme
S. lactarius	S. salivarius	GH43_3	1	CAZyme
S. mitis	S. salivarius	GH43_3	1	CAZyme
S. oralis	S. salivarius	GH43_3	1	CAZyme
S. peroris	S. salivarius	GH43_3	1	CAZyme
S. lactarius	Streptococcus_AIMSoral1	GH43_3	0.47851	CAZyme
S. mitis	Streptococcus_AIMSoral1	GH43_3	1	CAZyme
S. oralis	Streptococcus_AIMSoral1	GH43_3	0.575091	CAZyme
S. peroris	Streptococcus_AIMSoral1	GH43_3	0.797515	CAZyme
S. salivarius	Streptococcus_AIMSoral1	GH43_3	0.544047	CAZyme
S. lactarius	S. mitis	GH43_30	1	CAZyme
S. lactarius	S. oralis	GH43_30	1	CAZyme
S. mitis	S. oralis	GH43_30	1	CAZyme
S. lactarius	S. peroris	GH43_30	1	CAZyme
S. mitis	S. peroris	GH43_30	1	CAZyme
S. oralis	S. peroris	GH43_30	1	CAZyme
S. lactarius	S. salivarius	GH43_30	1	CAZyme
S. mitis	S. salivarius	GH43_30	1	CAZyme
S. oralis	S. salivarius	GH43_30	1	CAZyme
S. peroris	S. salivarius	GH43_30	1	CAZyme
S. lactarius	Streptococcus_AIMSoral1	GH43_30	0.47851	CAZyme
S. mitis	Streptococcus_AIMSoral1	GH43_30	1	CAZyme
S. oralis	Streptococcus_AIMSoral1	GH43_30	0.575091	CAZyme
S. peroris	Streptococcus_AIMSoral1	GH43_30	0.797515	CAZyme
S. salivarius	Streptococcus_AIMSoral1	GH43_30	0.544047	CAZyme
S. lactarius	S. mitis	GH43_31	1	CAZyme
S. lactarius	S. oralis	GH43_31	1	CAZyme
S. mitis	S. oralis	GH43_31	1	CAZyme
S. lactarius	S. peroris	GH43_31	1	CAZyme
S. mitis	S. peroris	GH43_31	1	CAZyme
S. oralis	S. peroris	GH43_31	1	CAZyme
S. lactarius	S. salivarius	GH43_31	1	CAZyme
S. mitis	S. salivarius	GH43_31	1	CAZyme
S. oralis	S. salivarius	GH43_31	1	CAZyme
S. peroris	S. salivarius	GH43_31	1	CAZyme
S. lactarius	Streptococcus_AIMSoral1	GH43_31	0.47851	CAZyme
S. mitis	Streptococcus_AIMSoral1	GH43_31	1	CAZyme
S. oralis	Streptococcus_AIMSoral1	GH43_31	0.575091	CAZyme
S. peroris	Streptococcus_AIMSoral1	GH43_31	0.797515	CAZyme
S. salivarius	Streptococcus_AIMSoral1	GH43_31	0.544047	CAZyme
S. lactarius	S. mitis	GH43_32	1	CAZyme
S. lactarius	S. oralis	GH43_32	1	CAZyme
S. mitis	S. oralis	GH43_32	1	CAZyme
S. lactarius	S. peroris	GH43_32	1	CAZyme
S. mitis	S. peroris	GH43_32	1	CAZyme
S. oralis	S. peroris	GH43_32	1	CAZyme
S. lactarius	S. salivarius	GH43_32	1	CAZyme
S. mitis	S. salivarius	GH43_32	1	CAZyme
S. oralis	S. salivarius	GH43_32	1	CAZyme
S. peroris	S. salivarius	GH43_32	1	CAZyme
S. lactarius	Streptococcus_AIMSoral1	GH43_32	0.47851	CAZyme
S. mitis	Streptococcus_AIMSoral1	GH43_32	1	CAZyme
S. oralis	Streptococcus_AIMSoral1	GH43_32	0.575091	CAZyme
S. peroris	Streptococcus_AIMSoral1	GH43_32	0.797515	CAZyme
S. salivarius	Streptococcus_AIMSoral1	GH43_32	0.544047	CAZyme
S. lactarius	S. mitis	GH43_34	1	CAZyme
S. lactarius	S. oralis	GH43_34	1	CAZyme
S. mitis	S. oralis	GH43_34	1	CAZyme
S. lactarius	S. peroris	GH43_34	1	CAZyme
S. mitis	S. peroris	GH43_34	1	CAZyme
S. oralis	S. peroris	GH43_34	1	CAZyme
S. lactarius	S. salivarius	GH43_34	1	CAZyme
S. mitis	S. salivarius	GH43_34	1	CAZyme
S. oralis	S. salivarius	GH43_34	1	CAZyme
S. peroris	S. salivarius	GH43_34	1	CAZyme
S. lactarius	Streptococcus_AIMSoral1	GH43_34	0.47851	CAZyme
S. mitis	Streptococcus_AIMSoral1	GH43_34	1	CAZyme
S. oralis	Streptococcus_AIMSoral1	GH43_34	0.575091	CAZyme
S. peroris	Streptococcus_AIMSoral1	GH43_34	0.797515	CAZyme
S. salivarius	Streptococcus_AIMSoral1	GH43_34	0.544047	CAZyme
S. lactarius	S. mitis	GH43_36	1	CAZyme
S. lactarius	S. oralis	GH43_36	1	CAZyme
S. mitis	S. oralis	GH43_36	1	CAZyme
S. lactarius	S. peroris	GH43_36	1	CAZyme
S. mitis	S. peroris	GH43_36	1	CAZyme
S. oralis	S. peroris	GH43_36	1	CAZyme
S. lactarius	S. salivarius	GH43_36	1	CAZyme
S. mitis	S. salivarius	GH43_36	1	CAZyme
S. oralis	S. salivarius	GH43_36	1	CAZyme
S. peroris	S. salivarius	GH43_36	1	CAZyme
S. lactarius	Streptococcus_AIMSoral1	GH43_36	0.47851	CAZyme
S. mitis	Streptococcus_AIMSoral1	GH43_36	1	CAZyme
S. oralis	Streptococcus_AIMSoral1	GH43_36	0.575091	CAZyme
S. peroris	Streptococcus_AIMSoral1	GH43_36	0.797515	CAZyme
S. salivarius	Streptococcus_AIMSoral1	GH43_36	0.544047	CAZyme
S. lactarius	S. mitis	GH43_4	1	CAZyme
S. lactarius	S. oralis	GH43_4	1	CAZyme
S. mitis	S. oralis	GH43_4	1	CAZyme
S. lactarius	S. peroris	GH43_4	1	CAZyme
S. mitis	S. peroris	GH43_4	1	CAZyme
S. oralis	S. peroris	GH43_4	1	CAZyme
S. lactarius	S. salivarius	GH43_4	1	CAZyme
S. mitis	S. salivarius	GH43_4	1	CAZyme
S. oralis	S. salivarius	GH43_4	1	CAZyme
S. peroris	S. salivarius	GH43_4	1	CAZyme
S. lactarius	Streptococcus_AIMSoral1	GH43_4	0.47851	CAZyme
S. mitis	Streptococcus_AIMSoral1	GH43_4	1	CAZyme
S. oralis	Streptococcus_AIMSoral1	GH43_4	0.575091	CAZyme
S. peroris	Streptococcus_AIMSoral1	GH43_4	0.797515	CAZyme
S. salivarius	Streptococcus_AIMSoral1	GH43_4	0.544047	CAZyme
S. lactarius	S. mitis	GH43_5	1	CAZyme
S. lactarius	S. oralis	GH43_5	1	CAZyme
S. mitis	S. oralis	GH43_5	1	CAZyme
S. lactarius	S. peroris	GH43_5	1	CAZyme
S. mitis	S. peroris	GH43_5	1	CAZyme
S. oralis	S. peroris	GH43_5	1	CAZyme
S. lactarius	S. salivarius	GH43_5	1	CAZyme
S. mitis	S. salivarius	GH43_5	1	CAZyme
S. oralis	S. salivarius	GH43_5	1	CAZyme
S. peroris	S. salivarius	GH43_5	1	CAZyme
S. lactarius	Streptococcus_AIMSoral1	GH43_5	0.47851	CAZyme
S. mitis	Streptococcus_AIMSoral1	GH43_5	1	CAZyme
S. oralis	Streptococcus_AIMSoral1	GH43_5	0.575091	CAZyme
S. peroris	Streptococcus_AIMSoral1	GH43_5	0.797515	CAZyme
S. salivarius	Streptococcus_AIMSoral1	GH43_5	0.544047	CAZyme
S. lactarius	S. mitis	GH43_8	1	CAZyme
S. lactarius	S. oralis	GH43_8	1	CAZyme
S. mitis	S. oralis	GH43_8	1	CAZyme
S. lactarius	S. peroris	GH43_8	1	CAZyme
S. mitis	S. peroris	GH43_8	1	CAZyme
S. oralis	S. peroris	GH43_8	1	CAZyme
S. lactarius	S. salivarius	GH43_8	1	CAZyme
S. mitis	S. salivarius	GH43_8	1	CAZyme
S. oralis	S. salivarius	GH43_8	1	CAZyme
S. peroris	S. salivarius	GH43_8	1	CAZyme
S. lactarius	Streptococcus_AIMSoral1	GH43_8	0.47851	CAZyme
S. mitis	Streptococcus_AIMSoral1	GH43_8	1	CAZyme
S. oralis	Streptococcus_AIMSoral1	GH43_8	0.575091	CAZyme
S. peroris	Streptococcus_AIMSoral1	GH43_8	0.797515	CAZyme
S. salivarius	Streptococcus_AIMSoral1	GH43_8	0.544047	CAZyme
S. lactarius	S. mitis	GH43_9	1	CAZyme
S. lactarius	S. oralis	GH43_9	1	CAZyme
S. mitis	S. oralis	GH43_9	1	CAZyme
S. lactarius	S. peroris	GH43_9	1	CAZyme
S. mitis	S. peroris	GH43_9	1	CAZyme
S. oralis	S. peroris	GH43_9	1	CAZyme
S. lactarius	S. salivarius	GH43_9	1	CAZyme
S. mitis	S. salivarius	GH43_9	1	CAZyme
S. oralis	S. salivarius	GH43_9	1	CAZyme
S. peroris	S. salivarius	GH43_9	1	CAZyme
S. lactarius	Streptococcus_AIMSoral1	GH43_9	0.47851	CAZyme
S. mitis	Streptococcus_AIMSoral1	GH43_9	1	CAZyme
S. oralis	Streptococcus_AIMSoral1	GH43_9	0.575091	CAZyme
S. peroris	Streptococcus_AIMSoral1	GH43_9	0.797515	CAZyme
S. salivarius	Streptococcus_AIMSoral1	GH43_9	0.544047	CAZyme
S. lactarius	S. mitis	GH5	1	CAZyme
S. lactarius	S. oralis	GH5	1	CAZyme
S. mitis	S. oralis	GH5	1	CAZyme
S. lactarius	S. peroris	GH5	1	CAZyme
S. mitis	S. peroris	GH5	1	CAZyme
S. oralis	S. peroris	GH5	1	CAZyme
S. lactarius	S. salivarius	GH5	2.50612e-05	CAZyme
S. mitis	S. salivarius	GH5	1.92856e-06	CAZyme
S. oralis	S. salivarius	GH5	1.71689e-06	CAZyme
S. peroris	S. salivarius	GH5	0.00251411	CAZyme
S. lactarius	Streptococcus_AIMSoral1	GH5	1	CAZyme
S. mitis	Streptococcus_AIMSoral1	GH5	1	CAZyme
S. oralis	Streptococcus_AIMSoral1	GH5	1	CAZyme
S. peroris	Streptococcus_AIMSoral1	GH5	1	CAZyme
S. salivarius	Streptococcus_AIMSoral1	GH5	4.75157e-06	CAZyme
S. lactarius	S. mitis	GH53	1	CAZyme
S. lactarius	S. oralis	GH53	0.800577	CAZyme
S. mitis	S. oralis	GH53	1	CAZyme
S. lactarius	S. peroris	GH53	1	CAZyme
S. mitis	S. peroris	GH53	1	CAZyme
S. oralis	S. peroris	GH53	1	CAZyme
S. lactarius	S. salivarius	GH53	1	CAZyme
S. mitis	S. salivarius	GH53	1	CAZyme
S. oralis	S. salivarius	GH53	0.939929	CAZyme
S. peroris	S. salivarius	GH53	1	CAZyme
S. lactarius	Streptococcus_AIMSoral1	GH53	1	CAZyme
S. mitis	Streptococcus_AIMSoral1	GH53	1	CAZyme
S. oralis	Streptococcus_AIMSoral1	GH53	1	CAZyme
S. peroris	Streptococcus_AIMSoral1	GH53	1	CAZyme
S. salivarius	Streptococcus_AIMSoral1	GH53	1	CAZyme
S. lactarius	S. mitis	GH66	1	CAZyme
S. lactarius	S. oralis	GH66	1	CAZyme
S. mitis	S. oralis	GH66	1	CAZyme
S. lactarius	S. peroris	GH66	1	CAZyme
S. mitis	S. peroris	GH66	1	CAZyme
S. oralis	S. peroris	GH66	1	CAZyme
S. lactarius	S. salivarius	GH66	0.00254259	CAZyme
S. mitis	S. salivarius	GH66	0.000583616	CAZyme
S. oralis	S. salivarius	GH66	0.000599875	CAZyme
S. peroris	S. salivarius	GH66	0.027784	CAZyme
S. lactarius	Streptococcus_AIMSoral1	GH66	0.000982405	CAZyme
S. mitis	Streptococcus_AIMSoral1	GH66	0.000295088	CAZyme
S. oralis	Streptococcus_AIMSoral1	GH66	0.000224319	CAZyme
S. peroris	Streptococcus_AIMSoral1	GH66	0.0186429	CAZyme
S. salivarius	Streptococcus_AIMSoral1	GH66	1	CAZyme
S. lactarius	S. mitis	GH68	1	CAZyme
S. lactarius	S. oralis	GH68	1	CAZyme
S. mitis	S. oralis	GH68	1	CAZyme
S. lactarius	S. peroris	GH68	1	CAZyme
S. mitis	S. peroris	GH68	1	CAZyme
S. oralis	S. peroris	GH68	1	CAZyme
S. lactarius	S. salivarius	GH68	0.00217554	CAZyme
S. mitis	S. salivarius	GH68	0.00047286	CAZyme
S. oralis	S. salivarius	GH68	0.000489932	CAZyme
S. peroris	S. salivarius	GH68	0.025392	CAZyme
S. lactarius	Streptococcus_AIMSoral1	GH68	0.00113692	CAZyme
S. mitis	Streptococcus_AIMSoral1	GH68	0.00036137	CAZyme
S. oralis	Streptococcus_AIMSoral1	GH68	0.000272388	CAZyme
S. peroris	Streptococcus_AIMSoral1	GH68	0.0202282	CAZyme
S. salivarius	Streptococcus_AIMSoral1	GH68	1	CAZyme
S. lactarius	S. mitis	GH70	0.462458	CAZyme
S. lactarius	S. oralis	GH70	0.724824	CAZyme
S. mitis	S. oralis	GH70	0.140166	CAZyme
S. lactarius	S. peroris	GH70	0.582385	CAZyme
S. mitis	S. peroris	GH70	0.911084	CAZyme
S. oralis	S. peroris	GH70	0.390295	CAZyme
S. lactarius	S. salivarius	GH70	0.0178046	CAZyme
S. mitis	S. salivarius	GH70	0.000140316	CAZyme
S. oralis	S. salivarius	GH70	0.0136982	CAZyme
S. peroris	S. salivarius	GH70	0.0136092	CAZyme
S. lactarius	Streptococcus_AIMSoral1	GH70	0.0226306	CAZyme
S. mitis	Streptococcus_AIMSoral1	GH70	0.000309268	CAZyme
S. oralis	Streptococcus_AIMSoral1	GH70	0.0279344	CAZyme
S. peroris	Streptococcus_AIMSoral1	GH70	0.0214616	CAZyme
S. salivarius	Streptococcus_AIMSoral1	GH70	0.675369	CAZyme
S. lactarius	S. mitis	GH73	0.953017	CAZyme
S. lactarius	S. oralis	GH73	0.998496	CAZyme
S. mitis	S. oralis	GH73	1	CAZyme
S. lactarius	S. peroris	GH73	1	CAZyme
S. mitis	S. peroris	GH73	0.951733	CAZyme
S. oralis	S. peroris	GH73	1	CAZyme
S. lactarius	S. salivarius	GH73	0.00816469	CAZyme
S. mitis	S. salivarius	GH73	0.00187892	CAZyme
S. oralis	S. salivarius	GH73	0.00284558	CAZyme
S. peroris	S. salivarius	GH73	0.0224873	CAZyme
S. lactarius	Streptococcus_AIMSoral1	GH73	0.00861613	CAZyme
S. mitis	Streptococcus_AIMSoral1	GH73	0.00103714	CAZyme
S. oralis	Streptococcus_AIMSoral1	GH73	0.00252299	CAZyme
S. peroris	Streptococcus_AIMSoral1	GH73	0.0247572	CAZyme
S. salivarius	Streptococcus_AIMSoral1	GH73	0.985179	CAZyme
S. lactarius	S. mitis	GH77	0.469998	CAZyme
S. lactarius	S. oralis	GH77	0.284722	CAZyme
S. mitis	S. oralis	GH77	0.962463	CAZyme
S. lactarius	S. peroris	GH77	0.377244	CAZyme
S. mitis	S. peroris	GH77	0.858881	CAZyme
S. oralis	S. peroris	GH77	0.902395	CAZyme
S. lactarius	S. salivarius	GH77	0.623922	CAZyme
S. mitis	S. salivarius	GH77	0.554491	CAZyme
S. oralis	S. salivarius	GH77	0.542283	CAZyme
S. peroris	S. salivarius	GH77	0.55244	CAZyme
S. lactarius	Streptococcus_AIMSoral1	GH77	0.747507	CAZyme
S. mitis	Streptococcus_AIMSoral1	GH77	0.465547	CAZyme
S. oralis	Streptococcus_AIMSoral1	GH77	0.329351	CAZyme
S. peroris	Streptococcus_AIMSoral1	GH77	0.505917	CAZyme
S. salivarius	Streptococcus_AIMSoral1	GH77	0.756553	CAZyme
S. lactarius	S. mitis	GH8	0.00499497	CAZyme
S. lactarius	S. oralis	GH8	0.699176	CAZyme
S. mitis	S. oralis	GH8	0.00346102	CAZyme
S. lactarius	S. peroris	GH8	0.0249477	CAZyme
S. mitis	S. peroris	GH8	0.91189	CAZyme
S. oralis	S. peroris	GH8	0.0487568	CAZyme
S. lactarius	S. salivarius	GH8	0.00761932	CAZyme
S. mitis	S. salivarius	GH8	0.851098	CAZyme
S. oralis	S. salivarius	GH8	0.013855	CAZyme
S. peroris	S. salivarius	GH8	0.884553	CAZyme
S. lactarius	Streptococcus_AIMSoral1	GH8	0.892772	CAZyme
S. mitis	Streptococcus_AIMSoral1	GH8	0.00285726	CAZyme
S. oralis	Streptococcus_AIMSoral1	GH8	0.958749	CAZyme
S. peroris	Streptococcus_AIMSoral1	GH8	0.0337962	CAZyme
S. salivarius	Streptococcus_AIMSoral1	GH8	0.00885023	CAZyme
S. lactarius	S. mitis	GH84	0.0865085	CAZyme
S. lactarius	S. oralis	GH84	1	CAZyme
S. mitis	S. oralis	GH84	0.0253142	CAZyme
S. lactarius	S. peroris	GH84	0.0869096	CAZyme
S. mitis	S. peroris	GH84	0.576166	CAZyme
S. oralis	S. peroris	GH84	0.0478383	CAZyme
S. lactarius	S. salivarius	GH84	0.0174692	CAZyme
S. mitis	S. salivarius	GH84	0.343417	CAZyme
S. oralis	S. salivarius	GH84	0.00383056	CAZyme
S. peroris	S. salivarius	GH84	1	CAZyme
S. lactarius	Streptococcus_AIMSoral1	GH84	0.017148	CAZyme
S. mitis	Streptococcus_AIMSoral1	GH84	0.345709	CAZyme
S. oralis	Streptococcus_AIMSoral1	GH84	0.00418099	CAZyme
S. peroris	Streptococcus_AIMSoral1	GH84	1	CAZyme
S. salivarius	Streptococcus_AIMSoral1	GH84	1	CAZyme
S. lactarius	S. mitis	GH85	0.0103559	CAZyme
S. lactarius	S. oralis	GH85	0.00234318	CAZyme
S. mitis	S. oralis	GH85	0.678815	CAZyme
S. lactarius	S. peroris	GH85	1	CAZyme
S. mitis	S. peroris	GH85	0.0799242	CAZyme
S. oralis	S. peroris	GH85	0.0269228	CAZyme
S. lactarius	S. salivarius	GH85	1	CAZyme
S. mitis	S. salivarius	GH85	0.00707309	CAZyme
S. oralis	S. salivarius	GH85	0.00160423	CAZyme
S. peroris	S. salivarius	GH85	1	CAZyme
S. lactarius	Streptococcus_AIMSoral1	GH85	1	CAZyme
S. mitis	Streptococcus_AIMSoral1	GH85	0.00539804	CAZyme
S. oralis	Streptococcus_AIMSoral1	GH85	0.00162148	CAZyme
S. peroris	Streptococcus_AIMSoral1	GH85	1	CAZyme
S. salivarius	Streptococcus_AIMSoral1	GH85	1	CAZyme
S. lactarius	S. mitis	GH87	1	CAZyme
S. lactarius	S. oralis	GH87	1	CAZyme
S. mitis	S. oralis	GH87	1	CAZyme
S. lactarius	S. peroris	GH87	1	CAZyme
S. mitis	S. peroris	GH87	1	CAZyme
S. oralis	S. peroris	GH87	1	CAZyme
S. lactarius	S. salivarius	GH87	0.0149454	CAZyme
S. mitis	S. salivarius	GH87	0.00474943	CAZyme
S. oralis	S. salivarius	GH87	0.00476021	CAZyme
S. peroris	S. salivarius	GH87	0.0777758	CAZyme
S. lactarius	Streptococcus_AIMSoral1	GH87	0.000966928	CAZyme
S. mitis	Streptococcus_AIMSoral1	GH87	0.00014205	CAZyme
S. oralis	Streptococcus_AIMSoral1	GH87	0.000111341	CAZyme
S. peroris	Streptococcus_AIMSoral1	GH87	0.0138969	CAZyme
S. salivarius	Streptococcus_AIMSoral1	GH87	0.586339	CAZyme
S. lactarius	S. mitis	GH88	1	CAZyme
S. lactarius	S. oralis	GH88	0.280109	CAZyme
S. mitis	S. oralis	GH88	0.457353	CAZyme
S. lactarius	S. peroris	GH88	1	CAZyme
S. mitis	S. peroris	GH88	1	CAZyme
S. oralis	S. peroris	GH88	0.610438	CAZyme
S. lactarius	S. salivarius	GH88	1	CAZyme
S. mitis	S. salivarius	GH88	1	CAZyme
S. oralis	S. salivarius	GH88	0.296314	CAZyme
S. peroris	S. salivarius	GH88	1	CAZyme
S. lactarius	Streptococcus_AIMSoral1	GH88	1	CAZyme
S. mitis	Streptococcus_AIMSoral1	GH88	1	CAZyme
S. oralis	Streptococcus_AIMSoral1	GH88	0.363994	CAZyme
S. peroris	Streptococcus_AIMSoral1	GH88	1	CAZyme
S. salivarius	Streptococcus_AIMSoral1	GH88	1	CAZyme
S. lactarius	S. mitis	GH92	0.00353459	CAZyme
S. lactarius	S. oralis	GH92	0.00186247	CAZyme
S. mitis	S. oralis	GH92	1	CAZyme
S. lactarius	S. peroris	GH92	1	CAZyme
S. mitis	S. peroris	GH92	0.0450208	CAZyme
S. oralis	S. peroris	GH92	0.0277749	CAZyme
S. lactarius	S. salivarius	GH92	1	CAZyme
S. mitis	S. salivarius	GH92	0.00213202	CAZyme
S. oralis	S. salivarius	GH92	0.00171132	CAZyme
S. peroris	S. salivarius	GH92	1	CAZyme
S. lactarius	Streptococcus_AIMSoral1	GH92	1	CAZyme
S. mitis	Streptococcus_AIMSoral1	GH92	0.00194453	CAZyme
S. oralis	Streptococcus_AIMSoral1	GH92	0.00173965	CAZyme
S. peroris	Streptococcus_AIMSoral1	GH92	1	CAZyme
S. salivarius	Streptococcus_AIMSoral1	GH92	1	CAZyme
S. lactarius	S. mitis	GH93	1	CAZyme
S. lactarius	S. oralis	GH93	0.279732	CAZyme
S. mitis	S. oralis	GH93	0.45649	CAZyme
S. lactarius	S. peroris	GH93	1	CAZyme
S. mitis	S. peroris	GH93	1	CAZyme
S. oralis	S. peroris	GH93	0.609968	CAZyme
S. lactarius	S. salivarius	GH93	1	CAZyme
S. mitis	S. salivarius	GH93	1	CAZyme
S. oralis	S. salivarius	GH93	0.295874	CAZyme
S. peroris	S. salivarius	GH93	1	CAZyme
S. lactarius	Streptococcus_AIMSoral1	GH93	1	CAZyme
S. mitis	Streptococcus_AIMSoral1	GH93	1	CAZyme
S. oralis	Streptococcus_AIMSoral1	GH93	0.36341	CAZyme
S. peroris	Streptococcus_AIMSoral1	GH93	1	CAZyme
S. salivarius	Streptococcus_AIMSoral1	GH93	1	CAZyme
S. lactarius	S. mitis	GH95	0.244497	CAZyme
S. lactarius	S. oralis	GH95	0.396228	CAZyme
S. mitis	S. oralis	GH95	0.879914	CAZyme
S. lactarius	S. peroris	GH95	0.0112411	CAZyme
S. mitis	S. peroris	GH95	0.0708065	CAZyme
S. oralis	S. peroris	GH95	0.0478328	CAZyme
S. lactarius	S. salivarius	GH95	0.000860686	CAZyme
S. mitis	S. salivarius	GH95	0.00585342	CAZyme
S. oralis	S. salivarius	GH95	0.00346213	CAZyme
S. peroris	S. salivarius	GH95	1	CAZyme
S. lactarius	Streptococcus_AIMSoral1	GH95	0.000996378	CAZyme
S. mitis	Streptococcus_AIMSoral1	GH95	0.00428582	CAZyme
S. oralis	Streptococcus_AIMSoral1	GH95	0.00265365	CAZyme
S. peroris	Streptococcus_AIMSoral1	GH95	1	CAZyme
S. salivarius	Streptococcus_AIMSoral1	GH95	1	CAZyme
S. lactarius	S. mitis	GT1	0.00457956	CAZyme
S. lactarius	S. oralis	GT1	0.333425	CAZyme
S. mitis	S. oralis	GT1	0.0571375	CAZyme
S. lactarius	S. peroris	GT1	0.637665	CAZyme
S. mitis	S. peroris	GT1	0.279503	CAZyme
S. oralis	S. peroris	GT1	0.797671	CAZyme
S. lactarius	S. salivarius	GT1	0.206399	CAZyme
S. mitis	S. salivarius	GT1	0.192629	CAZyme
S. oralis	S. salivarius	GT1	0.69035	CAZyme
S. peroris	S. salivarius	GT1	0.764406	CAZyme
S. lactarius	Streptococcus_AIMSoral1	GT1	0.240755	CAZyme
S. mitis	Streptococcus_AIMSoral1	GT1	0.174164	CAZyme
S. oralis	Streptococcus_AIMSoral1	GT1	0.637349	CAZyme
S. peroris	Streptococcus_AIMSoral1	GT1	0.696267	CAZyme
S. salivarius	Streptococcus_AIMSoral1	GT1	0.973906	CAZyme
S. lactarius	S. mitis	GT101	0.217086	CAZyme
S. lactarius	S. oralis	GT101	1	CAZyme
S. mitis	S. oralis	GT101	0.240859	CAZyme
S. lactarius	S. peroris	GT101	1	CAZyme
S. mitis	S. peroris	GT101	0.328405	CAZyme
S. oralis	S. peroris	GT101	1	CAZyme
S. lactarius	S. salivarius	GT101	0.357592	CAZyme
S. mitis	S. salivarius	GT101	1	CAZyme
S. oralis	S. salivarius	GT101	0.346647	CAZyme
S. peroris	S. salivarius	GT101	0.520142	CAZyme
S. lactarius	Streptococcus_AIMSoral1	GT101	1	CAZyme
S. mitis	Streptococcus_AIMSoral1	GT101	0.185885	CAZyme
S. oralis	Streptococcus_AIMSoral1	GT101	1	CAZyme
S. peroris	Streptococcus_AIMSoral1	GT101	1	CAZyme
S. salivarius	Streptococcus_AIMSoral1	GT101	0.332779	CAZyme
S. lactarius	S. mitis	GT11	0.159235	CAZyme
S. lactarius	S. oralis	GT11	1	CAZyme
S. mitis	S. oralis	GT11	0.233656	CAZyme
S. lactarius	S. peroris	GT11	1	CAZyme
S. mitis	S. peroris	GT11	0.454127	CAZyme
S. oralis	S. peroris	GT11	1	CAZyme
S. lactarius	S. salivarius	GT11	1	CAZyme
S. mitis	S. salivarius	GT11	0.156973	CAZyme
S. oralis	S. salivarius	GT11	1	CAZyme
S. peroris	S. salivarius	GT11	1	CAZyme
S. lactarius	Streptococcus_AIMSoral1	GT11	1	CAZyme
S. mitis	Streptococcus_AIMSoral1	GT11	0.180972	CAZyme
S. oralis	Streptococcus_AIMSoral1	GT11	1	CAZyme
S. peroris	Streptococcus_AIMSoral1	GT11	1	CAZyme
S. salivarius	Streptococcus_AIMSoral1	GT11	1	CAZyme
S. lactarius	S. mitis	GT111	0.564872	CAZyme
S. lactarius	S. oralis	GT111	0.430202	CAZyme
S. mitis	S. oralis	GT111	0.754101	CAZyme
S. lactarius	S. peroris	GT111	1	CAZyme
S. mitis	S. peroris	GT111	0.80484	CAZyme
S. oralis	S. peroris	GT111	0.661894	CAZyme
S. lactarius	S. salivarius	GT111	1	CAZyme
S. mitis	S. salivarius	GT111	0.589334	CAZyme
S. oralis	S. salivarius	GT111	0.519418	CAZyme
S. peroris	S. salivarius	GT111	1	CAZyme
S. lactarius	Streptococcus_AIMSoral1	GT111	1	CAZyme
S. mitis	Streptococcus_AIMSoral1	GT111	0.802719	CAZyme
S. oralis	Streptococcus_AIMSoral1	GT111	0.861497	CAZyme
S. peroris	Streptococcus_AIMSoral1	GT111	1	CAZyme
S. salivarius	Streptococcus_AIMSoral1	GT111	1	CAZyme
S. lactarius	S. mitis	GT113	0.170696	CAZyme
S. lactarius	S. oralis	GT113	0.0147128	CAZyme
S. mitis	S. oralis	GT113	0.17833	CAZyme
S. lactarius	S. peroris	GT113	0.173329	CAZyme
S. mitis	S. peroris	GT113	0.542327	CAZyme
S. oralis	S. peroris	GT113	0.847402	CAZyme
S. lactarius	S. salivarius	GT113	0.488202	CAZyme
S. mitis	S. salivarius	GT113	0.543365	CAZyme
S. oralis	S. salivarius	GT113	0.131945	CAZyme
S. peroris	S. salivarius	GT113	0.397036	CAZyme
S. lactarius	Streptococcus_AIMSoral1	GT113	0.874756	CAZyme
S. mitis	Streptococcus_AIMSoral1	GT113	0.122772	CAZyme
S. oralis	Streptococcus_AIMSoral1	GT113	0.0045974	CAZyme
S. peroris	Streptococcus_AIMSoral1	GT113	0.133177	CAZyme
S. salivarius	Streptococcus_AIMSoral1	GT113	0.365241	CAZyme
S. lactarius	S. mitis	GT21	1	CAZyme
S. lactarius	S. oralis	GT21	0.699586	CAZyme
S. mitis	S. oralis	GT21	0.700782	CAZyme
S. lactarius	S. peroris	GT21	1	CAZyme
S. mitis	S. peroris	GT21	0.739541	CAZyme
S. oralis	S. peroris	GT21	0.584003	CAZyme
S. lactarius	S. salivarius	GT21	0.619721	CAZyme
S. mitis	S. salivarius	GT21	0.997045	CAZyme
S. oralis	S. salivarius	GT21	0.769253	CAZyme
S. peroris	S. salivarius	GT21	0.747673	CAZyme
S. lactarius	Streptococcus_AIMSoral1	GT21	0.659048	CAZyme
S. mitis	Streptococcus_AIMSoral1	GT21	0.69819	CAZyme
S. oralis	Streptococcus_AIMSoral1	GT21	0.711252	CAZyme
S. peroris	Streptococcus_AIMSoral1	GT21	0.743408	CAZyme
S. salivarius	Streptococcus_AIMSoral1	GT21	0.7969	CAZyme
S. lactarius	S. mitis	GT26	0.880856	CAZyme
S. lactarius	S. oralis	GT26	1	CAZyme
S. mitis	S. oralis	GT26	1	CAZyme
S. lactarius	S. peroris	GT26	1	CAZyme
S. mitis	S. peroris	GT26	0.726086	CAZyme
S. oralis	S. peroris	GT26	1	CAZyme
S. lactarius	S. salivarius	GT26	0.769808	CAZyme
S. mitis	S. salivarius	GT26	1	CAZyme
S. oralis	S. salivarius	GT26	0.905364	CAZyme
S. peroris	S. salivarius	GT26	0.842926	CAZyme
S. lactarius	Streptococcus_AIMSoral1	GT26	1	CAZyme
S. mitis	Streptococcus_AIMSoral1	GT26	0.995571	CAZyme
S. oralis	Streptococcus_AIMSoral1	GT26	1	CAZyme
S. peroris	Streptococcus_AIMSoral1	GT26	1	CAZyme
S. salivarius	Streptococcus_AIMSoral1	GT26	0.801357	CAZyme
S. lactarius	S. mitis	GT27	0.286652	CAZyme
S. lactarius	S. oralis	GT27	0.00510624	CAZyme
S. mitis	S. oralis	GT27	0.067879	CAZyme
S. lactarius	S. peroris	GT27	0.077859	CAZyme
S. mitis	S. peroris	GT27	0.369586	CAZyme
S. oralis	S. peroris	GT27	0.924515	CAZyme
S. lactarius	S. salivarius	GT27	0.0622175	CAZyme
S. mitis	S. salivarius	GT27	0.426695	CAZyme
S. oralis	S. salivarius	GT27	0.448275	CAZyme
S. peroris	S. salivarius	GT27	0.766726	CAZyme
S. lactarius	Streptococcus_AIMSoral1	GT27	0.0634804	CAZyme
S. mitis	Streptococcus_AIMSoral1	GT27	0.362389	CAZyme
S. oralis	Streptococcus_AIMSoral1	GT27	0.497798	CAZyme
S. peroris	Streptococcus_AIMSoral1	GT27	0.794392	CAZyme
S. salivarius	Streptococcus_AIMSoral1	GT27	0.86996	CAZyme
S. lactarius	S. mitis	GT28	0.379864	CAZyme
S. lactarius	S. oralis	GT28	0.232337	CAZyme
S. mitis	S. oralis	GT28	0.962463	CAZyme
S. lactarius	S. peroris	GT28	0.448775	CAZyme
S. mitis	S. peroris	GT28	0.858881	CAZyme
S. oralis	S. peroris	GT28	0.902395	CAZyme
S. lactarius	S. salivarius	GT28	0.581719	CAZyme
S. mitis	S. salivarius	GT28	0.523111	CAZyme
S. oralis	S. salivarius	GT28	0.51313	CAZyme
S. peroris	S. salivarius	GT28	0.533978	CAZyme
S. lactarius	Streptococcus_AIMSoral1	GT28	0.607859	CAZyme
S. mitis	Streptococcus_AIMSoral1	GT28	0.428193	CAZyme
S. oralis	Streptococcus_AIMSoral1	GT28	0.399439	CAZyme
S. peroris	Streptococcus_AIMSoral1	GT28	0.562208	CAZyme
S. salivarius	Streptococcus_AIMSoral1	GT28	0.866613	CAZyme
S. lactarius	S. mitis	GT2_Glyco_tranf_2_2	0.444178	CAZyme
S. lactarius	S. oralis	GT2_Glyco_tranf_2_2	0.0163368	CAZyme
S. mitis	S. oralis	GT2_Glyco_tranf_2_2	0.0260478	CAZyme
S. lactarius	S. peroris	GT2_Glyco_tranf_2_2	0.0200033	CAZyme
S. mitis	S. peroris	GT2_Glyco_tranf_2_2	0.061929	CAZyme
S. oralis	S. peroris	GT2_Glyco_tranf_2_2	0.594092	CAZyme
S. lactarius	S. salivarius	GT2_Glyco_tranf_2_2	0.36415	CAZyme
S. mitis	S. salivarius	GT2_Glyco_tranf_2_2	0.7965	CAZyme
S. oralis	S. salivarius	GT2_Glyco_tranf_2_2	0.0738109	CAZyme
S. peroris	S. salivarius	GT2_Glyco_tranf_2_2	0.0876384	CAZyme
S. lactarius	Streptococcus_AIMSoral1	GT2_Glyco_tranf_2_2	0.0336861	CAZyme
S. mitis	Streptococcus_AIMSoral1	GT2_Glyco_tranf_2_2	0.0559539	CAZyme
S. oralis	Streptococcus_AIMSoral1	GT2_Glyco_tranf_2_2	0.753627	CAZyme
S. peroris	Streptococcus_AIMSoral1	GT2_Glyco_tranf_2_2	0.506586	CAZyme
S. salivarius	Streptococcus_AIMSoral1	GT2_Glyco_tranf_2_2	0.14265	CAZyme
S. lactarius	S. mitis	GT2_Glyco_tranf_2_3	0.859414	CAZyme
S. lactarius	S. oralis	GT2_Glyco_tranf_2_3	0.238535	CAZyme
S. mitis	S. oralis	GT2_Glyco_tranf_2_3	0.125622	CAZyme
S. lactarius	S. peroris	GT2_Glyco_tranf_2_3	0.126482	CAZyme
S. mitis	S. peroris	GT2_Glyco_tranf_2_3	0.0959819	CAZyme
S. oralis	S. peroris	GT2_Glyco_tranf_2_3	0.326073	CAZyme
S. lactarius	S. salivarius	GT2_Glyco_tranf_2_3	0.110191	CAZyme
S. mitis	S. salivarius	GT2_Glyco_tranf_2_3	0.0984522	CAZyme
S. oralis	S. salivarius	GT2_Glyco_tranf_2_3	0.00358673	CAZyme
[truncated: 555 more rows]
