# Supplementary material for: Unique ecology of co-occurring functionally and phylogenetically undescribed species in the infant oral microbiome
Source: PLoS Comput Biol. 2026 Mar 5;22(3):e1013185. doi: 10.1371/journal.pcbi.1013185 (PMC13004514; doi:10.1371/journal.pcbi.1013185)
Supplement: S10 Table — (XLSX) [file pcbi.1013185.s028.xlsx]

## Sheet: S10_Table
Table S10
MODULE	enrichment_score	unadjusted_p_value	adjusted_q_value	associated_groups	accession	sample_ids	p_AIMSoral1	N_AIMSoral1	p_MITIS	N_MITIS	p_LACTARIUS	N_LACTARIUS	p_ORALIS	N_ORALIS	p_SALIVARIUS	N_SALIVARIUS	p_PERORIS	N_PERORIS
Tryptophan biosynthesis, chorismate => tryptophan	57.0001	5.05683e-11	7.76238e-10	AIMSoral1,MITIS,ORALIS,SALIVARIUS,PERORIS	M00023	mitisATCC6249,mitisBCC65,mitisF0392,mitisKCOM1350,mitisNCTC12261,mitisOD_317805_11,mitisOT25,mitisSK1126,mitisSK637,mitisSM50,perorisATCC700780,perorisHMSC34B10,salivariusATCC25975,salivariusCAG79,salivariusICDC2,salivariusNCTC8618,S_AIMSoral1_PS4,salivariusUBA10771,S_AIMSoral1_C150,S_AIMSoral1_ERR10960867_bin4,S_AIMSoral1_ERR1305885_bin4,S_AIMSoral1_HSISS2,S_AIMSoral1_HSISS3,S_AIMSoral1_Map27_00…	1	15	1	12	0	12	1	9	1	6	1	3
Ornithine biosynthesis, glutamate => ornithine	57	5.05695e-11	7.76238e-10	AIMSoral1,SALIVARIUS	M00028	salivariusATCC25975,salivariusCAG79,salivariusICDC2,salivariusNCTC8618,S_AIMSoral1_PS4,salivariusUBA10771,S_AIMSoral1_C150,S_AIMSoral1_ERR10960867_bin4,S_AIMSoral1_ERR1305885_bin4,S_AIMSoral1_HSISS2,S_AIMSoral1_HSISS3,S_AIMSoral1_Map27_006,S_AIMSoral1_Map35_022,S_AIMSoral1_SRR20881976_bin4,S_AIMSoral1_VTCC12814,Streptococcus_AIMSoral1_i6P17Tooth,Streptococcus_AIMSoral1_i6P20Tongue,S_salivarius_i1…	1	15	0	12	0	12	0	9	1	6	0	3
Pentose phosphate pathway (Pentose phosphate cycle)	53.1321	3.15965e-10	2.70355e-09	MITIS,LACTARIUS,ORALIS,PERORIS	M00004	mitisATCC6249,mitisBCC65,mitisF0392,mitisKCOM1350,mitisNCTC12261,mitisOD_317805_11,mitisOT25,mitisSK1126,mitisSK637,mitisSM50,perorisATCC700780,perorisHMSC34B10,S_lactarius_ASSEMBLYK77_EHC8_1833_18,S_lactarius_IMAU99161,S_lactarius_parasanguinisL3_098_121G1etc,S_lactarius_parasanguinisL3_102_091G1etc,S_lactarius_typeCCUG66490,S_lactarius_UMGS525,S_mitis_AQ_i6P16Tooth,S_peroris_i6P16Tongue,S_mitis…	0	15	1	12	0.916667	12	1	9	0	6	1	3
Serine biosynthesis, glycerate-3P => serine	52.9022	3.52255e-10	2.70355e-09	AIMSoral1,SALIVARIUS	M00020	salivariusATCC25975,salivariusCAG79,salivariusICDC2,salivariusNCTC8618,S_AIMSoral1_PS4,salivariusUBA10771,S_AIMSoral1_C150,S_AIMSoral1_ERR10960867_bin4,S_AIMSoral1_HSISS2,S_AIMSoral1_HSISS3,S_AIMSoral1_Map27_006,S_AIMSoral1_Map35_022,S_AIMSoral1_SRR20881976_bin4,S_AIMSoral1_VTCC12814,Streptococcus_AIMSoral1_i6P17Tooth,Streptococcus_AIMSoral1_i6P20Tongue,S_salivarius_i1P24Tongue,Streptococcus_AIMS…	0.933333	15	0	12	0	12	0	9	1	6	0	3
V/A-type ATPase, prokaryotes	45.9709	9.20682e-09	4.30805e-08	LACTARIUS	M00159	mitisOT25,S_lactarius_ERR10960869_bin6,S_lactarius_IMAU99161,S_lactarius_parasanguinisL3_098_121G1etc,S_lactarius_parasanguinisL3_102_091G1etc,S_lactarius_typeCCUG66490,S_lactarius_UMGS525,S_lactarius_i6P17Tongue,S_lactarius_i6P18Tongue,S_lactarius_i6P16Tongue,S_lactarius_i6P17Tooth,S_lactariusi6P16Tooth	0	15	0.0833333	12	0.916667	12	0	9	0	6	0	3
Citrate cycle, first carbon oxidation, oxaloacetate => 2-oxoglutarate	45.8938	9.54555e-09	4.30805e-08	AIMSoral1,SALIVARIUS	M00010	salivariusATCC25975,salivariusCAG79,salivariusICDC2,salivariusNCTC8618,S_AIMSoral1_PS4,salivariusUBA10771,S_AIMSoral1_C150,S_AIMSoral1_ERR10960867_bin4,S_AIMSoral1_ERR1305885_bin4,S_AIMSoral1_HSISS3,S_AIMSoral1_Map27_006,S_AIMSoral1_Map35_022,S_AIMSoral1_SRR20881976_bin4,S_AIMSoral1_VTCC12814,Streptococcus_AIMSoral1_i6P17Tooth,S_salivarius_i1P24Tongue,Streptococcus_AIMSoral1_i6P18Tongue,Streptoco…	0.8	15	0	12	0	12	0	9	1	6	0	3
Pentose phosphate pathway, oxidative phase, glucose 6P => ribulose 5P	45.8327	9.82295e-09	4.30805e-08	MITIS,LACTARIUS,ORALIS,PERORIS	M00006	mitisATCC6249,mitisBCC65,mitisF0392,mitisKCOM1350,mitisNCTC12261,mitisOD_317805_11,mitisOT25,mitisSK1126,mitisSK637,mitisSM50,perorisATCC700780,perorisHMSC34B10,S_lactarius_ASSEMBLYK77_EHC8_1833_18,S_lactarius_ERR10960869_bin6,S_lactarius_IMAU99161,S_lactarius_parasanguinisL3_098_121G1etc,S_lactarius_parasanguinisL3_102_091G1etc,S_lactarius_typeCCUG66490,S_lactarius_UMGS525,S_mitis_AQ_i6P16Tooth,…	0	15	0.916667	12	0.916667	12	0.888889	9	0	6	1	3
Pyridoxal-P biosynthesis, R5P + glyceraldehyde-3P + glutamine => pyridoxal-P	44.623	1.73085e-08	6.64212e-08	AIMSoral1,MITIS,ORALIS,SALIVARIUS,PERORIS	M00916	mitisATCC6249,mitisBCC65,mitisF0392,mitisKCOM1350,mitisNCTC12261,mitisOD_317805_11,mitisOT25,mitisSK1126,mitisSK637,mitisSM50,perorisATCC700780,perorisHMSC34B10,salivariusATCC25975,salivariusCAG79,salivariusICDC2,salivariusNCTC8618,S_AIMSoral1_PS4,salivariusUBA10771,S_AIMSoral1_C150,S_AIMSoral1_ERR1305885_bin4,S_AIMSoral1_HSISS2,S_AIMSoral1_HSISS3,S_AIMSoral1_Map27_006,S_AIMSoral1_Map35_022,S_AIM…	0.8	15	1	12	0	12	1	9	1	6	1	3
Histidine biosynthesis, PRPP => histidine	42.9873	3.7171e-08	1.26794e-07	AIMSoral1,SALIVARIUS	M00026	salivariusATCC25975,salivariusCAG79,salivariusICDC2,salivariusNCTC8618,S_AIMSoral1_PS4,salivariusUBA10771,S_AIMSoral1_C150,S_AIMSoral1_ERR10960867_bin4,S_AIMSoral1_ERR1305885_bin4,S_AIMSoral1_Map27_006,S_AIMSoral1_Map35_022,S_AIMSoral1_SRR20881976_bin4,S_AIMSoral1_VTCC12814,Streptococcus_AIMSoral1_i6P17Tooth,S_salivarius_i1P24Tongue,Streptococcus_AIMSoral1_i6P18Tongue,Streptococcus_AIMSoral1_i6P1…	0.733333	15	0	12	0	12	0	9	1	6	0	3
Arginine biosynthesis, ornithine => arginine	40.0196	1.47982e-07	4.54302e-07	AIMSoral1,LACTARIUS,SALIVARIUS	M00844	mitisF0392,salivariusATCC25975,salivariusCAG79,salivariusICDC2,salivariusNCTC8618,S_AIMSoral1_PS4,salivariusUBA10771,S_lactarius_ASSEMBLYK77_EHC8_1833_18,S_lactarius_IMAU99161,S_lactarius_parasanguinisL3_098_121G1etc,S_lactarius_parasanguinisL3_102_091G1etc,S_lactarius_typeCCUG66490,S_lactarius_UMGS525,S_AIMSoral1_C150,S_AIMSoral1_ERR1305885_bin4,S_AIMSoral1_HSISS2,S_AIMSoral1_HSISS3,S_AIMSoral1_…	0.8	15	0.0833333	12	0.916667	12	0	9	1	6	0	3
Pyrimidine ribonucleotide biosynthesis, UMP => UDP/UTP,CDP/CTP	37.2328	5.3792e-07	1.50128e-06	AIMSoral1,MITIS,ORALIS,SALIVARIUS	M00052	mitisATCC6249,mitisBCC65,mitisKCOM1350,mitisNCTC12261,mitisOD_317805_11,mitisOT25,mitisSK1126,mitisSK637,mitisSM50,salivariusATCC25975,salivariusCAG79,salivariusICDC2,salivariusNCTC8618,S_AIMSoral1_PS4,salivariusUBA10771,S_AIMSoral1_C150,S_AIMSoral1_ERR1305885_bin4,S_AIMSoral1_HSISS2,S_AIMSoral1_HSISS3,S_AIMSoral1_Map35_022,S_AIMSoral1_VTCC12814,Streptococcus_AIMSoral1_i6P17Tooth,S_mitis_AQ_i6P16…	0.733333	15	0.833333	12	0	12	1	9	1	6	0	3
C5 isoprenoid biosynthesis, mevalonate pathway	36.8456	6.43195e-07	1.6455e-06	MITIS,ORALIS	M00095	mitisATCC6249,mitisF0392,mitisSM50,S_oralis_ATCC35037,S_oralis_SK100,S_oralis_SK10,S_oralis_SK304,S_oralis_SK610,S_oralis_ATCC49296,S_oralis_SK1074,S_oralis_SK255	0	15	0.25	12	0	12	0.888889	9	0	6	0	3
Adenine ribonucleotide degradation, AMP => Urate	36.3428	8.11029e-07	1.91527e-06	LACTARIUS	M00958	salivariusNCTC8618,S_lactarius_ASSEMBLYK77_EHC8_1833_18,S_lactarius_ERR10960869_bin6,S_lactarius_IMAU99161,S_lactarius_typeCCUG66490,S_lactarius_UMGS525,S_AIMSoral1_Map35_022,S_lactarius_i6P17Tongue,S_lactarius_i6P18Tongue,S_lactarius_i6P16Tongue,S_lactarius_i6P17Tooth,S_lactariusi6P16Tooth	0.0666667	15	0	12	0.833333	12	0	9	0.166667	6	0	3
Deoxyribonucleotide biosynthesis, ADP/GDP/CDP/UDP => dATP/dGTP/dCTP/dUTP	35.903	9.93196e-07	2.17793e-06	AIMSoral1,MITIS,ORALIS,SALIVARIUS	M00053	mitisATCC6249,mitisBCC65,mitisKCOM1350,mitisNCTC12261,mitisOD_317805_11,mitisOT25,mitisSK1126,mitisSK637,mitisSM50,salivariusATCC25975,salivariusCAG79,salivariusICDC2,salivariusNCTC8618,S_AIMSoral1_PS4,salivariusUBA10771,S_AIMSoral1_C150,S_AIMSoral1_ERR1305885_bin4,S_AIMSoral1_HSISS2,S_AIMSoral1_HSISS3,S_AIMSoral1_Map35_022,S_AIMSoral1_VTCC12814,Streptococcus_AIMSoral1_i6P17Tooth,S_mitis_AQ_i6P16…	0.666667	15	0.833333	12	0	12	1	9	1	6	0	3
C1-unit interconversion, prokaryotes	33.8833	2.51187e-06	5.14095e-06	AIMSoral1,MITIS,LACTARIUS,ORALIS,SALIVARIUS	M00140	mitisATCC6249,mitisBCC65,mitisF0392,mitisKCOM1350,mitisNCTC12261,mitisOD_317805_11,mitisOT25,mitisSK1126,mitisSK637,mitisSM50,salivariusATCC25975,salivariusCAG79,salivariusICDC2,salivariusNCTC8618,S_AIMSoral1_PS4,salivariusUBA10771,S_lactarius_ASSEMBLYK77_EHC8_1833_18,S_lactarius_ERR10960869_bin6,S_lactarius_IMAU99161,S_lactarius_parasanguinisL3_098_121G1etc,S_lactarius_parasanguinisL3_102_091G1e…	0.933333	15	1	12	0.916667	12	1	9	1	6	0	3
Leucine biosynthesis, 2-oxoisovalerate => 2-oxoisocaproate	31.5177	7.40141e-06	1.42014e-05	MITIS,LACTARIUS,ORALIS,SALIVARIUS	M00432	mitisATCC6249,mitisBCC65,mitisF0392,mitisKCOM1350,mitisNCTC12261,mitisOD_317805_11,mitisOT25,mitisSK1126,mitisSK637,mitisSM50,salivariusATCC25975,salivariusCAG79,salivariusICDC2,salivariusNCTC8618,S_AIMSoral1_PS4,salivariusUBA10771,S_lactarius_ASSEMBLYK77_EHC8_1833_18,S_lactarius_ERR10960869_bin6,S_lactarius_IMAU99161,S_lactarius_parasanguinisL3_098_121G1etc,S_lactarius_parasanguinisL3_102_091G1e…	0.8	15	1	12	1	12	1	9	1	6	0	3
dTDP-L-rhamnose biosynthesis	28.8759	2.45241e-05	4.20666e-05	LACTARIUS,SALIVARIUS,PERORIS	M00793	mitisNCTC12261,perorisATCC700780,perorisHMSC34B10,salivariusATCC25975,salivariusCAG79,salivariusICDC2,salivariusNCTC8618,S_AIMSoral1_PS4,salivariusUBA10771,S_lactarius_ASSEMBLYK77_EHC8_1833_18,S_lactarius_ERR10960869_bin6,S_lactarius_IMAU99161,S_lactarius_parasanguinisL3_098_121G1etc,S_lactarius_parasanguinisL3_102_091G1etc,S_lactarius_typeCCUG66490,S_lactarius_UMGS525,S_AIMSoral1_C150,S_AIMSoral…	0.666667	15	0.0833333	12	1	12	0.666667	9	1	6	1	3
Proline biosynthesis, glutamate => proline	28.8633	2.46646e-05	4.20666e-05	MITIS,LACTARIUS,ORALIS,SALIVARIUS	M00015	mitisATCC6249,mitisBCC65,mitisF0392,mitisKCOM1350,mitisNCTC12261,mitisOD_317805_11,mitisOT25,mitisSK1126,mitisSK637,mitisSM50,salivariusATCC25975,salivariusCAG79,salivariusICDC2,salivariusNCTC8618,S_AIMSoral1_PS4,salivariusUBA10771,S_lactarius_ASSEMBLYK77_EHC8_1833_18,S_lactarius_IMAU99161,S_lactarius_parasanguinisL3_098_121G1etc,S_lactarius_parasanguinisL3_102_091G1etc,S_lactarius_typeCCUG66490,…	0.866667	15	1	12	0.916667	12	1	9	1	6	0	3
Thiamine salvage pathway, HMP/HET => TMP	25.7704	9.88647e-05	0.000159744	MITIS,LACTARIUS,ORALIS	M00899	mitisATCC6249,mitisBCC65,mitisF0392,mitisKCOM1350,mitisNCTC12261,mitisOT25,mitisSK1126,mitisSK637,mitisSM50,S_AIMSoral1_PS4,S_lactarius_ERR10960869_bin6,S_lactarius_IMAU99161,S_lactarius_parasanguinisL3_098_121G1etc,S_lactarius_parasanguinisL3_102_091G1etc,S_AIMSoral1_C150,S_AIMSoral1_ERR1305885_bin4,S_AIMSoral1_Map35_022,S_AIMSoral1_VTCC12814,S_mitis_AQ_i6P16Tooth,S_lactarius_i6P17Tongue,S_lacta…	0.4	15	0.833333	12	0.75	12	1	9	0	6	0	3
Adenine ribonucleotide biosynthesis, IMP => ADP,ATP	19.9849	0.00125792	0.0019309	MITIS,ORALIS,SALIVARIUS,PERORIS	M00049	mitisATCC6249,mitisBCC65,mitisF0392,mitisKCOM1350,mitisNCTC12261,mitisOD_317805_11,mitisOT25,mitisSK1126,mitisSK637,mitisSM50,perorisATCC700780,perorisHMSC34B10,salivariusATCC25975,salivariusCAG79,salivariusICDC2,salivariusNCTC8618,S_AIMSoral1_PS4,salivariusUBA10771,S_lactarius_IMAU99161,S_lactarius_parasanguinisL3_102_091G1etc,S_lactarius_typeCCUG66490,S_lactarius_UMGS525,S_AIMSoral1_C150,S_AIMS…	0.6	15	1	12	0.416667	12	1	9	1	6	1	3
Gluconeogenesis, oxaloacetate => fructose-6P	16.8266	0.00484075	0.00707669	MITIS,ORALIS,SALIVARIUS,PERORIS	M00003	mitisATCC6249,mitisBCC65,mitisF0392,mitisKCOM1350,mitisNCTC12261,mitisOD_317805_11,mitisOT25,mitisSK1126,mitisSK637,mitisSM50,perorisATCC700780,perorisHMSC34B10,salivariusATCC25975,salivariusCAG79,salivariusICDC2,salivariusNCTC8618,S_AIMSoral1_PS4,S_lactarius_ASSEMBLYK77_EHC8_1833_18,S_lactarius_IMAU99161,S_lactarius_typeCCUG66490,S_AIMSoral1_C150,S_AIMSoral1_ERR1305885_bin4,S_AIMSoral1_HSISS2,S_…	0.533333	15	0.833333	12	0.25	12	1	9	0.833333	6	0.666667	3
Galactose degradation, Leloir pathway, galactose => alpha-D-glucose-1P	12.2876	0.0310529	0.0433328	MITIS,LACTARIUS,ORALIS,PERORIS	M00632	mitisATCC6249,mitisBCC65,mitisF0392,mitisKCOM1350,mitisNCTC12261,mitisOD_317805_11,mitisOT25,mitisSK1126,mitisSK637,mitisSM50,perorisATCC700780,perorisHMSC34B10,salivariusATCC25975,S_AIMSoral1_PS4,salivariusUBA10771,S_lactarius_ASSEMBLYK77_EHC8_1833_18,S_lactarius_ERR10960869_bin6,S_lactarius_IMAU99161,S_lactarius_parasanguinisL3_102_091G1etc,S_lactarius_typeCCUG66490,S_lactarius_UMGS525,S_AIMSor…	0.8	15	1	12	0.916667	12	1	9	0.5	6	1	3
Entner-Doudoroff pathway, glucose-6P => glyceraldehyde-3P + pyruvate	11.0547	0.0503058	0.0643492	ORALIS	M00008	S_oralis_SK1074,S_oralis_SK313	0	15	0	12	0	12	0.222222	9	0	6	0	3
Semi-phosphorylative Entner-Doudoroff pathway, gluconate => glycerate-3P	11.0547	0.0503058	0.0643492	ORALIS	M00308	S_oralis_SK1074,S_oralis_SK313	0	15	0	12	0	12	0.222222	9	0	6	0	3
De novo purine biosynthesis, PRPP + glutamine => IMP	8.88386	0.113787	0.13973	MITIS,ORALIS,SALIVARIUS,PERORIS	M00048	mitisATCC6249,mitisBCC65,mitisF0392,mitisKCOM1350,mitisNCTC12261,mitisOD_317805_11,mitisOT25,mitisSK1126,mitisSK637,mitisSM50,perorisATCC700780,perorisHMSC34B10,salivariusATCC25975,salivariusCAG79,salivariusICDC2,salivariusNCTC8618,S_AIMSoral1_PS4,salivariusUBA10771,S_lactarius_IMAU99161,S_lactarius_parasanguinisL3_102_091G1etc,S_lactarius_typeCCUG66490,S_lactarius_UMGS525,S_AIMSoral1_C150,S_AIMS…	0.733333	15	1	12	0.75	12	1	9	1	6	1	3
Glycolysis (Embden-Meyerhof pathway), glucose => pyruvate	8.15882	0.147697	0.174395	MITIS,ORALIS,SALIVARIUS,PERORIS	M00001	mitisATCC6249,mitisBCC65,mitisF0392,mitisKCOM1350,mitisNCTC12261,mitisOD_317805_11,mitisOT25,mitisSK1126,mitisSK637,mitisSM50,perorisATCC700780,perorisHMSC34B10,salivariusATCC25975,salivariusCAG79,salivariusICDC2,salivariusNCTC8618,S_AIMSoral1_PS4,salivariusUBA10771,S_lactarius_ASSEMBLYK77_EHC8_1833_18,S_lactarius_IMAU99161,S_lactarius_parasanguinisL3_102_091G1etc,S_lactarius_typeCCUG66490,S_lact…	0.733333	15	1	12	0.833333	12	1	9	1	6	1	3
Guanine ribonucleotide biosynthesis, IMP => GDP,GTP	7.77278	0.169211	0.192398	AIMSoral1,MITIS,ORALIS,SALIVARIUS,PERORIS	M00050	mitisATCC6249,mitisBCC65,mitisF0392,mitisKCOM1350,mitisNCTC12261,mitisOD_317805_11,mitisOT25,mitisSK1126,mitisSK637,mitisSM50,perorisATCC700780,perorisHMSC34B10,salivariusATCC25975,salivariusCAG79,salivariusICDC2,salivariusNCTC8618,S_AIMSoral1_PS4,salivariusUBA10771,S_lactarius_IMAU99161,S_lactarius_parasanguinisL3_098_121G1etc,S_lactarius_parasanguinisL3_102_091G1etc,S_lactarius_typeCCUG66490,S_…	1	15	1	12	0.833333	12	1	9	1	6	1	3
Pentose phosphate pathway, non-oxidative phase, fructose 6P => ribose 5P	7.62794	0.177968	0.195128	MITIS,ORALIS,SALIVARIUS,PERORIS	M00007	mitisATCC6249,mitisBCC65,mitisF0392,mitisKCOM1350,mitisNCTC12261,mitisOD_317805_11,mitisOT25,mitisSK1126,mitisSK637,mitisSM50,perorisATCC700780,perorisHMSC34B10,salivariusATCC25975,salivariusCAG79,salivariusICDC2,salivariusNCTC8618,S_AIMSoral1_PS4,salivariusUBA10771,S_lactarius_ASSEMBLYK77_EHC8_1833_18,S_lactarius_IMAU99161,S_lactarius_typeCCUG66490,S_lactarius_UMGS525,S_AIMSoral1_C150,S_AIMSoral…	0.8	15	1	12	0.75	12	1	9	1	6	1	3
Glycolysis, core module involving three-carbon compounds	7.40878	0.19197	0.203223	MITIS,ORALIS,SALIVARIUS,PERORIS	M00002	mitisATCC6249,mitisBCC65,mitisF0392,mitisKCOM1350,mitisNCTC12261,mitisOD_317805_11,mitisOT25,mitisSK1126,mitisSK637,mitisSM50,perorisATCC700780,perorisHMSC34B10,salivariusATCC25975,salivariusCAG79,salivariusICDC2,salivariusNCTC8618,S_AIMSoral1_PS4,salivariusUBA10771,S_lactarius_ASSEMBLYK77_EHC8_1833_18,S_lactarius_IMAU99161,S_lactarius_parasanguinisL3_102_091G1etc,S_lactarius_typeCCUG66490,S_AIMS…	0.8	15	0.916667	12	0.666667	12	1	9	1	6	1	3
Nucleotide sugar biosynthesis, glucose => UDP-glucose	7.13227	0.210988	0.21591	MITIS,ORALIS,PERORIS	M00549	mitisATCC6249,mitisBCC65,mitisF0392,mitisKCOM1350,mitisNCTC12261,mitisOD_317805_11,mitisOT25,mitisSK1126,mitisSK637,mitisSM50,perorisATCC700780,perorisHMSC34B10,salivariusATCC25975,salivariusICDC2,salivariusNCTC8618,S_AIMSoral1_PS4,salivariusUBA10771,S_lactarius_ERR10960869_bin6,S_lactarius_parasanguinisL3_098_121G1etc,S_lactarius_typeCCUG66490,S_lactarius_UMGS525,S_AIMSoral1_C150,S_AIMSoral1_ERR…	0.733333	15	1	12	0.75	12	1	9	0.833333	6	1	3
Tetrahydrofolate biosynthesis, GTP => THF	5.76614	0.329643	0.326452	AIMSoral1,MITIS,ORALIS,SALIVARIUS,PERORIS	M00126	mitisATCC6249,mitisBCC65,mitisF0392,mitisKCOM1350,mitisNCTC12261,mitisOD_317805_11,mitisOT25,mitisSK1126,mitisSK637,mitisSM50,perorisATCC700780,perorisHMSC34B10,salivariusATCC25975,salivariusCAG79,salivariusICDC2,salivariusNCTC8618,S_AIMSoral1_PS4,salivariusUBA10771,S_lactarius_ASSEMBLYK77_EHC8_1833_18,S_lactarius_IMAU99161,S_lactarius_parasanguinisL3_102_091G1etc,S_lactarius_typeCCUG66490,S_AIMS…	0.933333	15	0.916667	12	0.75	12	1	9	1	6	1	3
Lysine biosynthesis, acetyl-DAP pathway, aspartate => lysine	5.52408	0.355313	0.330251	MITIS,ORALIS,SALIVARIUS,PERORIS	M00525	mitisATCC6249,mitisBCC65,mitisF0392,mitisKCOM1350,mitisNCTC12261,mitisOD_317805_11,mitisOT25,mitisSK1126,mitisSK637,mitisSM50,perorisATCC700780,perorisHMSC34B10,salivariusATCC25975,salivariusCAG79,salivariusICDC2,salivariusNCTC8618,S_AIMSoral1_PS4,salivariusUBA10771,S_lactarius_IMAU99161,S_lactarius_parasanguinisL3_098_121G1etc,S_lactarius_parasanguinisL3_102_091G1etc,S_lactarius_typeCCUG66490,S_…	0.666667	15	0.833333	12	0.666667	12	0.888889	9	1	6	1	3
Ascorbate degradation, ascorbate => D-xylulose-5P	5.42938	0.365751	0.330251	ORALIS	M00550	S_oralis_SK100	0	15	0	12	0	12	0.111111	9	0	6	0	3
Riboflavin biosynthesis, plants and bacteria, GTP => riboflavin/FMN/FAD	5.42938	0.365751	0.330251	ORALIS	M00125	S_oralis_SK313	0	15	0	12	0	12	0.111111	9	0	6	0	3
F-type ATPase, prokaryotes and chloroplasts	4.85556	0.433762	0.380469	LACTARIUS,ORALIS,SALIVARIUS,PERORIS	M00157	mitisATCC6249,mitisBCC65,mitisF0392,mitisKCOM1350,mitisNCTC12261,mitisOD_317805_11,mitisOT25,mitisSK1126,mitisSK637,mitisSM50,perorisATCC700780,perorisHMSC34B10,salivariusATCC25975,salivariusCAG79,salivariusICDC2,salivariusNCTC8618,S_AIMSoral1_PS4,salivariusUBA10771,S_lactarius_ASSEMBLYK77_EHC8_1833_18,S_lactarius_ERR10960869_bin6,S_lactarius_IMAU99161,S_lactarius_parasanguinisL3_098_121G1etc,S_l…	0.933333	15	0.833333	12	1	12	1	9	1	6	1	3
Methionine biosynthesis, aspartate => homoserine => methionine	3.95513	0.555894	0.442082	MITIS,ORALIS,PERORIS	M00017	mitisATCC6249,mitisBCC65,mitisF0392,mitisKCOM1350,mitisNCTC12261,mitisOD_317805_11,mitisOT25,mitisSK1126,mitisSK637,mitisSM50,perorisATCC700780,perorisHMSC34B10,salivariusATCC25975,salivariusICDC2,salivariusNCTC8618,S_AIMSoral1_PS4,salivariusUBA10771,S_lactarius_ASSEMBLYK77_EHC8_1833_18,S_lactarius_IMAU99161,S_lactarius_parasanguinisL3_098_121G1etc,S_lactarius_parasanguinisL3_102_091G1etc,S_lacta…	0.8	15	0.916667	12	0.75	12	1	9	0.833333	6	1	3
Shikimate pathway, phosphoenolpyruvate + erythrose-4P => chorismate	3.85278	0.570801	0.442082	MITIS,ORALIS,SALIVARIUS,PERORIS	M00022	mitisATCC6249,mitisBCC65,mitisF0392,mitisKCOM1350,mitisNCTC12261,mitisOD_317805_11,mitisOT25,mitisSK1126,mitisSK637,mitisSM50,perorisATCC700780,perorisHMSC34B10,salivariusATCC25975,salivariusCAG79,salivariusICDC2,salivariusNCTC8618,S_AIMSoral1_PS4,salivariusUBA10771,S_lactarius_ASSEMBLYK77_EHC8_1833_18,S_lactarius_ERR10960869_bin6,S_lactarius_IMAU99161,S_lactarius_parasanguinisL3_098_121G1etc,S_l…	0.866667	15	1	12	0.916667	12	1	9	1	6	1	3
Fatty acid biosynthesis, elongation	3.81732	0.576006	0.442082	AIMSoral1,MITIS,ORALIS,SALIVARIUS,PERORIS	M00083	mitisATCC6249,mitisBCC65,mitisF0392,mitisKCOM1350,mitisNCTC12261,mitisOD_317805_11,mitisOT25,mitisSK1126,mitisSK637,mitisSM50,perorisATCC700780,perorisHMSC34B10,salivariusATCC25975,salivariusCAG79,salivariusICDC2,salivariusNCTC8618,S_AIMSoral1_PS4,salivariusUBA10771,S_lactarius_ASSEMBLYK77_EHC8_1833_18,S_lactarius_ERR10960869_bin6,S_lactarius_IMAU99161,S_lactarius_parasanguinisL3_098_121G1etc,S_l…	1	15	1	12	0.916667	12	1	9	1	6	1	3
Glycogen degradation, glycogen => glucose-6P	3.81732	0.576006	0.442082	AIMSoral1,MITIS,ORALIS,SALIVARIUS,PERORIS	M00855	mitisATCC6249,mitisBCC65,mitisF0392,mitisKCOM1350,mitisNCTC12261,mitisOD_317805_11,mitisOT25,mitisSK1126,mitisSK637,mitisSM50,perorisATCC700780,perorisHMSC34B10,salivariusATCC25975,salivariusCAG79,salivariusICDC2,salivariusNCTC8618,S_AIMSoral1_PS4,salivariusUBA10771,S_lactarius_ERR10960869_bin6,S_lactarius_IMAU99161,S_lactarius_parasanguinisL3_098_121G1etc,S_lactarius_parasanguinisL3_102_091G1etc…	1	15	1	12	0.916667	12	1	9	1	6	1	3
UDP-L-FucNAm biosynthesis	3.81732	0.576006	0.442082	MITIS	M00923	mitisF0392	0	15	0.0833333	12	0	12	0	9	0	6	0	3
Lysine biosynthesis, DAP dehydrogenase pathway, aspartate => lysine	3.49465	0.624197	0.455092	MITIS,ORALIS,SALIVARIUS,PERORIS	M00526	mitisATCC6249,mitisBCC65,mitisF0392,mitisKCOM1350,mitisNCTC12261,mitisOD_317805_11,mitisOT25,mitisSK1126,mitisSK637,mitisSM50,perorisATCC700780,perorisHMSC34B10,salivariusATCC25975,salivariusCAG79,salivariusICDC2,salivariusNCTC8618,S_AIMSoral1_PS4,salivariusUBA10771,S_lactarius_ASSEMBLYK77_EHC8_1833_18,S_lactarius_IMAU99161,S_lactarius_parasanguinisL3_098_121G1etc,S_lactarius_parasanguinisL3_102_…	0.8	15	0.916667	12	0.75	12	0.888889	9	1	6	1	3
Phosphate acetyltransferase-acetate kinase pathway, acetyl-CoA => acetate	3.18426	0.671603	0.455092	LACTARIUS,ORALIS,PERORIS	M00579	mitisATCC6249,mitisBCC65,mitisF0392,mitisKCOM1350,mitisNCTC12261,mitisOD_317805_11,mitisOT25,mitisSK1126,mitisSK637,mitisSM50,perorisATCC700780,perorisHMSC34B10,salivariusATCC25975,salivariusICDC2,salivariusNCTC8618,S_AIMSoral1_PS4,salivariusUBA10771,S_lactarius_ASSEMBLYK77_EHC8_1833_18,S_lactarius_ERR10960869_bin6,S_lactarius_IMAU99161,S_lactarius_parasanguinisL3_098_121G1etc,S_lactarius_parasan…	0.933333	15	0.916667	12	1	12	1	9	0.833333	6	1	3
De novo pyrimidine biosynthesis, glutamine (+ PRPP) => UMP	2.85017	0.723073	0.455092	MITIS,LACTARIUS,ORALIS,SALIVARIUS,PERORIS	M00051	mitisATCC6249,mitisBCC65,mitisF0392,mitisKCOM1350,mitisNCTC12261,mitisOD_317805_11,mitisOT25,mitisSK1126,mitisSK637,mitisSM50,perorisATCC700780,perorisHMSC34B10,salivariusATCC25975,salivariusCAG79,salivariusICDC2,salivariusNCTC8618,S_AIMSoral1_PS4,salivariusUBA10771,S_lactarius_ASSEMBLYK77_EHC8_1833_18,S_lactarius_ERR10960869_bin6,S_lactarius_IMAU99161,S_lactarius_parasanguinisL3_098_121G1etc,S_l…	0.933333	15	1	12	1	12	1	9	1	6	1	3
Glycogen biosynthesis, glucose-1P => glycogen/starch	2.85017	0.723073	0.455092	MITIS,LACTARIUS,ORALIS,SALIVARIUS,PERORIS	M00854	mitisATCC6249,mitisBCC65,mitisF0392,mitisKCOM1350,mitisNCTC12261,mitisOD_317805_11,mitisOT25,mitisSK1126,mitisSK637,mitisSM50,perorisATCC700780,perorisHMSC34B10,salivariusATCC25975,salivariusCAG79,salivariusICDC2,salivariusNCTC8618,S_AIMSoral1_PS4,salivariusUBA10771,S_lactarius_ASSEMBLYK77_EHC8_1833_18,S_lactarius_ERR10960869_bin6,S_lactarius_IMAU99161,S_lactarius_parasanguinisL3_098_121G1etc,S_l…	0.933333	15	1	12	1	12	1	9	1	6	1	3
Threonine biosynthesis, aspartate => homoserine => threonine	2.85017	0.723073	0.455092	MITIS,LACTARIUS,ORALIS,SALIVARIUS,PERORIS	M00018	mitisATCC6249,mitisBCC65,mitisF0392,mitisKCOM1350,mitisNCTC12261,mitisOD_317805_11,mitisOT25,mitisSK1126,mitisSK637,mitisSM50,perorisATCC700780,perorisHMSC34B10,salivariusATCC25975,salivariusCAG79,salivariusICDC2,salivariusNCTC8618,S_AIMSoral1_PS4,salivariusUBA10771,S_lactarius_ASSEMBLYK77_EHC8_1833_18,S_lactarius_ERR10960869_bin6,S_lactarius_IMAU99161,S_lactarius_parasanguinisL3_098_121G1etc,S_l…	0.933333	15	1	12	1	12	1	9	1	6	1	3
Heme biosynthesis, bacteria, glutamyl-tRNA => coproporphyrin III => heme	2.85017	0.723073	0.455092	AIMSoral1	M00926	Streptococcus_AIMSoral1_i6P24Tongue	0.0666667	15	0	12	0	12	0	9	0	6	0	3
Heme biosynthesis, plants and bacteria, glutamate => heme	2.85017	0.723073	0.455092	AIMSoral1	M00121	Streptococcus_AIMSoral1_i6P24Tongue	0.0666667	15	0	12	0	12	0	9	0	6	0	3
Siroheme biosynthesis, glutamyl-tRNA => siroheme	2.85017	0.723073	0.455092	AIMSoral1	M00846	Streptococcus_AIMSoral1_i6P24Tongue	0.0666667	15	0	12	0	12	0	9	0	6	0	3
Coenzyme A biosynthesis, pantothenate => CoA	2.35773	0.797752	0.455092	LACTARIUS,ORALIS,SALIVARIUS,PERORIS	M00120	mitisATCC6249,mitisBCC65,mitisF0392,mitisKCOM1350,mitisNCTC12261,mitisOD_317805_11,mitisOT25,mitisSK1126,mitisSK637,mitisSM50,perorisATCC700780,perorisHMSC34B10,salivariusATCC25975,salivariusCAG79,salivariusICDC2,salivariusNCTC8618,S_AIMSoral1_PS4,salivariusUBA10771,S_lactarius_ASSEMBLYK77_EHC8_1833_18,S_lactarius_ERR10960869_bin6,S_lactarius_IMAU99161,S_lactarius_parasanguinisL3_098_121G1etc,S_l…	0.933333	15	0.916667	12	1	12	1	9	1	6	1	3
Fatty acid biosynthesis, initiation	2.35773	0.797752	0.455092	MITIS,ORALIS,SALIVARIUS,PERORIS	M00082	mitisATCC6249,mitisBCC65,mitisF0392,mitisKCOM1350,mitisNCTC12261,mitisOD_317805_11,mitisOT25,mitisSK1126,mitisSK637,mitisSM50,perorisATCC700780,perorisHMSC34B10,salivariusATCC25975,salivariusCAG79,salivariusICDC2,salivariusNCTC8618,S_AIMSoral1_PS4,salivariusUBA10771,S_lactarius_ASSEMBLYK77_EHC8_1833_18,S_lactarius_ERR10960869_bin6,S_lactarius_IMAU99161,S_lactarius_parasanguinisL3_098_121G1etc,S_l…	0.933333	15	1	12	0.916667	12	1	9	1	6	1	3
Isoleucine biosynthesis, threonine => 2-oxobutanoate => isoleucine	2.35773	0.797752	0.455092	LACTARIUS,ORALIS,SALIVARIUS,PERORIS	M00570	mitisATCC6249,mitisBCC65,mitisF0392,mitisKCOM1350,mitisNCTC12261,mitisOD_317805_11,mitisOT25,mitisSK1126,mitisSK637,mitisSM50,perorisATCC700780,perorisHMSC34B10,salivariusATCC25975,salivariusCAG79,salivariusICDC2,salivariusNCTC8618,S_AIMSoral1_PS4,salivariusUBA10771,S_lactarius_ASSEMBLYK77_EHC8_1833_18,S_lactarius_ERR10960869_bin6,S_lactarius_IMAU99161,S_lactarius_parasanguinisL3_098_121G1etc,S_l…	0.933333	15	0.916667	12	1	12	1	9	1	6	1	3
Valine/isoleucine biosynthesis, pyruvate => valine / 2-oxobutanoate => isoleucine	2.35773	0.797752	0.455092	LACTARIUS,ORALIS,SALIVARIUS,PERORIS	M00019	mitisATCC6249,mitisBCC65,mitisF0392,mitisKCOM1350,mitisNCTC12261,mitisOD_317805_11,mitisOT25,mitisSK1126,mitisSK637,mitisSM50,perorisATCC700780,perorisHMSC34B10,salivariusATCC25975,salivariusCAG79,salivariusICDC2,salivariusNCTC8618,S_AIMSoral1_PS4,salivariusUBA10771,S_lactarius_ASSEMBLYK77_EHC8_1833_18,S_lactarius_ERR10960869_bin6,S_lactarius_IMAU99161,S_lactarius_parasanguinisL3_098_121G1etc,S_l…	0.933333	15	0.916667	12	1	12	1	9	1	6	1	3
C10-C20 isoprenoid biosynthesis, bacteria	2.35773	0.797752	0.455092	AIMSoral1,LACTARIUS	M00364	S_AIMSoral1_HSISS2,S_lactarius_i6P18Tongue	0.0666667	15	0	12	0.0833333	12	0	9	0	6	0	3
Pyrimidine deoxyribonucleotide biosynthesis, UDP => dTTP	2.33921	0.800491	0.455092	ORALIS,SALIVARIUS,PERORIS	M00938	mitisATCC6249,mitisBCC65,mitisF0392,mitisKCOM1350,mitisNCTC12261,mitisOD_317805_11,mitisOT25,mitisSK1126,mitisSK637,mitisSM50,perorisATCC700780,perorisHMSC34B10,salivariusATCC25975,salivariusCAG79,salivariusICDC2,salivariusNCTC8618,S_AIMSoral1_PS4,salivariusUBA10771,S_lactarius_ERR10960869_bin6,S_lactarius_IMAU99161,S_lactarius_parasanguinisL3_098_121G1etc,S_lactarius_parasanguinisL3_102_091G1etc…	0.866667	15	0.916667	12	0.916667	12	1	9	1	6	1	3
Cysteine biosynthesis, serine => cysteine	1.51307	0.911557	0.508812	ORALIS,SALIVARIUS,PERORIS	M00021	mitisATCC6249,mitisBCC65,mitisF0392,mitisKCOM1350,mitisNCTC12261,mitisOD_317805_11,mitisOT25,mitisSK1126,mitisSK637,mitisSM50,perorisATCC700780,perorisHMSC34B10,salivariusATCC25975,salivariusCAG79,salivariusICDC2,salivariusNCTC8618,S_AIMSoral1_PS4,salivariusUBA10771,S_lactarius_ASSEMBLYK77_EHC8_1833_18,S_lactarius_ERR10960869_bin6,S_lactarius_IMAU99161,S_lactarius_parasanguinisL3_098_121G1etc,S_l…	0.933333	15	0.916667	12	0.916667	12	1	9	1	6	1	3
PRPP biosynthesis, ribose 5P => PRPP	0	1	0.538594	NA	M00005	mitisATCC6249,mitisBCC65,mitisF0392,mitisKCOM1350,mitisNCTC12261,mitisOD_317805_11,mitisOT25,mitisSK1126,mitisSK637,mitisSM50,perorisATCC700780,perorisHMSC34B10,salivariusATCC25975,salivariusCAG79,salivariusICDC2,salivariusNCTC8618,S_AIMSoral1_PS4,salivariusUBA10771,S_lactarius_ASSEMBLYK77_EHC8_1833_18,S_lactarius_ERR10960869_bin6,S_lactarius_IMAU99161,S_lactarius_parasanguinisL3_098_121G1etc,S_l…	1	15	1	12	1	12	1	9	1	6	1	3
UDP-N-acetyl-D-glucosamine biosynthesis, prokaryotes, glucose => UDP-GlcNAc	0	1	0.538594	NA	M00909	mitisATCC6249,mitisBCC65,mitisF0392,mitisKCOM1350,mitisNCTC12261,mitisOD_317805_11,mitisOT25,mitisSK1126,mitisSK637,mitisSM50,perorisATCC700780,perorisHMSC34B10,salivariusATCC25975,salivariusCAG79,salivariusICDC2,salivariusNCTC8618,S_AIMSoral1_PS4,salivariusUBA10771,S_lactarius_ASSEMBLYK77_EHC8_1833_18,S_lactarius_ERR10960869_bin6,S_lactarius_IMAU99161,S_lactarius_parasanguinisL3_098_121G1etc,S_l…	1	15	1	12	1	12	1	9	1	6	1	3
