# Supplementary material for: Unique ecology of co-occurring functionally and phylogenetically undescribed species in the infant oral microbiome
Source: PLoS Comput Biol. 2026 Mar 5;22(3):e1013185. doi: 10.1371/journal.pcbi.1013185 (PMC13004514; doi:10.1371/journal.pcbi.1013185)
Supplement: S11 Table — (XLSX) [file pcbi.1013185.s029.xlsx]

## Sheet: S11 Table
Table S11
MODULE	enrichment_score	unadjusted_p_value	adjusted_q_value	associated_groups	accession	sample_ids	p_R_mucilaginosa	N_R_mucilaginosa	p_Rothia_AIMSoral2	N_Rothia_AIMSoral2	p_R_mucilaginosa_A	N_R_mucilaginosa_A
C10-C20 isoprenoid biosynthesis, archaea	35.1074	2.37968e-08	4.07401e-07	R_mucilaginosa	M00365	R_mucilaginosa_i6P13Tooth,R_mucilaginosa_i6P1Tongue,R_mucilaginosa_i6P1Tooth,R_mucilaginosa_i6P24Tongue,R_mucilaginosa_i6P6Tongue,R_mucilaginosa_mP10Tongue,R_mucilaginosa_mP11Tongue,R_mucilaginosa_mP11Tooth,R_mucilaginosa_mP15Tongue,R_mucilaginosa_mP18Tongue,R_mucilaginosa_mP19Tooth,R_mucilaginosa_mP1Tongue,R_mucilaginosa_mP1Tooth,R_mucilaginosa_mP21Tongue,R_mucilaginosa_mP24Tooth,R_mucilaginosa_…	0.875	32	0.0666667	15	0	6
C10-C20 isoprenoid biosynthesis, bacteria	35.1074	2.37968e-08	4.07401e-07	R_mucilaginosa	M00364	R_mucilaginosa_i6P13Tooth,R_mucilaginosa_i6P1Tongue,R_mucilaginosa_i6P1Tooth,R_mucilaginosa_i6P24Tongue,R_mucilaginosa_i6P6Tongue,R_mucilaginosa_mP10Tongue,R_mucilaginosa_mP11Tongue,R_mucilaginosa_mP11Tooth,R_mucilaginosa_mP15Tongue,R_mucilaginosa_mP18Tongue,R_mucilaginosa_mP19Tooth,R_mucilaginosa_mP1Tongue,R_mucilaginosa_mP1Tooth,R_mucilaginosa_mP21Tongue,R_mucilaginosa_mP24Tooth,R_mucilaginosa_…	0.875	32	0.0666667	15	0	6
Fatty acid biosynthesis, initiation	16.3624	0.000279864	0.00319418	Rothia_AIMSoral2	M00082	R_mucilaginosa_A_i6P16Tongue,R_mucilaginosa_i6P6Tongue,R_mucilaginosa_mP11Tongue,R_mucilaginosa_mP15Tongue,R_mucilaginosa_mP9Tongue,Rothia_sp001836735_mP16Tongue,Rothia_AIMSoral2_i6P10Tongue,Rothia_AIMSoral2_i6P10Tooth,Rothia_AIMSoral2_i6P11Tongue,Rothia_AIMSoral2_i6P11Tooth,Rothia_AIMSoral2_i6P12Tongue,Rothia_AIMSoral2_i6P12Tooth,Rothia_AIMSoral2_i6P14Tooth,Rothia_AIMSoral2_i6P17Tongue,Rothia_AI…	0.1875	32	0.8	15	0.333333	6
Adenine ribonucleotide degradation, AMP => Urate	7.98397	0.018463	0.126435	R_mucilaginosa_A	M00958	R_mucilaginosa_A_i6P16Tongue	0	32	0	15	0.166667	6
Guanine ribonucleotide degradation, GMP => Urate	7.98397	0.018463	0.126435	R_mucilaginosa_A	M00959	R_mucilaginosa_A_i6P16Tongue	0	32	0	15	0.166667	6
Lysine biosynthesis, DAP aminotransferase pathway, aspartate => lysine	7.44384	0.0241874	0.13029	Rothia_AIMSoral2,R_mucilaginosa_A	M00527	R_mucilaginosa_A_i1P6Tongue,R_mucilaginosa_A_i6P16Tongue,R_mucilaginosa_A_i6P16Tooth,R_mucilaginosa_A_mP3Tongue,R_mucilaginosa_A_mP6Tongue,R_mucilaginosa_i6P13Tooth,R_mucilaginosa_i6P1Tongue,R_mucilaginosa_i6P1Tooth,R_mucilaginosa_i6P24Tongue,R_mucilaginosa_i6P6Tongue,R_mucilaginosa_mP10Tongue,R_mucilaginosa_mP11Tongue,R_mucilaginosa_mP11Tooth,R_mucilaginosa_mP15Tongue,R_mucilaginosa_mP19Tooth,R_…	0.625	32	0.933333	15	1	6
Tetrahydrofolate biosynthesis, GTP => THF	7.25095	0.0266364	0.13029	Rothia_AIMSoral2,R_mucilaginosa_A	M00126	R_mucilaginosa_A_i1P6Tongue,R_mucilaginosa_A_i6P16Tongue,R_mucilaginosa_A_mP3Tongue,R_mucilaginosa_A_mP6Tongue,R_mucilaginosa_i6P1Tongue,R_mucilaginosa_i6P1Tooth,R_mucilaginosa_i6P24Tongue,R_mucilaginosa_i6P6Tongue,R_mucilaginosa_mP10Tongue,R_mucilaginosa_mP11Tongue,R_mucilaginosa_mP11Tooth,R_mucilaginosa_mP15Tongue,R_mucilaginosa_mP19Tooth,R_mucilaginosa_mP24Tooth,R_mucilaginosa_mP7Tongue,Rothia…	0.5625	32	0.933333	15	0.833333	6
Lysine biosynthesis, DAP dehydrogenase pathway, aspartate => lysine	5.52469	0.0631434	0.218695	Rothia_AIMSoral2,R_mucilaginosa_A	M00526	R_mucilaginosa_A_i1P6Tongue,R_mucilaginosa_A_i6P16Tongue,R_mucilaginosa_A_i6P16Tooth,R_mucilaginosa_A_mP3Tongue,R_mucilaginosa_A_mP6Tongue,R_mucilaginosa_i6P13Tooth,R_mucilaginosa_i6P1Tongue,R_mucilaginosa_i6P1Tooth,R_mucilaginosa_i6P24Tongue,R_mucilaginosa_i6P6Tongue,R_mucilaginosa_mP10Tongue,R_mucilaginosa_mP11Tongue,R_mucilaginosa_mP11Tooth,R_mucilaginosa_mP15Tongue,R_mucilaginosa_mP19Tooth,R_…	0.6875	32	0.933333	15	1	6
Lysine biosynthesis, succinyl-DAP pathway, aspartate => lysine	5.52469	0.0631434	0.218695	Rothia_AIMSoral2,R_mucilaginosa_A	M00016	R_mucilaginosa_A_i1P6Tongue,R_mucilaginosa_A_i6P16Tongue,R_mucilaginosa_A_i6P16Tooth,R_mucilaginosa_A_mP3Tongue,R_mucilaginosa_A_mP6Tongue,R_mucilaginosa_i6P1Tongue,R_mucilaginosa_i6P1Tooth,R_mucilaginosa_i6P24Tongue,R_mucilaginosa_i6P6Tongue,R_mucilaginosa_mP10Tongue,R_mucilaginosa_mP11Tongue,R_mucilaginosa_mP11Tooth,R_mucilaginosa_mP15Tongue,R_mucilaginosa_mP19Tooth,R_mucilaginosa_mP1Tooth,R_mu…	0.6875	32	0.933333	15	1	6
Heme biosynthesis, bacteria, glutamyl-tRNA => coproporphyrin III => heme	5.2928	0.0709061	0.218695	Rothia_AIMSoral2,R_mucilaginosa_A	M00926	R_mucilaginosa_A_i1P6Tongue,R_mucilaginosa_A_i6P16Tongue,R_mucilaginosa_A_i6P16Tooth,R_mucilaginosa_A_mP3Tongue,R_mucilaginosa_A_mP6Tongue,R_mucilaginosa_i6P1Tongue,R_mucilaginosa_i6P1Tooth,R_mucilaginosa_i6P24Tongue,R_mucilaginosa_i6P6Tongue,R_mucilaginosa_mP10Tongue,R_mucilaginosa_mP11Tongue,R_mucilaginosa_mP11Tooth,R_mucilaginosa_mP15Tongue,R_mucilaginosa_mP19Tooth,R_mucilaginosa_mP1Tongue,R_m…	0.78125	32	1	15	1	6
Leucine biosynthesis, 2-oxoisovalerate => 2-oxoisocaproate	4.86919	0.0876334	0.218695	Rothia_AIMSoral2	M00432	R_mucilaginosa_A_i1P6Tongue,R_mucilaginosa_A_i6P16Tongue,R_mucilaginosa_A_mP6Tongue,R_mucilaginosa_i6P1Tongue,R_mucilaginosa_i6P1Tooth,R_mucilaginosa_i6P24Tongue,R_mucilaginosa_i6P6Tongue,R_mucilaginosa_mP10Tongue,R_mucilaginosa_mP11Tongue,R_mucilaginosa_mP15Tongue,R_mucilaginosa_mP18Tongue,R_mucilaginosa_mP19Tooth,R_mucilaginosa_mP1Tooth,R_mucilaginosa_mP21Tongue,R_mucilaginosa_mP24Tooth,R_mucil…	0.625	32	0.933333	15	0.666667	6
Menaquinone biosynthesis, chorismate (+ polyprenyl-PP) => menaquinol	4.86919	0.0876334	0.218695	Rothia_AIMSoral2	M00116	R_mucilaginosa_A_i1P6Tongue,R_mucilaginosa_A_i6P16Tongue,R_mucilaginosa_A_mP6Tongue,R_mucilaginosa_i6P1Tongue,R_mucilaginosa_i6P1Tooth,R_mucilaginosa_i6P24Tongue,R_mucilaginosa_i6P6Tongue,R_mucilaginosa_mP10Tongue,R_mucilaginosa_mP11Tooth,R_mucilaginosa_mP19Tooth,R_mucilaginosa_mP1Tongue,R_mucilaginosa_mP1Tooth,R_mucilaginosa_mP24Tooth,R_mucilaginosa_mP7Tongue,Rothia_sp001808955_i1P15Tongue,Rothi…	0.625	32	0.933333	15	0.666667	6
Pentose phosphate pathway, oxidative phase, glucose 6P => ribulose 5P	4.64548	0.0980044	0.218695	Rothia_AIMSoral2,R_mucilaginosa_A	M00006	R_mucilaginosa_A_i1P6Tongue,R_mucilaginosa_A_i6P16Tongue,R_mucilaginosa_A_i6P16Tooth,R_mucilaginosa_A_mP3Tongue,R_mucilaginosa_A_mP6Tongue,R_mucilaginosa_i6P1Tongue,R_mucilaginosa_i6P24Tongue,R_mucilaginosa_i6P6Tongue,R_mucilaginosa_mP10Tongue,R_mucilaginosa_mP11Tongue,R_mucilaginosa_mP11Tooth,R_mucilaginosa_mP15Tongue,R_mucilaginosa_mP19Tooth,R_mucilaginosa_mP1Tongue,R_mucilaginosa_mP21Tongue,R_…	0.71875	32	0.933333	15	1	6
Pyridoxal-P biosynthesis, R5P + glyceraldehyde-3P + glutamine => pyridoxal-P	4.64548	0.0980044	0.218695	Rothia_AIMSoral2,R_mucilaginosa_A	M00916	R_mucilaginosa_A_i1P6Tongue,R_mucilaginosa_A_i6P16Tongue,R_mucilaginosa_A_i6P16Tooth,R_mucilaginosa_A_mP3Tongue,R_mucilaginosa_A_mP6Tongue,R_mucilaginosa_i6P1Tongue,R_mucilaginosa_i6P1Tooth,R_mucilaginosa_i6P24Tongue,R_mucilaginosa_i6P6Tongue,R_mucilaginosa_mP10Tongue,R_mucilaginosa_mP11Tongue,R_mucilaginosa_mP11Tooth,R_mucilaginosa_mP15Tongue,R_mucilaginosa_mP18Tongue,R_mucilaginosa_mP19Tooth,R_…	0.71875	32	0.933333	15	1	6
Methionine biosynthesis, aspartate => homoserine => methionine	4.52841	0.103913	0.218695	R_mucilaginosa	M00017	R_mucilaginosa_A_i6P16Tongue,R_mucilaginosa_i6P24Tongue,R_mucilaginosa_i6P6Tongue,R_mucilaginosa_mP11Tongue,Rothia_sp001808955_i1P15Tongue,Rothia_sp001808955_i6P15Tongue,Rothia_sp001808955_i6P15Tooth,Rothia_sp001808955_mP2Tooth,Rothia_sp001836735_i6P13Tongue	0.25	32	0	15	0.166667	6
C5 isoprenoid biosynthesis, non-mevalonate pathway	4.52539	0.10407	0.218695	R_mucilaginosa,Rothia_AIMSoral2	M00096	R_mucilaginosa_A_i1P6Tongue,R_mucilaginosa_A_i6P16Tongue,R_mucilaginosa_A_mP6Tongue,R_mucilaginosa_i6P13Tooth,R_mucilaginosa_i6P1Tongue,R_mucilaginosa_i6P1Tooth,R_mucilaginosa_i6P24Tongue,R_mucilaginosa_i6P6Tongue,R_mucilaginosa_mP10Tongue,R_mucilaginosa_mP11Tongue,R_mucilaginosa_mP11Tooth,R_mucilaginosa_mP15Tongue,R_mucilaginosa_mP18Tongue,R_mucilaginosa_mP19Tooth,R_mucilaginosa_mP1Tongue,R_muci…	0.9375	32	0.933333	15	0.666667	6
Cysteine biosynthesis, serine => cysteine	4.44052	0.108581	0.218695	Rothia_AIMSoral2,R_mucilaginosa_A	M00021	R_mucilaginosa_A_i1P6Tongue,R_mucilaginosa_A_i6P16Tongue,R_mucilaginosa_A_i6P16Tooth,R_mucilaginosa_A_mP3Tongue,R_mucilaginosa_A_mP6Tongue,R_mucilaginosa_i6P13Tooth,R_mucilaginosa_i6P1Tongue,R_mucilaginosa_i6P1Tooth,R_mucilaginosa_i6P24Tongue,R_mucilaginosa_i6P6Tongue,R_mucilaginosa_mP10Tongue,R_mucilaginosa_mP11Tongue,R_mucilaginosa_mP11Tooth,R_mucilaginosa_mP15Tongue,R_mucilaginosa_mP19Tooth,R_…	0.8125	32	1	15	1	6
Siroheme biosynthesis, glutamyl-tRNA => siroheme	3.81887	0.148164	0.280537	Rothia_AIMSoral2,R_mucilaginosa_A	M00846	R_mucilaginosa_A_i1P6Tongue,R_mucilaginosa_A_i6P16Tongue,R_mucilaginosa_A_i6P16Tooth,R_mucilaginosa_A_mP3Tongue,R_mucilaginosa_A_mP6Tongue,R_mucilaginosa_i6P1Tongue,R_mucilaginosa_i6P1Tooth,R_mucilaginosa_i6P24Tongue,R_mucilaginosa_i6P6Tongue,R_mucilaginosa_mP10Tongue,R_mucilaginosa_mP11Tongue,R_mucilaginosa_mP11Tooth,R_mucilaginosa_mP15Tongue,R_mucilaginosa_mP19Tooth,R_mucilaginosa_mP1Tongue,R_m…	0.75	32	0.933333	15	1	6
UDP-N-acetyl-D-glucosamine biosynthesis, prokaryotes, glucose => UDP-GlcNAc	3.66171	0.160277	0.280537	Rothia_AIMSoral2,R_mucilaginosa_A	M00909	R_mucilaginosa_A_i1P6Tongue,R_mucilaginosa_A_i6P16Tongue,R_mucilaginosa_A_i6P16Tooth,R_mucilaginosa_A_mP6Tongue,R_mucilaginosa_i6P1Tongue,R_mucilaginosa_i6P1Tooth,R_mucilaginosa_i6P24Tongue,R_mucilaginosa_i6P6Tongue,R_mucilaginosa_mP10Tongue,R_mucilaginosa_mP11Tongue,R_mucilaginosa_mP11Tooth,R_mucilaginosa_mP15Tongue,R_mucilaginosa_mP19Tooth,R_mucilaginosa_mP1Tongue,R_mucilaginosa_mP24Tooth,R_muc…	0.6875	32	0.933333	15	0.833333	6
Guanine ribonucleotide biosynthesis, IMP => GDP,GTP	3.61742	0.163865	0.280537	Rothia_AIMSoral2	M00050	R_mucilaginosa_A_i1P6Tongue,R_mucilaginosa_A_i6P16Tongue,R_mucilaginosa_A_mP3Tongue,R_mucilaginosa_i6P1Tongue,R_mucilaginosa_i6P1Tooth,R_mucilaginosa_i6P24Tongue,R_mucilaginosa_i6P6Tongue,R_mucilaginosa_mP10Tongue,R_mucilaginosa_mP11Tongue,R_mucilaginosa_mP11Tooth,R_mucilaginosa_mP15Tongue,R_mucilaginosa_mP19Tooth,R_mucilaginosa_mP1Tongue,R_mucilaginosa_mP1Tooth,R_mucilaginosa_mP24Tooth,R_mucilag…	0.6875	32	0.933333	15	0.666667	6
Shikimate pathway, phosphoenolpyruvate + erythrose-4P => chorismate	3.39076	0.183529	0.29924	Rothia_AIMSoral2,R_mucilaginosa_A	M00022	R_mucilaginosa_A_i1P6Tongue,R_mucilaginosa_A_i6P16Tongue,R_mucilaginosa_A_mP3Tongue,R_mucilaginosa_A_mP6Tongue,R_mucilaginosa_i6P1Tongue,R_mucilaginosa_i6P1Tooth,R_mucilaginosa_i6P24Tongue,R_mucilaginosa_i6P6Tongue,R_mucilaginosa_mP10Tongue,R_mucilaginosa_mP11Tooth,R_mucilaginosa_mP15Tongue,R_mucilaginosa_mP19Tooth,R_mucilaginosa_mP1Tooth,R_mucilaginosa_mP24Tooth,R_mucilaginosa_mP7Tongue,Rothia_s…	0.625	32	0.866667	15	0.833333	6
Isoleucine biosynthesis, threonine => 2-oxobutanoate => isoleucine	3.2029	0.201604	0.311098	Rothia_AIMSoral2	M00570	R_mucilaginosa_A_i1P6Tongue,R_mucilaginosa_A_i6P16Tongue,R_mucilaginosa_A_mP3Tongue,R_mucilaginosa_A_mP6Tongue,R_mucilaginosa_i6P1Tongue,R_mucilaginosa_i6P1Tooth,R_mucilaginosa_i6P24Tongue,R_mucilaginosa_i6P6Tongue,R_mucilaginosa_mP10Tongue,R_mucilaginosa_mP11Tongue,R_mucilaginosa_mP11Tooth,R_mucilaginosa_mP15Tongue,R_mucilaginosa_mP19Tooth,R_mucilaginosa_mP1Tooth,R_mucilaginosa_mP24Tooth,R_mucil…	0.8125	32	1	15	0.833333	6
C1-unit interconversion, prokaryotes	3.04597	0.21806	0.311098	Rothia_AIMSoral2,R_mucilaginosa_A	M00140	R_mucilaginosa_A_i1P6Tongue,R_mucilaginosa_A_i6P16Tongue,R_mucilaginosa_A_i6P16Tooth,R_mucilaginosa_A_mP3Tongue,R_mucilaginosa_A_mP6Tongue,R_mucilaginosa_i6P1Tongue,R_mucilaginosa_i6P1Tooth,R_mucilaginosa_i6P24Tongue,R_mucilaginosa_i6P6Tongue,R_mucilaginosa_mP10Tongue,R_mucilaginosa_mP11Tooth,R_mucilaginosa_mP15Tongue,R_mucilaginosa_mP18Tongue,R_mucilaginosa_mP19Tooth,R_mucilaginosa_mP1Tooth,R_mu…	0.78125	32	0.933333	15	1	6
Threonine biosynthesis, aspartate => homoserine => threonine	3.04597	0.21806	0.311098	Rothia_AIMSoral2,R_mucilaginosa_A	M00018	R_mucilaginosa_A_i1P6Tongue,R_mucilaginosa_A_i6P16Tongue,R_mucilaginosa_A_i6P16Tooth,R_mucilaginosa_A_mP3Tongue,R_mucilaginosa_A_mP6Tongue,R_mucilaginosa_i6P13Tooth,R_mucilaginosa_i6P1Tongue,R_mucilaginosa_i6P1Tooth,R_mucilaginosa_i6P24Tongue,R_mucilaginosa_i6P6Tongue,R_mucilaginosa_mP10Tongue,R_mucilaginosa_mP11Tongue,R_mucilaginosa_mP11Tooth,R_mucilaginosa_mP15Tongue,R_mucilaginosa_mP18Tongue,R…	0.78125	32	0.933333	15	1	6
Lysine biosynthesis, acetyl-DAP pathway, aspartate => lysine	2.86188	0.239084	0.314855	Rothia_AIMSoral2	M00525	R_mucilaginosa_A_i6P16Tongue,R_mucilaginosa_A_i6P16Tooth,R_mucilaginosa_A_mP3Tongue,R_mucilaginosa_i6P13Tooth,R_mucilaginosa_i6P1Tongue,R_mucilaginosa_i6P1Tooth,R_mucilaginosa_i6P24Tongue,R_mucilaginosa_i6P6Tongue,R_mucilaginosa_mP10Tongue,R_mucilaginosa_mP11Tongue,R_mucilaginosa_mP11Tooth,R_mucilaginosa_mP15Tongue,R_mucilaginosa_mP19Tooth,R_mucilaginosa_mP1Tooth,R_mucilaginosa_mP24Tooth,R_mucila…	0.625	32	0.866667	15	0.666667	6
Reductive pentose phosphate cycle, glyceraldehyde-3P => ribulose-5P	2.86188	0.239084	0.314855	R_mucilaginosa,R_mucilaginosa_A	M00167	R_mucilaginosa_A_i1P6Tongue,R_mucilaginosa_A_i6P16Tongue,R_mucilaginosa_A_mP3Tongue,R_mucilaginosa_A_mP6Tongue,R_mucilaginosa_i6P1Tongue,R_mucilaginosa_i6P1Tooth,R_mucilaginosa_i6P24Tongue,R_mucilaginosa_i6P6Tongue,R_mucilaginosa_mP10Tongue,R_mucilaginosa_mP11Tongue,R_mucilaginosa_mP11Tooth,R_mucilaginosa_mP15Tongue,R_mucilaginosa_mP19Tooth,R_mucilaginosa_mP1Tooth,R_mucilaginosa_mP24Tooth,R_mucil…	0.75	32	0.533333	15	0.833333	6
Valine/isoleucine biosynthesis, pyruvate => valine / 2-oxobutanoate => isoleucine	2.67634	0.262326	0.332668	Rothia_AIMSoral2	M00019	R_mucilaginosa_A_i1P6Tongue,R_mucilaginosa_A_i6P16Tongue,R_mucilaginosa_A_mP3Tongue,R_mucilaginosa_A_mP6Tongue,R_mucilaginosa_i6P1Tongue,R_mucilaginosa_i6P1Tooth,R_mucilaginosa_i6P24Tongue,R_mucilaginosa_i6P6Tongue,R_mucilaginosa_mP10Tongue,R_mucilaginosa_mP11Tongue,R_mucilaginosa_mP11Tooth,R_mucilaginosa_mP15Tongue,R_mucilaginosa_mP19Tooth,R_mucilaginosa_mP1Tooth,R_mucilaginosa_mP24Tooth,R_mucil…	0.84375	32	1	15	0.833333	6
Pyrimidine deoxyribonucleotide biosynthesis, UDP => dTTP	2.48155	0.28916	0.353601	Rothia_AIMSoral2,R_mucilaginosa_A	M00938	R_mucilaginosa_A_i1P6Tongue,R_mucilaginosa_A_i6P16Tongue,R_mucilaginosa_A_i6P16Tooth,R_mucilaginosa_A_mP3Tongue,R_mucilaginosa_A_mP6Tongue,R_mucilaginosa_i6P1Tongue,R_mucilaginosa_i6P1Tooth,R_mucilaginosa_i6P24Tongue,R_mucilaginosa_i6P6Tongue,R_mucilaginosa_mP10Tongue,R_mucilaginosa_mP11Tooth,R_mucilaginosa_mP15Tongue,R_mucilaginosa_mP19Tooth,R_mucilaginosa_mP1Tongue,R_mucilaginosa_mP1Tooth,R_muc…	0.75	32	0.866667	15	1	6
Coenzyme A biosynthesis, pantothenate => CoA	2.28203	0.319494	0.367989	Rothia_AIMSoral2	M00120	R_mucilaginosa_A_i1P6Tongue,R_mucilaginosa_A_i6P16Tongue,R_mucilaginosa_A_mP3Tongue,R_mucilaginosa_A_mP6Tongue,R_mucilaginosa_i6P1Tongue,R_mucilaginosa_i6P1Tooth,R_mucilaginosa_i6P24Tongue,R_mucilaginosa_i6P6Tongue,R_mucilaginosa_mP10Tongue,R_mucilaginosa_mP11Tongue,R_mucilaginosa_mP11Tooth,R_mucilaginosa_mP15Tongue,R_mucilaginosa_mP19Tooth,R_mucilaginosa_mP1Tongue,R_mucilaginosa_mP1Tooth,R_mucil…	0.875	32	1	15	0.833333	6
Heme biosynthesis, plants and bacteria, glutamate => heme	2.2638	0.32242	0.367989	Rothia_AIMSoral2,R_mucilaginosa_A	M00121	R_mucilaginosa_A_i1P6Tongue,R_mucilaginosa_A_i6P16Tongue,R_mucilaginosa_A_mP3Tongue,R_mucilaginosa_A_mP6Tongue,R_mucilaginosa_i6P1Tongue,R_mucilaginosa_i6P1Tooth,R_mucilaginosa_i6P24Tongue,R_mucilaginosa_i6P6Tongue,R_mucilaginosa_mP10Tongue,R_mucilaginosa_mP11Tongue,R_mucilaginosa_mP11Tooth,R_mucilaginosa_mP15Tongue,R_mucilaginosa_mP19Tooth,R_mucilaginosa_mP1Tongue,R_mucilaginosa_mP24Tooth,R_muci…	0.75	32	0.933333	15	0.833333	6
De novo purine biosynthesis, PRPP + glutamine => IMP	2.08695	0.352228	0.389041	Rothia_AIMSoral2,R_mucilaginosa_A	M00048	R_mucilaginosa_A_i1P6Tongue,R_mucilaginosa_A_i6P16Tongue,R_mucilaginosa_A_i6P16Tooth,R_mucilaginosa_A_mP3Tongue,R_mucilaginosa_A_mP6Tongue,R_mucilaginosa_i6P1Tongue,R_mucilaginosa_i6P1Tooth,R_mucilaginosa_i6P24Tongue,R_mucilaginosa_i6P6Tongue,R_mucilaginosa_mP10Tongue,R_mucilaginosa_mP11Tongue,R_mucilaginosa_mP11Tooth,R_mucilaginosa_mP15Tongue,R_mucilaginosa_mP19Tooth,R_mucilaginosa_mP1Tongue,R_m…	0.90625	32	1	15	1	6
Riboflavin biosynthesis, plants and bacteria, GTP => riboflavin/FMN/FAD	1.43664	0.48757	0.480874	Rothia_AIMSoral2,R_mucilaginosa_A	M00125	R_mucilaginosa_A_i1P6Tongue,R_mucilaginosa_A_i6P16Tongue,R_mucilaginosa_A_i6P16Tooth,R_mucilaginosa_A_mP3Tongue,R_mucilaginosa_A_mP6Tongue,R_mucilaginosa_i6P13Tooth,R_mucilaginosa_i6P1Tongue,R_mucilaginosa_i6P1Tooth,R_mucilaginosa_i6P24Tongue,R_mucilaginosa_i6P6Tongue,R_mucilaginosa_mP10Tongue,R_mucilaginosa_mP11Tongue,R_mucilaginosa_mP11Tooth,R_mucilaginosa_mP15Tongue,R_mucilaginosa_mP18Tongue,R…	0.8125	32	0.866667	15	1	6
Tryptophan biosynthesis, chorismate => tryptophan	1.43664	0.48757	0.480874	Rothia_AIMSoral2,R_mucilaginosa_A	M00023	R_mucilaginosa_A_i1P6Tongue,R_mucilaginosa_A_i6P16Tongue,R_mucilaginosa_A_i6P16Tooth,R_mucilaginosa_A_mP3Tongue,R_mucilaginosa_A_mP6Tongue,R_mucilaginosa_i6P13Tooth,R_mucilaginosa_i6P1Tongue,R_mucilaginosa_i6P1Tooth,R_mucilaginosa_i6P24Tongue,R_mucilaginosa_i6P6Tongue,R_mucilaginosa_mP10Tongue,R_mucilaginosa_mP11Tongue,R_mucilaginosa_mP11Tooth,R_mucilaginosa_mP15Tongue,R_mucilaginosa_mP19Tooth,R_…	0.8125	32	0.866667	15	1	6
Glycine cleavage system	1.41365	0.493208	0.480874	Rothia_AIMSoral2,R_mucilaginosa_A	M00621	R_mucilaginosa_A_i1P6Tongue,R_mucilaginosa_A_i6P16Tongue,R_mucilaginosa_A_i6P16Tooth,R_mucilaginosa_A_mP3Tongue,R_mucilaginosa_i6P1Tongue,R_mucilaginosa_i6P1Tooth,R_mucilaginosa_i6P24Tongue,R_mucilaginosa_i6P6Tongue,R_mucilaginosa_mP10Tongue,R_mucilaginosa_mP11Tongue,R_mucilaginosa_mP11Tooth,R_mucilaginosa_mP15Tongue,R_mucilaginosa_mP19Tooth,R_mucilaginosa_mP24Tooth,R_mucilaginosa_mP7Tongue,R_muc…	0.71875	32	0.866667	15	0.833333	6
Molybdenum cofactor biosynthesis, GTP => molybdenum cofactor	1.36405	0.505592	0.480874	Rothia_AIMSoral2,R_mucilaginosa_A	M00880	R_mucilaginosa_A_i1P6Tongue,R_mucilaginosa_A_i6P16Tongue,R_mucilaginosa_A_i6P16Tooth,R_mucilaginosa_A_mP3Tongue,R_mucilaginosa_A_mP6Tongue,R_mucilaginosa_i6P13Tooth,R_mucilaginosa_i6P1Tongue,R_mucilaginosa_i6P1Tooth,R_mucilaginosa_i6P24Tongue,R_mucilaginosa_i6P6Tongue,R_mucilaginosa_mP10Tongue,R_mucilaginosa_mP11Tongue,R_mucilaginosa_mP11Tooth,R_mucilaginosa_mP15Tongue,R_mucilaginosa_mP18Tongue,R…	0.9375	32	1	15	1	6
dTDP-L-rhamnose biosynthesis	1.36405	0.505592	0.480874	Rothia_AIMSoral2,R_mucilaginosa_A	M00793	R_mucilaginosa_A_i1P6Tongue,R_mucilaginosa_A_i6P16Tongue,R_mucilaginosa_A_i6P16Tooth,R_mucilaginosa_A_mP3Tongue,R_mucilaginosa_A_mP6Tongue,R_mucilaginosa_i6P13Tooth,R_mucilaginosa_i6P1Tongue,R_mucilaginosa_i6P1Tooth,R_mucilaginosa_i6P24Tongue,R_mucilaginosa_i6P6Tongue,R_mucilaginosa_mP10Tongue,R_mucilaginosa_mP11Tongue,R_mucilaginosa_mP11Tooth,R_mucilaginosa_mP15Tongue,R_mucilaginosa_mP18Tongue,R…	0.9375	32	1	15	1	6
Citrate cycle, second carbon oxidation, 2-oxoglutarate => oxaloacetate	1.07639	0.583801	0.540252	R_mucilaginosa_A	M00011	R_mucilaginosa_A_i1P6Tongue,R_mucilaginosa_A_i6P16Tongue,R_mucilaginosa_A_i6P16Tooth,R_mucilaginosa_A_mP3Tongue,R_mucilaginosa_A_mP6Tongue,R_mucilaginosa_i6P13Tooth,R_mucilaginosa_i6P1Tongue,R_mucilaginosa_i6P1Tooth,R_mucilaginosa_i6P24Tongue,R_mucilaginosa_i6P6Tongue,R_mucilaginosa_mP10Tongue,R_mucilaginosa_mP11Tongue,R_mucilaginosa_mP11Tooth,R_mucilaginosa_mP15Tongue,R_mucilaginosa_mP19Tooth,R_…	0.84375	32	0.866667	15	1	6
Heme biosynthesis, animals and fungi, glycine => heme	0.995772	0.607814	0.547108	Rothia_AIMSoral2,R_mucilaginosa_A	M00868	R_mucilaginosa_A_i1P6Tongue,R_mucilaginosa_A_i6P16Tongue,R_mucilaginosa_A_mP3Tongue,R_mucilaginosa_A_mP6Tongue,R_mucilaginosa_i6P1Tongue,R_mucilaginosa_i6P24Tongue,R_mucilaginosa_i6P6Tongue,R_mucilaginosa_mP10Tongue,R_mucilaginosa_mP11Tongue,R_mucilaginosa_mP11Tooth,R_mucilaginosa_mP15Tongue,R_mucilaginosa_mP19Tooth,R_mucilaginosa_mP1Tongue,R_mucilaginosa_mP24Tooth,R_mucilaginosa_mP9Tongue,Rothia…	0.6875	32	0.8	15	0.833333	6
De novo pyrimidine biosynthesis, glutamine (+ PRPP) => UMP	0.785604	0.675162	0.547108	Rothia_AIMSoral2	M00051	R_mucilaginosa_A_i1P6Tongue,R_mucilaginosa_A_i6P16Tongue,R_mucilaginosa_A_mP3Tongue,R_mucilaginosa_A_mP6Tongue,R_mucilaginosa_i6P13Tooth,R_mucilaginosa_i6P1Tongue,R_mucilaginosa_i6P1Tooth,R_mucilaginosa_i6P24Tongue,R_mucilaginosa_i6P6Tongue,R_mucilaginosa_mP10Tongue,R_mucilaginosa_mP11Tongue,R_mucilaginosa_mP11Tooth,R_mucilaginosa_mP15Tongue,R_mucilaginosa_mP18Tongue,R_mucilaginosa_mP19Tooth,R_mu…	0.84375	32	0.933333	15	0.833333	6
PRPP biosynthesis, ribose 5P => PRPP	0.66887	0.715742	0.547108	Rothia_AIMSoral2,R_mucilaginosa_A	M00005	R_mucilaginosa_A_i1P6Tongue,R_mucilaginosa_A_i6P16Tongue,R_mucilaginosa_A_i6P16Tooth,R_mucilaginosa_A_mP3Tongue,R_mucilaginosa_A_mP6Tongue,R_mucilaginosa_i6P13Tooth,R_mucilaginosa_i6P1Tongue,R_mucilaginosa_i6P1Tooth,R_mucilaginosa_i6P24Tongue,R_mucilaginosa_i6P6Tongue,R_mucilaginosa_mP10Tongue,R_mucilaginosa_mP11Tongue,R_mucilaginosa_mP11Tooth,R_mucilaginosa_mP15Tongue,R_mucilaginosa_mP18Tongue,R…	0.96875	32	1	15	1	6
Proline degradation, proline => glutamate	0.66887	0.715742	0.547108	Rothia_AIMSoral2,R_mucilaginosa_A	M00970	R_mucilaginosa_A_i1P6Tongue,R_mucilaginosa_A_i6P16Tongue,R_mucilaginosa_A_i6P16Tooth,R_mucilaginosa_A_mP3Tongue,R_mucilaginosa_A_mP6Tongue,R_mucilaginosa_i6P13Tooth,R_mucilaginosa_i6P1Tongue,R_mucilaginosa_i6P1Tooth,R_mucilaginosa_i6P24Tongue,R_mucilaginosa_i6P6Tongue,R_mucilaginosa_mP10Tongue,R_mucilaginosa_mP11Tongue,R_mucilaginosa_mP11Tooth,R_mucilaginosa_mP15Tongue,R_mucilaginosa_mP18Tongue,R…	0.96875	32	1	15	1	6
Succinate dehydrogenase, prokaryotes	0.66887	0.715742	0.547108	Rothia_AIMSoral2,R_mucilaginosa_A	M00149	R_mucilaginosa_A_i1P6Tongue,R_mucilaginosa_A_i6P16Tongue,R_mucilaginosa_A_i6P16Tooth,R_mucilaginosa_A_mP3Tongue,R_mucilaginosa_A_mP6Tongue,R_mucilaginosa_i6P13Tooth,R_mucilaginosa_i6P1Tongue,R_mucilaginosa_i6P1Tooth,R_mucilaginosa_i6P24Tongue,R_mucilaginosa_i6P6Tongue,R_mucilaginosa_mP10Tongue,R_mucilaginosa_mP11Tongue,R_mucilaginosa_mP11Tooth,R_mucilaginosa_mP15Tongue,R_mucilaginosa_mP18Tongue,R…	0.96875	32	1	15	1	6
beta-Oxidation, acyl-CoA synthesis	0.66887	0.715742	0.547108	Rothia_AIMSoral2,R_mucilaginosa_A	M00086	R_mucilaginosa_A_i1P6Tongue,R_mucilaginosa_A_i6P16Tongue,R_mucilaginosa_A_i6P16Tooth,R_mucilaginosa_A_mP3Tongue,R_mucilaginosa_A_mP6Tongue,R_mucilaginosa_i6P13Tooth,R_mucilaginosa_i6P1Tongue,R_mucilaginosa_i6P1Tooth,R_mucilaginosa_i6P24Tongue,R_mucilaginosa_i6P6Tongue,R_mucilaginosa_mP10Tongue,R_mucilaginosa_mP11Tongue,R_mucilaginosa_mP11Tooth,R_mucilaginosa_mP15Tongue,R_mucilaginosa_mP19Tooth,R_…	0.96875	32	1	15	1	6
Glycolysis, core module involving three-carbon compounds	0.659683	0.719038	0.547108	Rothia_AIMSoral2,R_mucilaginosa_A	M00002	R_mucilaginosa_A_i1P6Tongue,R_mucilaginosa_A_i6P16Tongue,R_mucilaginosa_A_i6P16Tooth,R_mucilaginosa_A_mP3Tongue,R_mucilaginosa_A_mP6Tongue,R_mucilaginosa_i6P13Tooth,R_mucilaginosa_i6P1Tongue,R_mucilaginosa_i6P1Tooth,R_mucilaginosa_i6P24Tongue,R_mucilaginosa_i6P6Tongue,R_mucilaginosa_mP10Tongue,R_mucilaginosa_mP11Tongue,R_mucilaginosa_mP11Tooth,R_mucilaginosa_mP15Tongue,R_mucilaginosa_mP19Tooth,R_…	0.90625	32	0.933333	15	1	6
Pentose phosphate pathway (Pentose phosphate cycle)	0.659683	0.719038	0.547108	Rothia_AIMSoral2,R_mucilaginosa_A	M00004	R_mucilaginosa_A_i1P6Tongue,R_mucilaginosa_A_i6P16Tongue,R_mucilaginosa_A_i6P16Tooth,R_mucilaginosa_A_mP3Tongue,R_mucilaginosa_A_mP6Tongue,R_mucilaginosa_i6P1Tongue,R_mucilaginosa_i6P1Tooth,R_mucilaginosa_i6P24Tongue,R_mucilaginosa_i6P6Tongue,R_mucilaginosa_mP10Tongue,R_mucilaginosa_mP11Tongue,R_mucilaginosa_mP11Tooth,R_mucilaginosa_mP15Tongue,R_mucilaginosa_mP19Tooth,R_mucilaginosa_mP1Tongue,R_m…	0.90625	32	0.933333	15	1	6
Glycolysis (Embden-Meyerhof pathway), glucose => pyruvate	0.501936	0.778047	0.558072	R_mucilaginosa,Rothia_AIMSoral2	M00001	R_mucilaginosa_A_i1P6Tongue,R_mucilaginosa_A_i6P16Tongue,R_mucilaginosa_A_mP3Tongue,R_mucilaginosa_A_mP6Tongue,R_mucilaginosa_i6P13Tooth,R_mucilaginosa_i6P1Tongue,R_mucilaginosa_i6P1Tooth,R_mucilaginosa_i6P24Tongue,R_mucilaginosa_i6P6Tongue,R_mucilaginosa_mP10Tongue,R_mucilaginosa_mP11Tongue,R_mucilaginosa_mP11Tooth,R_mucilaginosa_mP15Tongue,R_mucilaginosa_mP19Tooth,R_mucilaginosa_mP1Tooth,R_muci…	0.90625	32	0.933333	15	0.833333	6
Lipoic acid biosynthesis, plants and bacteria, octanoyl-ACP => dihydrolipoyl-E2/H	0.501936	0.778047	0.558072	R_mucilaginosa,Rothia_AIMSoral2	M00881	R_mucilaginosa_A_i1P6Tongue,R_mucilaginosa_A_i6P16Tongue,R_mucilaginosa_A_mP3Tongue,R_mucilaginosa_A_mP6Tongue,R_mucilaginosa_i6P1Tongue,R_mucilaginosa_i6P1Tooth,R_mucilaginosa_i6P24Tongue,R_mucilaginosa_i6P6Tongue,R_mucilaginosa_mP10Tongue,R_mucilaginosa_mP11Tongue,R_mucilaginosa_mP11Tooth,R_mucilaginosa_mP15Tongue,R_mucilaginosa_mP19Tooth,R_mucilaginosa_mP1Tooth,R_mucilaginosa_mP21Tongue,R_muci…	0.90625	32	0.933333	15	0.833333	6
Dissimilatory nitrate reduction, nitrate => ammonia	0.409278	0.814941	0.558072	R_mucilaginosa_A	M00530	R_mucilaginosa_A_i1P6Tongue,R_mucilaginosa_A_i6P16Tongue,R_mucilaginosa_A_i6P16Tooth,R_mucilaginosa_A_mP3Tongue,R_mucilaginosa_A_mP6Tongue,R_mucilaginosa_i6P13Tooth,R_mucilaginosa_i6P1Tongue,R_mucilaginosa_i6P1Tooth,R_mucilaginosa_i6P24Tongue,R_mucilaginosa_i6P6Tongue,R_mucilaginosa_mP10Tongue,R_mucilaginosa_mP11Tongue,R_mucilaginosa_mP11Tooth,R_mucilaginosa_mP15Tongue,R_mucilaginosa_mP19Tooth,R_…	0.9375	32	0.933333	15	1	6
Gluconeogenesis, oxaloacetate => fructose-6P	0.409278	0.814941	0.558072	R_mucilaginosa_A	M00003	R_mucilaginosa_A_i1P6Tongue,R_mucilaginosa_A_i6P16Tongue,R_mucilaginosa_A_i6P16Tooth,R_mucilaginosa_A_mP3Tongue,R_mucilaginosa_A_mP6Tongue,R_mucilaginosa_i6P13Tooth,R_mucilaginosa_i6P1Tongue,R_mucilaginosa_i6P1Tooth,R_mucilaginosa_i6P24Tongue,R_mucilaginosa_i6P6Tongue,R_mucilaginosa_mP10Tongue,R_mucilaginosa_mP11Tongue,R_mucilaginosa_mP11Tooth,R_mucilaginosa_mP15Tongue,R_mucilaginosa_mP19Tooth,R_…	0.9375	32	0.933333	15	1	6
Pentose phosphate pathway, non-oxidative phase, fructose 6P => ribose 5P	0.409278	0.814941	0.558072	R_mucilaginosa_A	M00007	R_mucilaginosa_A_i1P6Tongue,R_mucilaginosa_A_i6P16Tongue,R_mucilaginosa_A_i6P16Tooth,R_mucilaginosa_A_mP3Tongue,R_mucilaginosa_A_mP6Tongue,R_mucilaginosa_i6P1Tongue,R_mucilaginosa_i6P1Tooth,R_mucilaginosa_i6P24Tongue,R_mucilaginosa_i6P6Tongue,R_mucilaginosa_mP10Tongue,R_mucilaginosa_mP11Tongue,R_mucilaginosa_mP11Tooth,R_mucilaginosa_mP15Tongue,R_mucilaginosa_mP18Tongue,R_mucilaginosa_mP19Tooth,R_…	0.9375	32	0.933333	15	1	6
Adenine ribonucleotide biosynthesis, IMP => ADP,ATP	0.213026	0.898963	0.603539	Rothia_AIMSoral2,R_mucilaginosa_A	M00049	R_mucilaginosa_A_i1P6Tongue,R_mucilaginosa_A_i6P16Tongue,R_mucilaginosa_A_i6P16Tooth,R_mucilaginosa_A_mP6Tongue,R_mucilaginosa_i6P1Tongue,R_mucilaginosa_i6P1Tooth,R_mucilaginosa_i6P24Tongue,R_mucilaginosa_i6P6Tongue,R_mucilaginosa_mP10Tongue,R_mucilaginosa_mP11Tongue,R_mucilaginosa_mP11Tooth,R_mucilaginosa_mP15Tongue,R_mucilaginosa_mP19Tooth,R_mucilaginosa_mP1Tooth,R_mucilaginosa_mP21Tongue,R_muc…	0.8125	32	0.866667	15	0.833333	6
Pyruvate oxidation, pyruvate => acetyl-CoA	0.139136	0.932797	0.614211	R_mucilaginosa,R_mucilaginosa_A	M00307	R_mucilaginosa_A_i1P6Tongue,R_mucilaginosa_A_i6P16Tongue,R_mucilaginosa_A_i6P16Tooth,R_mucilaginosa_A_mP3Tongue,R_mucilaginosa_i6P13Tooth,R_mucilaginosa_i6P1Tongue,R_mucilaginosa_i6P1Tooth,R_mucilaginosa_i6P24Tongue,R_mucilaginosa_i6P6Tongue,R_mucilaginosa_mP10Tongue,R_mucilaginosa_mP11Tongue,R_mucilaginosa_mP11Tooth,R_mucilaginosa_mP15Tongue,R_mucilaginosa_mP19Tooth,R_mucilaginosa_mP24Tooth,R_mu…	0.84375	32	0.8	15	0.833333	6
Phosphate acetyltransferase-acetate kinase pathway, acetyl-CoA => acetate	0.0549016	0.972923	0.628545	Rothia_AIMSoral2	M00579	R_mucilaginosa_A_i1P6Tongue,R_mucilaginosa_A_i6P16Tongue,R_mucilaginosa_A_i6P16Tooth,R_mucilaginosa_A_mP6Tongue,R_mucilaginosa_i6P13Tooth,R_mucilaginosa_i6P1Tongue,R_mucilaginosa_i6P1Tooth,R_mucilaginosa_i6P24Tongue,R_mucilaginosa_i6P6Tongue,R_mucilaginosa_mP10Tongue,R_mucilaginosa_mP11Tongue,R_mucilaginosa_mP11Tooth,R_mucilaginosa_mP15Tongue,R_mucilaginosa_mP19Tooth,R_mucilaginosa_mP1Tongue,R_mu…	0.84375	32	0.866667	15	0.833333	6
F-type ATPase, prokaryotes and chloroplasts	0	1	0.634074	NA	M00157	R_mucilaginosa_A_i1P6Tongue,R_mucilaginosa_A_i6P16Tongue,R_mucilaginosa_A_i6P16Tooth,R_mucilaginosa_A_mP3Tongue,R_mucilaginosa_A_mP6Tongue,R_mucilaginosa_i6P13Tooth,R_mucilaginosa_i6P1Tongue,R_mucilaginosa_i6P1Tooth,R_mucilaginosa_i6P24Tongue,R_mucilaginosa_i6P6Tongue,R_mucilaginosa_mP10Tongue,R_mucilaginosa_mP11Tongue,R_mucilaginosa_mP11Tooth,R_mucilaginosa_mP15Tongue,R_mucilaginosa_mP18Tongue,R…	1	32	1	15	1	6
