# Supplementary material for: Unique ecology of co-occurring functionally and phylogenetically undescribed species in the infant oral microbiome
Source: PLoS Comput Biol. 2026 Mar 5;22(3):e1013185. doi: 10.1371/journal.pcbi.1013185 (PMC13004514; doi:10.1371/journal.pcbi.1013185)
Supplement: S12 Table — (XLSX) [file pcbi.1013185.s030.xlsx]

## Sheet: S12 Table
Table S12
genome_A	genome_B	comparison	Complementarity
R_mucilaginosa_i6P13Tooth	R_mucilaginosa_A_mP3Tongue	R. mucilaginosa - R. mucilaginosa_A	0.228758
R_mucilaginosa_i6P13Tooth	R_mucilaginosa_A_i6P16Tooth	R. mucilaginosa - R. mucilaginosa_A	0.228571
R_mucilaginosa_i6P13Tooth	R_mucilaginosa_A_i6P16Tongue	R. mucilaginosa - R. mucilaginosa_A	0.220994
S_oralis_SK1074	R_mucilaginosa_mP1Tooth	S. oralis - R. mucilaginosa	0.217391
S_peroris_i6P16Tongue	R_mucilaginosa_mP1Tooth	S. peroris - R. mucilaginosa	0.215517
S_mitis_AQ_i6P16Tooth	R_mucilaginosa_mP1Tooth	S. mitis - R. mucilaginosa	0.211009
S_oralis_SK304	R_mucilaginosa_mP1Tooth	S. oralis - R. mucilaginosa	0.210526
S_oralis_SK255	R_mucilaginosa_mP1Tooth	S. oralis - R. mucilaginosa	0.209091
S_oralis_SK313	R_mucilaginosa_mP1Tooth	S. oralis - R. mucilaginosa	0.208696
S_peroris_ATCC700780	R_mucilaginosa_mP1Tooth	S. peroris - R. mucilaginosa	0.205357
R_sp001808955_mP23Tooth	R_mucilaginosa_A_mP3Tongue	R. mucilaginosa - R. mucilaginosa_A	0.204969
S_oralis_ATCC49296	R_mucilaginosa_A_i6P16Tongue	S. oralis - R. mucilaginosa_A	0.203008
R_ AIMSoral2_i6P17Tooth	R_mucilaginosa_mP18Tongue	R. AIMSoral2 - R. mucilaginosa	0.202614
S_AIMSoral1_ERR10960867_bin4	R_mucilaginosa_A_mP3Tongue	S. AIMSoral1 - R. mucilaginosa_A	0.2
S_peroris_ATCC700780	R_mucilaginosa_A_mP3Tongue	S. peroris - R. mucilaginosa_A	0.2
R_ AIMSoral2_i6P10Tooth	R_mucilaginosa_mP18Tongue	R. AIMSoral2 - R. mucilaginosa	0.198675
S_AIMSoral1_ERR10960867_bin4	R_mucilaginosa_A_i6P16Tongue	S. AIMSoral1 - R. mucilaginosa_A	0.198347
S_oralis_ATCC49296	R_mucilaginosa_mP1Tooth	S. oralis - R. mucilaginosa	0.198276
S_oralis_SK304	R_mucilaginosa_A_i6P16Tongue	S. oralis - R. mucilaginosa_A	0.19697
S_mitis_ATCC6249	R_mucilaginosa_mP1Tooth	S. mitis - R. mucilaginosa	0.196429
S_mitis_OT25	R_mucilaginosa_mP1Tooth	S. mitis - R. mucilaginosa	0.195122
S_mitis_SK1126	R_mucilaginosa_mP1Tooth	S. mitis - R. mucilaginosa	0.19469
S_AIMSoral1_SRR20881976_bin4	R_mucilaginosa_A_mP3Tongue	S. AIMSoral1 - R. mucilaginosa_A	0.194444
R_sp001808955_mP5Tooth	R_mucilaginosa_A_i6P16Tongue	R. mucilaginosa - R. mucilaginosa_A	0.193548
R_ AIMSoral2_i6P8Tongue	R_mucilaginosa_mP18Tongue	R. AIMSoral2 - R. mucilaginosa	0.193333
S_mitis_D_i6P17Tooth	R_mucilaginosa_mP1Tooth	S. mitis - R. mucilaginosa	0.193277
R_ AIMSoral2_i6P12Tongue	R_mucilaginosa_mP18Tongue	R. AIMSoral2 - R. mucilaginosa	0.192053
R_sp001808955_mP5Tooth	R_mucilaginosa_A_mP3Tongue	R. mucilaginosa - R. mucilaginosa_A	0.190751
S_peroris_i6P16Tongue	R_mucilaginosa_A_mP3Tongue	S. peroris - R. mucilaginosa_A	0.189655
S_AIMSoral1_VTCC12814	R_mucilaginosa_A_mP3Tongue	S. AIMSoral1 - R. mucilaginosa_A	0.189655
S_AIMSoral1_ERR10960867_bin4	R_mucilaginosa_A_i6P16Tooth	S. AIMSoral1 - R. mucilaginosa_A	0.189655
S_mitis_SK1126	R_mucilaginosa_A_i6P16Tongue	S. mitis - R. mucilaginosa_A	0.189394
S_AIMSoral1_VTCC12814	R_mucilaginosa_DY18	S. AIMSoral1 - R. mucilaginosa	0.189394
S_AIMSoral1_ERR10960867_bin4	R_sp001808955_mP24Tongue	S. AIMSoral1 - R. mucilaginosa	0.188119
R_ AIMSoral2_i6P7Tongue	R_mucilaginosa_A_i6P16Tongue	R. AIMSoral2 - R. mucilaginosa_A	0.187817
S_AIMSoral1_C150	R_mucilaginosa_A_mP3Tongue	S. AIMSoral1 - R. mucilaginosa_A	0.1875
S_oralis_SK304	R_mucilaginosa_A_mP3Tongue	S. oralis - R. mucilaginosa_A	0.1875
S_AIMSoral1_VTCC12814	R_sp001808955_mP24Tongue	S. AIMSoral1 - R. mucilaginosa	0.1875
S_oralis_SK313	R_mucilaginosa_A_i6P16Tongue	S. oralis - R. mucilaginosa_A	0.18705
S_AIMSoral1_VTCC12814	R_mucilaginosa_mP1Tooth	S. AIMSoral1 - R. mucilaginosa	0.186441
S_peroris_i6P16Tongue	R_mucilaginosa_A_i6P16Tongue	S. peroris - R. mucilaginosa_A	0.186207
R_ AIMSoral2_i6P10Tooth	R_mucilaginosa_A_mP3Tongue	R. AIMSoral2 - R. mucilaginosa_A	0.186047
S_AIMSoral1_VTCC12814	R_sp001808955_mP14Tongue	S. AIMSoral1 - R. mucilaginosa	0.185841
S_oralis_SK304	R_sp001836735_mP16Tongue	S. oralis - R. mucilaginosa	0.185484
R_sp001808955_mP5Tooth	R_mucilaginosa_A_i6P16Tooth	R. mucilaginosa - R. mucilaginosa_A	0.184358
S_AIMSoral1_Map35_022	R_mucilaginosa_mP1Tooth	S. AIMSoral1 - R. mucilaginosa	0.184211
S_oralis_SK1074	R_mucilaginosa_A_mP3Tongue	S. oralis - R. mucilaginosa_A	0.184211
R_ AIMSoral2_i6P5Tooth	R_mucilaginosa_A_mP3Tongue	R. AIMSoral2 - R. mucilaginosa_A	0.184049
S_oralis_SK1074	R_mucilaginosa_A_i6P16Tongue	S. oralis - R. mucilaginosa_A	0.183824
R_ AIMSoral2_i6P10Tongue	R_mucilaginosa_mP18Tongue	R. AIMSoral2 - R. mucilaginosa	0.183673
S_lactarius_i6P17Tooth	R_sp001808955_mP24Tongue	S. lactarius - R. mucilaginosa	0.183486
R_mucilaginosa_i6P13Tooth	R_mucilaginosa_A_mP6Tongue	R. mucilaginosa - R. mucilaginosa_A	0.183333
S_AIMSoral1_VTCC12814	R_mucilaginosa_A_i6P16Tongue	S. AIMSoral1 - R. mucilaginosa_A	0.183206
S_AIMSoral1_ERR10960867_bin4	R_sp001808955_mP14Tongue	S. AIMSoral1 - R. mucilaginosa	0.182692
S_mitis_BCC65	R_mucilaginosa_mP1Tooth	S. mitis - R. mucilaginosa	0.182609
S_AIMSoral1_ERR10960867_bin4	R_sp001836735_mP16Tongue	S. AIMSoral1 - R. mucilaginosa	0.182609
S_peroris_i6P16Tongue	R_sp001808955_mP14Tongue	S. peroris - R. mucilaginosa	0.182609
S_AIMSoral1_HSISS2	R_mucilaginosa_A_mP3Tongue	S. AIMSoral1 - R. mucilaginosa_A	0.182609
S_mitis_AQ_i6P16Tooth	R_mucilaginosa_A_i6P16Tongue	S. mitis - R. mucilaginosa_A	0.182482
S_AIMSoral1_Map35_022	R_mucilaginosa_A_mP3Tongue	S. AIMSoral1 - R. mucilaginosa_A	0.181818
R_ AIMSoral2_i6P7Tongue	R_mucilaginosa_mP18Tongue	R. AIMSoral2 - R. mucilaginosa	0.181818
S_AIMSoral1_Map35_022	R_sp001808955_mP24Tongue	S. AIMSoral1 - R. mucilaginosa	0.181818
S_peroris_ATCC700780	R_mucilaginosa_A_i6P16Tongue	S. peroris - R. mucilaginosa_A	0.181818
S_mitis_OT25	R_mucilaginosa_A_i6P16Tongue	S. mitis - R. mucilaginosa_A	0.181208
S_AIMSoral1_VTCC12814	R_mucilaginosa_A_i6P16Tooth	S. AIMSoral1 - R. mucilaginosa_A	0.181102
S_lactarius_ERR10960869_bin6	R_mucilaginosa_mP1Tooth	S. lactarius - R. mucilaginosa	0.180952
S_AIMSoral1_i6P17Tooth	R_sp001808955_mP14Tongue	S. AIMSoral1 - R. mucilaginosa	0.180952
S_AIMSoral1_i6P18Tongue	R_mucilaginosa_A_mP3Tongue	S. AIMSoral1 - R. mucilaginosa_A	0.180952
R_mucilaginosa_i6P13Tooth	R_mucilaginosa_141RMUC_43675	R. mucilaginosa - R. mucilaginosa_A	0.180791
S_peroris_ATCC700780	R_sp001836735_mP16Tongue	S. peroris - R. mucilaginosa	0.180328
S_AIMSoral1_VTCC12814	R_sp001836735_mP16Tongue	S. AIMSoral1 - R. mucilaginosa	0.180328
S_mitis_F0392	R_mucilaginosa_mP1Tooth	S. mitis - R. mucilaginosa	0.18018
S_oralis_SK100	R_mucilaginosa_mP1Tooth	S. oralis - R. mucilaginosa	0.18018
S_AIMSoral1_Map27_006	R_mucilaginosa_A_mP3Tongue	S. AIMSoral1 - R. mucilaginosa_A	0.18018
S_mitis_D_i6P17Tooth	R_mucilaginosa_A_mP3Tongue	S. mitis - R. mucilaginosa_A	0.18018
S_peroris_ATCC700780	R_ AIMSoral2_i6P11Tongue	S. peroris - R. AIMSoral2	0.18018
S_peroris_ATCC700780	R_ AIMSoral2_i6P11Tooth	S. peroris - R. AIMSoral2	0.18018
S_AIMSoral1_ERR10960867_bin4	R_mucilaginosa_mP1Tongue	S. AIMSoral1 - R. mucilaginosa	0.179487
S_peroris_i6P16Tongue	R_ AIMSoral2_i6P11Tongue	S. peroris - R. AIMSoral2	0.179487
S_peroris_i6P16Tongue	R_ AIMSoral2_i6P11Tooth	S. peroris - R. AIMSoral2	0.179487
R_ AIMSoral2_i6P5Tooth	R_mucilaginosa_A_i6P16Tongue	R. AIMSoral2 - R. mucilaginosa_A	0.179487
S_AIMSoral1_ERR10960867_bin4	R_mucilaginosa_DY18	S. AIMSoral1 - R. mucilaginosa	0.179487
R_sp001808955_mP5Tooth	R_mucilaginosa_A_mP6Tongue	R. mucilaginosa - R. mucilaginosa_A	0.179348
S_AIMSoral1_PS4	R_sp001808955_mP24Tongue	S. AIMSoral1 - R. mucilaginosa	0.179245
R_ AIMSoral2_i6P17Tooth	R_mucilaginosa_A_i6P16Tongue	R. AIMSoral2 - R. mucilaginosa_A	0.179104
S_AIMSoral1_VTCC12814	R_sp001808955_i1P15Tongue	S. AIMSoral1 - R. mucilaginosa	0.178862
S_AIMSoral1_ERR10960867_bin4	R_sp001808955_i1P15Tongue	S. AIMSoral1 - R. mucilaginosa	0.178571
S_lactarius_i6P16Tooth	R_mucilaginosa_A_mP3Tongue	S. lactarius - R. mucilaginosa_A	0.178571
R_mucilaginosa_i6P13Tooth	R_mucilaginosa_A_i1P6Tongue	R. mucilaginosa - R. mucilaginosa_A	0.178378
S_oralis_SK313	R_sp001836735_mP16Tongue	S. oralis - R. mucilaginosa	0.178295
S_oralis_SK1074	R_sp001836735_mP16Tongue	S. oralis - R. mucilaginosa	0.178295
R_ AIMSoral2_i6P17Tooth	R_mucilaginosa_A_mP3Tongue	R. AIMSoral2 - R. mucilaginosa_A	0.178161
R_ AIMSoral2_i6P17Tooth	R_sp001808955_mP23Tongue	R. AIMSoral2 - R. mucilaginosa	0.17801
S_mitis_NCTC12261	R_mucilaginosa_mP1Tooth	S. mitis - R. mucilaginosa	0.177966
S_salivarius_ATCC25975	R_mucilaginosa_A_mP3Tongue	S. salivarius - R. mucilaginosa_A	0.177966
S_AIMSoral1_ERR10960867_bin4	R_sp001808955_mP5Tooth	S. AIMSoral1 - R. mucilaginosa	0.17757
S_AIMSoral1_PS4	R_sp001808955_mP14Tongue	S. AIMSoral1 - R. mucilaginosa	0.17757
S_oralis_SK255	R_sp001836735_mP16Tongue	S. oralis - R. mucilaginosa	0.177419
S_AIMSoral1_C150	R_mucilaginosa_A_i6P16Tooth	S. AIMSoral1 - R. mucilaginosa_A	0.177419
R_ AIMSoral2_i6P5Tooth	R_mucilaginosa_mP18Tongue	R. AIMSoral2 - R. mucilaginosa	0.177215
S_oralis_SK10	R_mucilaginosa_mP1Tooth	S. oralis - R. mucilaginosa	0.176991
S_AIMSoral1_C150	R_mucilaginosa_A_i6P16Tongue	S. AIMSoral1 - R. mucilaginosa_A	0.176923
S_mitis_ATCC6249	R_mucilaginosa_A_i6P16Tongue	S. mitis - R. mucilaginosa_A	0.176923
S_salivarius_ATCC25975	R_mucilaginosa_mP1Tooth	S. salivarius - R. mucilaginosa	0.176471
S_AIMSoral1_VTCC12814	R_sp001808955_mP5Tooth	S. AIMSoral1 - R. mucilaginosa	0.176471
R_ AIMSoral2_i6P2Tongue	R_mucilaginosa_mP18Tongue	R. AIMSoral2 - R. mucilaginosa	0.176471
S_AIMSoral1_ERR10960867_bin4	R_sp001808955_i6P15Tooth	S. AIMSoral1 - R. mucilaginosa	0.176471
S_AIMSoral1_VTCC12814	R_mucilaginosa_i6P1Tongue	S. AIMSoral1 - R. mucilaginosa	0.176
S_mitis_ATCC6249	R_sp001836735_mP16Tongue	S. mitis - R. mucilaginosa	0.176
S_peroris_ATCC700780	R_mucilaginosa_A_i6P16Tooth	S. peroris - R. mucilaginosa_A	0.176
S_oralis_ATCC49296	R_mucilaginosa_A_i6P16Tooth	S. oralis - R. mucilaginosa_A	0.176
S_peroris_ATCC700780	R_sp001808955_mP14Tongue	S. peroris - R. mucilaginosa	0.175926
S_AIMSoral1_Map35_022	R_sp001808955_mP14Tongue	S. AIMSoral1 - R. mucilaginosa	0.175926
R_sp001808955_mP23Tooth	R_mucilaginosa_A_i6P16Tongue	R. mucilaginosa - R. mucilaginosa_A	0.175879
R_ AIMSoral2_i6P19Tooth	R_mucilaginosa_mP18Tongue	R. AIMSoral2 - R. mucilaginosa	0.175676
S_lactarius_i6P17Tooth	R_mucilaginosa_A_mP3Tongue	S. lactarius - R. mucilaginosa_A	0.175439
R_ AIMSoral2_i6P7Tongue	R_mucilaginosa_A_mP3Tongue	R. AIMSoral2 - R. mucilaginosa_A	0.175439
S_peroris_i6P16Tongue	R_sp001808955_mP24Tongue	S. peroris - R. mucilaginosa	0.175439
R_sp001808955_mP23Tooth	R_mucilaginosa_A_i6P16Tooth	R. mucilaginosa - R. mucilaginosa_A	0.175258
S_peroris_i6P16Tongue	R_sp001808955_mP21Tooth	S. peroris - R. mucilaginosa	0.175182
S_AIMSoral1_i6P20Tongue	R_mucilaginosa_A_i6P16Tooth	S. AIMSoral1 - R. mucilaginosa_A	0.175182
S_AIMSoral1_i6P18Tongue	R_mucilaginosa_A_i6P16Tongue	S. AIMSoral1 - R. mucilaginosa_A	0.175
S_lactarius_ERR10960869_bin6	R_mucilaginosa_A_mP3Tongue	S. lactarius - R. mucilaginosa_A	0.174757
S_AIMSoral1_i6P18Tongue	R_sp001808955_mP24Tongue	S. AIMSoral1 - R. mucilaginosa	0.174757
S_oralis_SK304	R_mucilaginosa_mP1Tongue	S. oralis - R. mucilaginosa	0.174603
S_AIMSoral1_PS4	R_mucilaginosa_DY18	S. AIMSoral1 - R. mucilaginosa	0.174603
R_ AIMSoral2_i6P12Tongue	R_mucilaginosa_A_mP3Tongue	R. AIMSoral2 - R. mucilaginosa_A	0.174419
R_ AIMSoral2_i6P17Tooth	R_mucilaginosa_A_i6P16Tooth	R. AIMSoral2 - R. mucilaginosa_A	0.174359
S_lactarius_i6P17Tongue	R_sp001808955_mP24Tongue	S. lactarius - R. mucilaginosa	0.174312
S_AIMSoral1_C150	R_sp001808955_mP24Tongue	S. AIMSoral1 - R. mucilaginosa	0.174312
S_AIMSoral1_HSISS2	R_mucilaginosa_DY18	S. AIMSoral1 - R. mucilaginosa	0.174242
S_oralis_SK1074	R_mucilaginosa_DY18	S. oralis - R. mucilaginosa	0.174242
S_lactarius_i6P16Tooth	R_mucilaginosa_mP1Tooth	S. lactarius - R. mucilaginosa	0.173913
S_AIMSoral1_ERR10960867_bin4	R_mucilaginosa_i6P1Tongue	S. AIMSoral1 - R. mucilaginosa	0.173913
S_oralis_SK313	R_mucilaginosa_A_mP3Tongue	S. oralis - R. mucilaginosa_A	0.173913
S_AIMSoral1_i6P18Tongue	R_mucilaginosa_A_i6P16Tooth	S. AIMSoral1 - R. mucilaginosa_A	0.173913
R_ AIMSoral2_i6P10Tooth	R_sp001808955_mP23Tongue	R. AIMSoral2 - R. mucilaginosa	0.173684
S_AIMSoral1_ERR10960867_bin4	R_mucilaginosa_mP11Tongue	S. AIMSoral1 - R. mucilaginosa	0.173554
S_oralis_SK304	R_sp001808955_mP21Tooth	S. oralis - R. mucilaginosa	0.173554
R_ AIMSoral2_i6P17Tongue	R_mucilaginosa_mP18Tongue	R. AIMSoral2 - R. mucilaginosa	0.173333
S_AIMSoral1_VTCC12814	R_mucilaginosa_mP7Tongue	S. AIMSoral1 - R. mucilaginosa	0.173228
S_oralis_ATCC35037	R_mucilaginosa_mP1Tooth	S. oralis - R. mucilaginosa	0.173077
S_AIMSoral1_i6P18Tongue	R_sp001808955_mP14Tongue	S. AIMSoral1 - R. mucilaginosa	0.173077
S_oralis_SK1074	R_mucilaginosa_mP1Tongue	S. oralis - R. mucilaginosa	0.172932
S_AIMSoral1_VTCC12814	R_mucilaginosa_mP11Tongue	S. AIMSoral1 - R. mucilaginosa	0.172932
S_oralis_SK10	R_mucilaginosa_A_i6P16Tongue	S. oralis - R. mucilaginosa_A	0.172932
S_oralis_SK255	R_mucilaginosa_A_i6P16Tongue	S. oralis - R. mucilaginosa_A	0.172932
S_oralis_ATCC49296	R_sp001808955_mP5Tooth	S. oralis - R. mucilaginosa	0.172414
S_AIMSoral1_ERR10960867_bin4	R_ AIMSoral2_i6P19Tooth	S. AIMSoral1 - R. AIMSoral2	0.172414
R_ AIMSoral2_i6P7Tooth	R_mucilaginosa_mP18Tongue	R. AIMSoral2 - R. mucilaginosa	0.172185
S_AIMSoral1_ERR10960867_bin4	R_mucilaginosa_A_mP6Tongue	S. AIMSoral1 - R. mucilaginosa_A	0.172131
S_AIMSoral1_ERR10960867_bin4	R_mucilaginosa_A_i1P6Tongue	S. AIMSoral1 - R. mucilaginosa_A	0.172131
S_peroris_ATCC700780	R_mucilaginosa_mP15Tongue	S. peroris - R. mucilaginosa	0.172131
R_ AIMSoral2_i6P7Tongue	R_mucilaginosa_A_i6P16Tooth	R. AIMSoral2 - R. mucilaginosa_A	0.171875
S_oralis_SK255	R_sp001836735_i6P13Tongue	S. oralis - R. mucilaginosa	0.171875
R_ AIMSoral2_i6P17Tooth	R_sp001808955_mP24Tongue	R. AIMSoral2 - R. mucilaginosa	0.171779
R_ AIMSoral2_i6P2Tongue	R_mucilaginosa_A_mP3Tongue	R. AIMSoral2 - R. mucilaginosa_A	0.171429
S_peroris_ATCC700780	R_sp001808955_mP24Tongue	S. peroris - R. mucilaginosa	0.171429
S_lactarius_i6P17Tooth	R_mucilaginosa_mP1Tooth	S. lactarius - R. mucilaginosa	0.17094
S_AIMSoral1_ERR10960867_bin4	R_sp001836735_i6P13Tongue	S. AIMSoral1 - R. mucilaginosa	0.17094
S_AIMSoral1_ERR10960867_bin4	R_mucilaginosa_ATCC25296	S. AIMSoral1 - R. mucilaginosa	0.17094
R_ AIMSoral2_i6P17Tongue	R_sp001808955_mP24Tongue	R. AIMSoral2 - R. mucilaginosa	0.170886
S_oralis_SK255	R_sp001808955_mP21Tooth	S. oralis - R. mucilaginosa	0.170732
S_oralis_ATCC49296	R_sp001836735_mP16Tongue	S. oralis - R. mucilaginosa	0.170732
S_AIMSoral1_VTCC12814	R_mucilaginosa_i6P24Tongue	S. AIMSoral1 - R. mucilaginosa	0.170732
R_ AIMSoral2_i6P8Tongue	R_mucilaginosa_A_mP3Tongue	R. AIMSoral2 - R. mucilaginosa_A	0.170588
S_oralis_SK1074	R_sp001808955_mP21Tooth	S. oralis - R. mucilaginosa	0.170543
S_oralis_SK1074	R_mucilaginosa_A_i6P16Tooth	S. oralis - R. mucilaginosa_A	0.170543
S_AIMSoral1_C150	R_mucilaginosa_DY18	S. AIMSoral1 - R. mucilaginosa	0.170543
S_peroris_i6P16Tongue	R_sp001836735_mP16Tongue	S. peroris - R. mucilaginosa	0.17037
S_AIMSoral1_i6P20Tongue	R_mucilaginosa_A_i6P16Tongue	S. AIMSoral1 - R. mucilaginosa_A	0.170213
S_peroris_i6P16Tongue	R_mucilaginosa_DY18	S. peroris - R. mucilaginosa	0.170213
S_AIMSoral1_SRR20881976_bin4	R_sp001808955_mP14Tongue	S. AIMSoral1 - R. mucilaginosa	0.169811
S_oralis_SK313	R_mucilaginosa_mP18Tongue	S. oralis - R. mucilaginosa	0.169811
S_AIMSoral1_i6P20Tongue	R_sp001808955_mP14Tongue	S. AIMSoral1 - R. mucilaginosa	0.169643
S_lactarius_i6P17Tooth	R_sp001808955_mP14Tongue	S. lactarius - R. mucilaginosa	0.169643
S_AIMSoral1_ERR10960867_bin4	R_mucilaginosa_mP15Tongue	S. AIMSoral1 - R. mucilaginosa	0.169643
S_AIMSoral1_ERR10960867_bin4	R_mucilaginosa_mP10Tongue	S. AIMSoral1 - R. mucilaginosa	0.169643
S_lactarius_i6P16Tooth	R_sp001808955_mP24Tongue	S. lactarius - R. mucilaginosa	0.169643
S_AIMSoral1_ERR10960867_bin4	R_mucilaginosa_mP7Tongue	S. AIMSoral1 - R. mucilaginosa	0.169492
S_AIMSoral1_PS4	R_sp001808955_i1P15Tongue	S. AIMSoral1 - R. mucilaginosa	0.169492
S_mitis_OT25	R_mucilaginosa_A_mP3Tongue	S. mitis - R. mucilaginosa_A	0.169492
S_AIMSoral1_ERR10960867_bin4	R_ AIMSoral2_i6P8Tongue	S. AIMSoral1 - R. AIMSoral2	0.169492
S_AIMSoral1_ERR10960867_bin4	R_ AIMSoral2_i6P14Tooth	S. AIMSoral1 - R. AIMSoral2	0.169492
R_ AIMSoral2_i6P11Tooth	R_mucilaginosa_A_i6P16Tongue	R. AIMSoral2 - R. mucilaginosa_A	0.169492
R_ AIMSoral2_i6P11Tongue	R_mucilaginosa_A_i6P16Tongue	R. AIMSoral2 - R. mucilaginosa_A	0.169492
S_AIMSoral1_C150	R_mucilaginosa_i6P1Tongue	S. AIMSoral1 - R. mucilaginosa	0.169355
S_AIMSoral1_VTCC12814	R_mucilaginosa_mP10Tongue	S. AIMSoral1 - R. mucilaginosa	0.169355
S_AIMSoral1_VTCC12814	R_mucilaginosa_141RMUC_43675	S. AIMSoral1 - R. mucilaginosa_A	0.169355
R_ AIMSoral2_i6P7Tongue	R_sp001808955_mP23Tongue	R. AIMSoral2 - R. mucilaginosa	0.169312
S_AIMSoral1_VTCC12814	R_mucilaginosa_mP1Tongue	S. AIMSoral1 - R. mucilaginosa	0.169231
R_ AIMSoral2_i6P10Tongue	R_mucilaginosa_A_mP3Tongue	R. AIMSoral2 - R. mucilaginosa_A	0.168605
R_ AIMSoral2_i6P11Tooth	R_mucilaginosa_A_i6P16Tooth	R. AIMSoral2 - R. mucilaginosa_A	0.168605
R_ AIMSoral2_i6P11Tongue	R_mucilaginosa_A_i6P16Tooth	R. AIMSoral2 - R. mucilaginosa_A	0.168605
S_AIMSoral1_ERR10960867_bin4	R_mucilaginosa_mP1Tooth	S. AIMSoral1 - R. mucilaginosa	0.168224
S_lactarius_ERR10960869_bin6	R_sp001808955_mP14Tongue	S. lactarius - R. mucilaginosa	0.168224
S_AIMSoral1_i6P17Tooth	R_mucilaginosa_A_mP3Tongue	S. AIMSoral1 - R. mucilaginosa_A	0.168224
S_AIMSoral1_ERR10960867_bin4	R_ AIMSoral2_i6P11Tongue	S. AIMSoral1 - R. AIMSoral2	0.168224
S_AIMSoral1_ERR10960867_bin4	R_ AIMSoral2_i6P11Tooth	S. AIMSoral1 - R. AIMSoral2	0.168224
S_AIMSoral1_i6P17Tooth	R_sp001808955_mP24Tongue	S. AIMSoral1 - R. mucilaginosa	0.168224
S_AIMSoral1_PS4	R_mucilaginosa_mP1Tooth	S. AIMSoral1 - R. mucilaginosa	0.168142
S_oralis_SK610	R_mucilaginosa_mP1Tooth	S. oralis - R. mucilaginosa	0.168142
S_AIMSoral1_C150	R_sp001808955_mP14Tongue	S. AIMSoral1 - R. mucilaginosa	0.168142
S_AIMSoral1_HSISS2	R_sp001808955_mP24Tongue	S. AIMSoral1 - R. mucilaginosa	0.168142
S_AIMSoral1_ERR10960867_bin4	R_mucilaginosa_i6P24Tongue	S. AIMSoral1 - R. mucilaginosa	0.168142
S_AIMSoral1_ERR10960867_bin4	R_mucilaginosa_141RMUC_43675	S. AIMSoral1 - R. mucilaginosa_A	0.168142
S_AIMSoral1_VTCC12814	R_sp001808955_mP21Tooth	S. AIMSoral1 - R. mucilaginosa	0.168067
S_AIMSoral1_VTCC12814	R_sp001808955_mP3Tooth	S. AIMSoral1 - R. mucilaginosa	0.168067
S_AIMSoral1_ERR10960867_bin4	R_sp001808955_i6P15Tongue	S. AIMSoral1 - R. mucilaginosa	0.168067
S_AIMSoral1_VTCC12814	R_mucilaginosa_mP19Tooth	S. AIMSoral1 - R. mucilaginosa	0.168
S_AIMSoral1_VTCC12814	R_mucilaginosa_mP24Tooth	S. AIMSoral1 - R. mucilaginosa	0.168
S_oralis_SK304	R_mucilaginosa_A_i6P16Tooth	S. oralis - R. mucilaginosa_A	0.168
S_AIMSoral1_VTCC12814	R_sp001836735_i6P13Tongue	S. AIMSoral1 - R. mucilaginosa	0.168
S_peroris_i6P16Tongue	R_mucilaginosa_mP15Tongue	S. peroris - R. mucilaginosa	0.167939
S_oralis_ATCC49296	R_mucilaginosa_DY18	S. oralis - R. mucilaginosa	0.167939
S_AIMSoral1_Map35_022	R_mucilaginosa_DY18	S. AIMSoral1 - R. mucilaginosa	0.167883
R_ AIMSoral2_i6P12Tooth	R_mucilaginosa_mP18Tongue	R. AIMSoral2 - R. mucilaginosa	0.167785
S_mitis_KCOM1350	R_mucilaginosa_mP1Tooth	S. mitis - R. mucilaginosa	0.166667
S_lactarius_i6P17Tongue	R_mucilaginosa_mP1Tooth	S. lactarius - R. mucilaginosa	0.166667
S_lactarius_typeCCUG66490	R_mucilaginosa_mP1Tooth	S. lactarius - R. mucilaginosa	0.166667
S_peroris_i6P16Tongue	R_sp001808955_mP5Tooth	S. peroris - R. mucilaginosa	0.166667
S_AIMSoral1_HSISS2	R_mucilaginosa_i6P1Tongue	S. AIMSoral1 - R. mucilaginosa	0.166667
S_AIMSoral1_PS4	R_mucilaginosa_i6P1Tongue	S. AIMSoral1 - R. mucilaginosa	0.166667
S_oralis_SK313	R_sp001808955_mP21Tooth	S. oralis - R. mucilaginosa	0.166667
S_AIMSoral1_HSISS2	R_sp001836735_mP16Tongue	S. AIMSoral1 - R. mucilaginosa	0.166667
S_lactarius_i6P16Tooth	R_sp001808955_mP14Tongue	S. lactarius - R. mucilaginosa	0.166667
S_AIMSoral1_HSISS2	R_sp001808955_mP14Tongue	S. AIMSoral1 - R. mucilaginosa	0.166667
S_oralis_SK304	R_sp001808955_mP14Tongue	S. oralis - R. mucilaginosa	0.166667
S_oralis_SK1074	R_sp001808955_mP14Tongue	S. oralis - R. mucilaginosa	0.166667
S_oralis_SK255	R_ AIMSoral2_i6P5Tooth	S. oralis - R. AIMSoral2	0.166667
S_AIMSoral1_ERR10960867_bin4	R_mucilaginosa_i6P1Tooth	S. AIMSoral1 - R. mucilaginosa	0.166667
S_peroris_i6P16Tongue	R_sp001808955_mP3Tooth	S. peroris - R. mucilaginosa	0.166667
S_lactarius_i6P18Tongue	R_mucilaginosa_A_mP3Tongue	S. lactarius - R. mucilaginosa_A	0.166667
S_mitis_ATCC6249	R_mucilaginosa_A_mP3Tongue	S. mitis - R. mucilaginosa_A	0.166667
S_oralis_SK255	R_mucilaginosa_mP18Tongue	S. oralis - R. mucilaginosa	0.166667
S_AIMSoral1_ERR10960867_bin4	R_ AIMSoral2_i6P12Tongue	S. AIMSoral1 - R. AIMSoral2	0.166667
R_ AIMSoral2_i6P10Tongue	R_mucilaginosa_A_i6P16Tooth	R. AIMSoral2 - R. mucilaginosa_A	0.166667
S_mitis_D_i6P17Tooth	R_mucilaginosa_A_i6P16Tooth	S. mitis - R. mucilaginosa_A	0.166667
R_ AIMSoral2_i6P17Tongue	R_mucilaginosa_A_i6P16Tongue	R. AIMSoral2 - R. mucilaginosa_A	0.166667
S_salivarius_ATCC25975	R_mucilaginosa_A_i6P16Tongue	S. salivarius - R. mucilaginosa_A	0.166667
R_ AIMSoral2_i6P10Tongue	R_mucilaginosa_A_i6P16Tongue	R. AIMSoral2 - R. mucilaginosa_A	0.165829
R_ AIMSoral2_i6P5Tooth	R_mucilaginosa_A_i6P16Tooth	R. AIMSoral2 - R. mucilaginosa_A	0.165803
R_mucilaginosa_mP19Tooth	R_mucilaginosa_A_mP3Tongue	R. mucilaginosa - R. mucilaginosa_A	0.16568
R_ AIMSoral2_i6P7Tongue	R_sp001808955_mP24Tongue	R. AIMSoral2 - R. mucilaginosa	0.165644
S_peroris_i6P16Tongue	R_mucilaginosa_mP7Tongue	S. peroris - R. mucilaginosa	0.165468
S_mitis_BCC65	R_mucilaginosa_A_i6P16Tongue	S. mitis - R. mucilaginosa_A	0.165468
S_peroris_i6P16Tongue	R_sp001808955_i1P15Tongue	S. peroris - R. mucilaginosa	0.165414
S_AIMSoral1_HSISS2	R_mucilaginosa_A_i6P16Tongue	S. AIMSoral1 - R. mucilaginosa_A	0.165414
S_AIMSoral1_PS4	R_mucilaginosa_A_i6P16Tongue	S. AIMSoral1 - R. mucilaginosa_A	0.165354
S_oralis_SK304	R_sp001836735_i6P13Tongue	S. oralis - R. mucilaginosa	0.165354
S_AIMSoral1_PS4	R_mucilaginosa_mP7Tongue	S. AIMSoral1 - R. mucilaginosa	0.165289
S_AIMSoral1_C150	R_mucilaginosa_mP1Tooth	S. AIMSoral1 - R. mucilaginosa	0.165217
S_oralis_SK304	R_sp001808955_mP5Tooth	S. oralis - R. mucilaginosa	0.165217
S_AIMSoral1_i6P18Tongue	R_sp001836735_mP16Tongue	S. AIMSoral1 - R. mucilaginosa	0.165217
S_AIMSoral1_ERR10960867_bin4	R_sp001808955_mP23Tooth	S. AIMSoral1 - R. mucilaginosa	0.165217
S_peroris_HMSC34B10	R_mucilaginosa_mP1Tooth	S. peroris - R. mucilaginosa	0.165138
S_oralis_ATCC49296	R_sp001808955_mP14Tongue	S. oralis - R. mucilaginosa	0.165138
S_lactarius_i6P16Tongue	R_mucilaginosa_A_mP3Tongue	S. lactarius - R. mucilaginosa_A	0.165138
S_mitis_BCC65	R_mucilaginosa_A_mP3Tongue	S. mitis - R. mucilaginosa_A	0.165138
S_AIMSoral1_PS4	R_mucilaginosa_A_mP3Tongue	S. AIMSoral1 - R. mucilaginosa_A	0.165138
S_AIMSoral1_SRR20881976_bin4	R_ AIMSoral2_i6P11Tongue	S. AIMSoral1 - R. AIMSoral2	0.165138
S_AIMSoral1_SRR20881976_bin4	R_ AIMSoral2_i6P11Tooth	S. AIMSoral1 - R. AIMSoral2	0.165138
S_mitis_AQ_i6P16Tooth	R_mucilaginosa_A_mP3Tongue	S. mitis - R. mucilaginosa_A	0.165049
R_ AIMSoral2_i6P2Tongue	R_sp001808955_mP24Tongue	R. AIMSoral2 - R. mucilaginosa	0.164557
R_ AIMSoral2_i6P11Tongue	R_mucilaginosa_mP18Tongue	R. AIMSoral2 - R. mucilaginosa	0.164384
R_ AIMSoral2_i6P11Tooth	R_mucilaginosa_mP18Tongue	R. AIMSoral2 - R. mucilaginosa	0.164384
S_AIMSoral1_VTCC12814	R_mucilaginosa_A_i1P6Tongue	S. AIMSoral1 - R. mucilaginosa_A	0.164179
R_ AIMSoral2_i6P7Tooth	R_mucilaginosa_A_i6P16Tongue	R. AIMSoral2 - R. mucilaginosa_A	0.164179
S_oralis_SK313	R_sp001836735_i6P13Tongue	S. oralis - R. mucilaginosa	0.164179
S_salivarius_ATCC25975	R_sp001836735_mP16Tongue	S. salivarius - R. mucilaginosa	0.164062
S_AIMSoral1_HSISS2	R_mucilaginosa_A_i6P16Tooth	S. AIMSoral1 - R. mucilaginosa_A	0.164062
S_oralis_SK255	R_mucilaginosa_A_i6P16Tooth	S. oralis - R. mucilaginosa_A	0.164062
S_oralis_SK304	R_mucilaginosa_DY18	S. oralis - R. mucilaginosa	0.164062
R_ AIMSoral2_i6P12Tongue	R_sp001808955_mP23Tongue	R. AIMSoral2 - R. mucilaginosa	0.164021
S_AIMSoral1_i6P18Tongue	R_mucilaginosa_A_mP6Tongue	S. AIMSoral1 - R. mucilaginosa_A	0.163934
S_AIMSoral1_C150	R_sp001808955_i1P15Tongue	S. AIMSoral1 - R. mucilaginosa	0.163934
S_AIMSoral1_VTCC12814	R_ AIMSoral2_i6P11Tongue	S. AIMSoral1 - R. AIMSoral2	0.163793
S_AIMSoral1_VTCC12814	R_ AIMSoral2_i6P11Tooth	S. AIMSoral1 - R. AIMSoral2	0.163793
S_salivarius_ATCC25975	R_sp001808955_mP24Tongue	S. salivarius - R. mucilaginosa	0.163793
S_AIMSoral1_ERR10960867_bin4	R_sp001808955_mP21Tooth	S. AIMSoral1 - R. mucilaginosa	0.163636
S_lactarius_i6P18Tongue	R_sp001808955_mP14Tongue	S. lactarius - R. mucilaginosa	0.163636
S_AIMSoral1_i6P20Tongue	R_sp001808955_mP24Tongue	S. AIMSoral1 - R. mucilaginosa	0.163636
R_ AIMSoral2_i6P8Tongue	R_mucilaginosa_A_i6P16Tongue	R. AIMSoral2 - R. mucilaginosa_A	0.163366
R_ AIMSoral2_i6P14Tooth	R_mucilaginosa_mP18Tongue	R. AIMSoral2 - R. mucilaginosa	0.163265
R_ AIMSoral2_i6P12Tongue	R_mucilaginosa_A_i6P16Tooth	R. AIMSoral2 - R. mucilaginosa_A	0.163158
R_sp001808955_mP23Tooth	R_mucilaginosa_141RMUC_43675	R. mucilaginosa - R. mucilaginosa_A	0.163158
S_peroris_i6P16Tongue	R_ AIMSoral2_i6P14Tooth	S. peroris - R. AIMSoral2	0.163121
S_peroris_i6P16Tongue	R_ AIMSoral2_i6P12Tooth	S. peroris - R. AIMSoral2	0.163121
R_ AIMSoral2_i6P12Tongue	R_sp001808955_mP2Tooth	R. AIMSoral2 - R. mucilaginosa	0.163043
S_oralis_SK1074	R_sp001836735_i6P13Tongue	S. oralis - R. mucilaginosa	0.162963
S_mitis_ATCC6249	R_mucilaginosa_mP1Tongue	S. mitis - R. mucilaginosa	0.162791
S_lactarius_i6P16Tooth	R_mucilaginosa_mP1Tongue	S. lactarius - R. mucilaginosa	0.162791
S_peroris_ATCC700780	R_ AIMSoral2_i6P14Tooth	S. peroris - R. AIMSoral2	0.162791
S_AIMSoral1_VTCC12814	R_ AIMSoral2_i6P14Tooth	S. AIMSoral1 - R. AIMSoral2	0.162791
S_AIMSoral1_SRR20881976_bin4	R_mucilaginosa_A_i6P16Tooth	S. AIMSoral1 - R. mucilaginosa_A	0.162791
S_peroris_ATCC700780	R_mucilaginosa_DY18	S. peroris - R. mucilaginosa	0.162791
R_ AIMSoral2_i6P12Tooth	R_mucilaginosa_A_mP3Tongue	R. AIMSoral2 - R. mucilaginosa_A	0.162651
S_AIMSoral1_i6P18Tongue	R_mucilaginosa_A_i1P6Tongue	S. AIMSoral1 - R. mucilaginosa_A	0.162602
S_AIMSoral1_VTCC12814	R_mucilaginosa_mP15Tongue	S. AIMSoral1 - R. mucilaginosa	0.162602
S_AIMSoral1_C150	R_mucilaginosa_mP10Tongue	S. AIMSoral1 - R. mucilaginosa	0.162602
S_AIMSoral1_VTCC12814	R_sp001808955_mP23Tooth	S. AIMSoral1 - R. mucilaginosa	0.162602
S_AIMSoral1_Map27_006	R_mucilaginosa_A_i6P16Tongue	S. AIMSoral1 - R. mucilaginosa_A	0.162602
S_AIMSoral1_VTCC12814	R_ AIMSoral2_i6P19Tooth	S. AIMSoral1 - R. AIMSoral2	0.162602
S_lactarius_ERR10960869_bin6	R_sp001836735_mP16Tongue	S. lactarius - R. mucilaginosa	0.162393
S_AIMSoral1_ERR10960867_bin4	R_ AIMSoral2_i6P17Tooth	S. AIMSoral1 - R. AIMSoral2	0.162393
R_ AIMSoral2_i6P17Tongue	R_mucilaginosa_A_i6P16Tooth	R. AIMSoral2 - R. mucilaginosa_A	0.162304
S_AIMSoral1_SRR20881976_bin4	R_mucilaginosa_mP1Tooth	S. AIMSoral1 - R. mucilaginosa	0.162162
S_oralis_SK255	R_mucilaginosa_A_mP3Tongue	S. oralis - R. mucilaginosa_A	0.162162
S_AIMSoral1_i6P20Tongue	R_mucilaginosa_DY18	S. AIMSoral1 - R. mucilaginosa	0.161972
S_mitis_AQ_i6P16Tooth	R_sp001808955_mP14Tongue	S. mitis - R. mucilaginosa	0.161905
S_oralis_SK304	R_mucilaginosa_mP18Tongue	S. oralis - R. mucilaginosa	0.161905
S_mitis_AQ_i6P16Tooth	R_sp001808955_mP24Tongue	S. mitis - R. mucilaginosa	0.161905
S_peroris_i6P16Tongue	R_mucilaginosa_mP10Tongue	S. peroris - R. mucilaginosa	0.161765
S_AIMSoral1_Map35_022	R_mucilaginosa_A_i6P16Tooth	S. AIMSoral1 - R. mucilaginosa_A	0.161765
S_mitis_KCOM1350	R_mucilaginosa_A_i6P16Tongue	S. mitis - R. mucilaginosa_A	0.161765
S_salivarius_ATCC25975	R_mucilaginosa_DY18	S. salivarius - R. mucilaginosa	0.161765
R_mucilaginosa_mP19Tooth	R_mucilaginosa_A_i6P16Tongue	R. mucilaginosa - R. mucilaginosa_A	0.161616
R_ AIMSoral2_i6P12Tongue	R_mucilaginosa_A_i6P16Tongue	R. AIMSoral2 - R. mucilaginosa_A	0.161616
S_oralis_SK255	R_mucilaginosa_mP1Tongue	S. oralis - R. mucilaginosa	0.161538
S_peroris_ATCC700780	R_mucilaginosa_mP1Tongue	S. peroris - R. mucilaginosa	0.161538
S_AIMSoral1_C150	R_mucilaginosa_mP11Tongue	S. AIMSoral1 - R. mucilaginosa	0.161538
R_ AIMSoral2_i6P7Tooth	R_mucilaginosa_A_i6P16Tooth	R. AIMSoral2 - R. mucilaginosa_A	0.161458
S_peroris_ATCC700780	R_sp001808955_mP21Tooth	S. peroris - R. mucilaginosa	0.16129
R_sp001808955_mP5Tooth	R_mucilaginosa_A_i1P6Tongue	R. mucilaginosa - R. mucilaginosa_A	0.16129
R_ AIMSoral2_i6P8Tongue	R_sp001808955_mP23Tongue	R. AIMSoral2 - R. mucilaginosa	0.16129
S_AIMSoral1_HSISS2	R_mucilaginosa_mP1Tooth	S. AIMSoral1 - R. mucilaginosa	0.161017
S_AIMSoral1_PS4	R_sp001836735_mP16Tongue	S. AIMSoral1 - R. mucilaginosa	0.161017
S_AIMSoral1_ERR10960867_bin4	R_ AIMSoral2_i6P10Tooth	S. AIMSoral1 - R. AIMSoral2	0.161017
S_AIMSoral1_HSISS2	R_ AIMSoral2_i6P11Tongue	S. AIMSoral1 - R. AIMSoral2	0.161017
S_lactarius_i6P17Tooth	R_ AIMSoral2_i6P11Tongue	S. lactarius - R. AIMSoral2	0.161017
S_AIMSoral1_HSISS2	R_ AIMSoral2_i6P11Tooth	S. AIMSoral1 - R. AIMSoral2	0.161017
S_lactarius_i6P17Tooth	R_ AIMSoral2_i6P11Tooth	S. lactarius - R. AIMSoral2	0.161017
S_mitis_NCTC12261	R_mucilaginosa_A_i6P16Tongue	S. mitis - R. mucilaginosa_A	0.160839
S_lactarius_i6P18Tongue	R_mucilaginosa_mP1Tooth	S. lactarius - R. mucilaginosa	0.160714
S_oralis_SK255	R_sp001808955_mP5Tooth	S. oralis - R. mucilaginosa	0.160714
S_AIMSoral1_PS4	R_sp001808955_mP5Tooth	S. AIMSoral1 - R. mucilaginosa	0.160714
S_lactarius_i6P16Tongue	R_sp001808955_mP14Tongue	S. lactarius - R. mucilaginosa	0.160714
S_lactarius_i6P17Tongue	R_sp001808955_mP14Tongue	S. lactarius - R. mucilaginosa	0.160714
S_AIMSoral1_i6P20Tongue	R_mucilaginosa_A_mP3Tongue	S. AIMSoral1 - R. mucilaginosa_A	0.160714
S_lactarius_i6P17Tongue	R_mucilaginosa_A_mP3Tongue	S. lactarius - R. mucilaginosa_A	0.160714
R_ AIMSoral2_i6P14Tooth	R_mucilaginosa_A_mP3Tongue	R. AIMSoral2 - R. mucilaginosa_A	0.160714
S_mitis_BCC65	R_ AIMSoral2_i6P11Tongue	S. mitis - R. AIMSoral2	0.160714
S_mitis_BCC65	R_ AIMSoral2_i6P11Tooth	S. mitis - R. AIMSoral2	0.160714
R_ AIMSoral2_i6P11Tooth	R_sp001836735_i6P13Tongue	R. AIMSoral2 - R. mucilaginosa	0.160714
R_ AIMSoral2_i6P11Tongue	R_sp001836735_i6P13Tongue	R. AIMSoral2 - R. mucilaginosa	0.160714
R_ AIMSoral2_i6P14Tooth	R_mucilaginosa_A_i6P16Tongue	R. AIMSoral2 - R. mucilaginosa_A	0.160622
S_peroris_i6P16Tongue	R_mucilaginosa_A_i6P16Tooth	S. peroris - R. mucilaginosa_A	0.160584
S_peroris_i6P16Tongue	R_ AIMSoral2_i6P19Tooth	S. peroris - R. AIMSoral2	0.160584
R_ AIMSoral2_i6P7Tooth	R_sp001808955_mP24Tongue	R. AIMSoral2 - R. mucilaginosa	0.160494
R_ AIMSoral2_i6P10Tooth	R_sp001808955_mP24Tongue	R. AIMSoral2 - R. mucilaginosa	0.160494
R_ AIMSoral2_i6P10Tooth	R_sp001836735_mP16Tongue	R. AIMSoral2 - R. mucilaginosa	0.160428
S_oralis_SK255	R_sp001808955_mP14Tongue	S. oralis - R. mucilaginosa	0.160377
S_mitis_ATCC6249	R_mucilaginosa_mP18Tongue	S. mitis - R. mucilaginosa	0.160377
S_oralis_SK1074	R_mucilaginosa_mP18Tongue	S. oralis - R. mucilaginosa	0.160377
S_mitis_ATCC6249	R_ AIMSoral2_i6P11Tongue	S. mitis - R. AIMSoral2	0.160377
S_mitis_ATCC6249	R_ AIMSoral2_i6P11Tooth	S. mitis - R. AIMSoral2	0.160377
S_AIMSoral1_SRR20881976_bin4	R_sp001808955_mP24Tongue	S. AIMSoral1 - R. mucilaginosa	0.160377
S_oralis_ATCC49296	R_sp001808955_mP24Tongue	S. oralis - R. mucilaginosa	0.160377
S_AIMSoral1_HSISS2	R_ AIMSoral2_i6P14Tooth	S. AIMSoral1 - R. AIMSoral2	0.160305
S_AIMSoral1_i6P17Tooth	R_mucilaginosa_A_i6P16Tooth	S. AIMSoral1 - R. mucilaginosa_A	0.160305
R_sp001808955_mP5Tooth	R_mucilaginosa_141RMUC_43675	R. mucilaginosa - R. mucilaginosa_A	0.160221
S_AIMSoral1_PS4	R_mucilaginosa_mP11Tongue	S. AIMSoral1 - R. mucilaginosa	0.16
S_lactarius_i6P16Tooth	R_mucilaginosa_mP7Tongue	S. lactarius - R. mucilaginosa	0.16
S_AIMSoral1_C150	R_mucilaginosa_mP7Tongue	S. AIMSoral1 - R. mucilaginosa	0.16
R_ AIMSoral2_i6P10Tooth	R_mucilaginosa_A_i6P16Tongue	R. AIMSoral2 - R. mucilaginosa_A	0.16
S_oralis_SK100	R_mucilaginosa_A_i6P16Tongue	S. oralis - R. mucilaginosa_A	0.16
S_peroris_ATCC700780	R_ AIMSoral2_i6P19Tooth	S. peroris - R. AIMSoral2	0.16
S_mitis_SK1126	R_mucilaginosa_DY18	S. mitis - R. mucilaginosa	0.16
S_oralis_SK304	R_mucilaginosa_141RMUC_43675	S. oralis - R. mucilaginosa_A	0.16
R_ AIMSoral2_i6P5Tooth	R_mucilaginosa_DY18	R. AIMSoral2 - R. mucilaginosa	0.159794
S_mitis_D_i6P17Tooth	R_mucilaginosa_A_i6P16Tongue	S. mitis - R. mucilaginosa_A	0.159722
S_AIMSoral1_ERR10960867_bin4	R_ AIMSoral2_i6P5Tooth	S. AIMSoral1 - R. AIMSoral2	0.159664
S_AIMSoral1_ERR10960867_bin4	R_ AIMSoral2_i6P7Tooth	S. AIMSoral1 - R. AIMSoral2	0.159664
S_AIMSoral1_ERR10960867_bin4	R_ AIMSoral2_i6P12Tooth	S. AIMSoral1 - R. AIMSoral2	0.159664
S_AIMSoral1_Map27_006	R_mucilaginosa_A_i6P16Tooth	S. AIMSoral1 - R. mucilaginosa_A	0.159664
R_ AIMSoral2_i6P5Tooth	R_sp001808955_mP2Tooth	R. AIMSoral2 - R. mucilaginosa	0.159574
R_ AIMSoral2_i6P19Tooth	R_mucilaginosa_A_i6P16Tooth	R. AIMSoral2 - R. mucilaginosa_A	0.159574
S_AIMSoral1_Map35_022	R_mucilaginosa_mP11Tongue	S. AIMSoral1 - R. mucilaginosa	0.15942
S_AIMSoral1_Map35_022	R_mucilaginosa_A_i6P16Tongue	S. AIMSoral1 - R. mucilaginosa_A	0.15942
S_lactarius_i6P16Tongue	R_mucilaginosa_mP1Tooth	S. lactarius - R. mucilaginosa	0.159292
S_AIMSoral1_ERR10960867_bin4	R_mucilaginosa_mP19Tooth	S. AIMSoral1 - R. mucilaginosa	0.159292
S_mitis_NCTC12261	R_mucilaginosa_A_mP3Tongue	S. mitis - R. mucilaginosa_A	0.159292
S_AIMSoral1_ERR10960867_bin4	R_mucilaginosa_mP24Tooth	S. AIMSoral1 - R. mucilaginosa	0.159292
S_lactarius_i6P16Tooth	R_mucilaginosa_mP11Tongue	S. lactarius - R. mucilaginosa	0.159091
S_AIMSoral1_C150	R_mucilaginosa_A_i1P6Tongue	S. AIMSoral1 - R. mucilaginosa_A	0.159091
S_AIMSoral1_VTCC12814	R_mucilaginosa_i6P1Tooth	S. AIMSoral1 - R. mucilaginosa	0.159091
S_salivarius_ATCC25975	R_mucilaginosa_A_i6P16Tooth	S. salivarius - R. mucilaginosa_A	0.159091
S_oralis_SK313	R_mucilaginosa_A_i6P16Tooth	S. oralis - R. mucilaginosa_A	0.159091
S_mitis_F0392	R_mucilaginosa_A_i6P16Tongue	S. mitis - R. mucilaginosa_A	0.159091
S_oralis_SK610	R_mucilaginosa_A_i6P16Tongue	S. oralis - R. mucilaginosa_A	0.159091
S_mitis_ATCC6249	R_sp001836735_i6P13Tongue	S. mitis - R. mucilaginosa	0.159091
S_AIMSoral1_i6P17Tooth	R_mucilaginosa_DY18	S. AIMSoral1 - R. mucilaginosa	0.159091
S_AIMSoral1_i6P17Tooth	R_mucilaginosa_mP1Tooth	S. AIMSoral1 - R. mucilaginosa	0.158879
S_AIMSoral1_i6P12Tooth	R_mucilaginosa_A_mP3Tongue	S. AIMSoral1 - R. mucilaginosa_A	0.158879
S_lactarius_i6P18Tongue	R_sp001808955_mP24Tongue	S. lactarius - R. mucilaginosa	0.158879
S_oralis_SK304	R_sp001808955_mP24Tongue	S. oralis - R. mucilaginosa	0.158879
S_oralis_SK255	R_sp001808955_mP24Tongue	S. oralis - R. mucilaginosa	0.158879
R_ AIMSoral2_i6P19Tooth	R_mucilaginosa_A_mP3Tongue	R. AIMSoral2 - R. mucilaginosa_A	0.158824
S_AIMSoral1_C150	R_mucilaginosa_mP1Tongue	S. AIMSoral1 - R. mucilaginosa	0.15873
S_AIMSoral1_HSISS2	R_sp001808955_i1P15Tongue	S. AIMSoral1 - R. mucilaginosa	0.15873
S_oralis_SK1074	R_sp001808955_mP3Tooth	S. oralis - R. mucilaginosa	0.15873
R_ AIMSoral2_i6P2Tongue	R_sp001808955_mP23Tongue	R. AIMSoral2 - R. mucilaginosa	0.15873
S_lactarius_i6P16Tooth	R_ AIMSoral2_i6P12Tooth	S. lactarius - R. AIMSoral2	0.15873
S_oralis_ATCC35037	R_mucilaginosa_A_i6P16Tongue	S. oralis - R. mucilaginosa_A	0.15873
R_ AIMSoral2_i6P7Tongue	R_sp001836735_i6P13Tongue	R. AIMSoral2 - R. mucilaginosa	0.15873
S_AIMSoral1_i6P12Tooth	R_sp001808955_mP24Tongue	S. AIMSoral1 - R. mucilaginosa	0.158416
R_mucilaginosa_mP18Tongue	S_lactarius_IMAU99161	R. mucilaginosa - S. lactarius	0.158416
S_oralis_SK1074	R_sp001808955_mP5Tooth	S. oralis - R. mucilaginosa	0.158333
S_AIMSoral1_Map27_006	R_sp001836735_mP16Tongue	S. AIMSoral1 - R. mucilaginosa	0.158333
S_AIMSoral1_ERR10960867_bin4	R_mucilaginosa_i6P6Tongue	S. AIMSoral1 - R. mucilaginosa	0.158333
S_AIMSoral1_i6P12Tooth	R_mucilaginosa_A_i6P16Tooth	S. AIMSoral1 - R. mucilaginosa_A	0.158333
S_AIMSoral1_i6P18Tongue	R_sp001808955_i6P15Tooth	S. AIMSoral1 - R. mucilaginosa	0.158333
R_sp001808955_i1P15Tongue	S_lactarius_i6P16Tooth	R. mucilaginosa - S. lactarius	0.158333
S_AIMSoral1_Map35_022	R_sp001808955_mP5Tooth	S. AIMSoral1 - R. mucilaginosa	0.157895
S_AIMSoral1_i6P20Tongue	R_sp001836735_mP16Tongue	S. AIMSoral1 - R. mucilaginosa	0.157895
S_salivarius_ATCC25975	R_sp001808955_mP14Tongue	S. salivarius - R. mucilaginosa	0.157895
S_salivarius_CAG79	R_mucilaginosa_A_mP3Tongue	S. salivarius - R. mucilaginosa_A	0.157895
R_ AIMSoral2_i6P7Tooth	R_sp001808955_mP23Tongue	R. AIMSoral2 - R. mucilaginosa	0.157895
S_oralis_SK1074	R_ AIMSoral2_i6P11Tongue	S. oralis - R. AIMSoral2	0.157895
S_lactarius_i6P16Tooth	R_ AIMSoral2_i6P11Tongue	S. lactarius - R. AIMSoral2	0.157895
S_lactarius_i6P18Tongue	R_ AIMSoral2_i6P11Tongue	S. lactarius - R. AIMSoral2	0.157895
S_oralis_SK1074	R_ AIMSoral2_i6P11Tooth	S. oralis - R. AIMSoral2	0.157895
S_lactarius_i6P18Tongue	R_ AIMSoral2_i6P11Tooth	S. lactarius - R. AIMSoral2	0.157895
S_lactarius_i6P16Tooth	R_ AIMSoral2_i6P11Tooth	S. lactarius - R. AIMSoral2	0.157895
S_AIMSoral1_i6P24Tongue	R_mucilaginosa_A_i6P16Tooth	S. AIMSoral1 - R. mucilaginosa_A	0.157895
R_ AIMSoral2_i6P10Tooth	R_sp001836735_i6P13Tongue	R. AIMSoral2 - R. mucilaginosa	0.157895
S_oralis_SK304	R_mucilaginosa_mP7Tongue	S. oralis - R. mucilaginosa	0.15748
S_AIMSoral1_VTCC12814	R_ AIMSoral2_i6P2Tongue	S. AIMSoral1 - R. AIMSoral2	0.15748
S_AIMSoral1_PS4	R_mucilaginosa_A_i1P6Tongue	S. AIMSoral1 - R. mucilaginosa_A	0.15748
S_AIMSoral1_C150	R_sp001808955_i6P15Tooth	S. AIMSoral1 - R. mucilaginosa	0.15748
S_AIMSoral1_C150	R_mucilaginosa_ATCC25296	S. AIMSoral1 - R. mucilaginosa	0.15748
S_mitis_ATCC6249	R_sp001808955_mP14Tongue	S. mitis - R. mucilaginosa	0.157407
R_ AIMSoral2_i6P10Tooth	R_mucilaginosa_A_i6P16Tooth	R. AIMSoral2 - R. mucilaginosa_A	0.15736
R_ AIMSoral2_i6P19Tooth	R_mucilaginosa_A_i6P16Tongue	R. AIMSoral2 - R. mucilaginosa_A	0.15736
R_ AIMSoral2_i6P12Tooth	R_mucilaginosa_A_i6P16Tongue	R. AIMSoral2 - R. mucilaginosa_A	0.15736
R_ AIMSoral2_i6P17Tooth	R_sp001836735_mP16Tongue	R. AIMSoral2 - R. mucilaginosa	0.157068
R_mucilaginosa_mP19Tooth	R_mucilaginosa_A_i6P16Tooth	R. mucilaginosa - R. mucilaginosa_A	0.157068
S_oralis_SK100	R_sp001836735_mP16Tongue	S. oralis - R. mucilaginosa	0.157025
S_AIMSoral1_PS4	R_mucilaginosa_mP10Tongue	S. AIMSoral1 - R. mucilaginosa	0.157025
S_AIMSoral1_PS4	R_mucilaginosa_A_i6P16Tooth	S. AIMSoral1 - R. mucilaginosa_A	0.157025
S_AIMSoral1_i6P12Tooth	R_mucilaginosa_A_i6P16Tongue	S. AIMSoral1 - R. mucilaginosa_A	0.157025
R_ AIMSoral2_i6P17Tongue	R_mucilaginosa_A_mP3Tongue	R. AIMSoral2 - R. mucilaginosa_A	0.156977
R_ AIMSoral2_i6P7Tooth	R_mucilaginosa_A_mP3Tongue	R. AIMSoral2 - R. mucilaginosa_A	0.156977
S_peroris_HMSC34B10	R_mucilaginosa_A_mP3Tongue	S. peroris - R. mucilaginosa_A	0.156863
S_lactarius_ERR10960869_bin6	R_sp001808955_mP24Tongue	S. lactarius - R. mucilaginosa	0.156863
S_oralis_SK313	R_mucilaginosa_mP1Tongue	S. oralis - R. mucilaginosa	0.156716
S_lactarius_i6P17Tooth	R_mucilaginosa_mP1Tongue	S. lactarius - R. mucilaginosa	0.156716
S_AIMSoral1_Map35_022	R_mucilaginosa_i6P1Tongue	S. AIMSoral1 - R. mucilaginosa	0.156716
S_AIMSoral1_HSISS2	R_mucilaginosa_mP11Tongue	S. AIMSoral1 - R. mucilaginosa	0.156716
S_oralis_SK313	R_mucilaginosa_DY18	S. oralis - R. mucilaginosa	0.156716
R_ AIMSoral2_i6P11Tongue	R_sp001808955_mP2Tooth	R. AIMSoral2 - R. mucilaginosa	0.156627
R_ AIMSoral2_i6P11Tooth	R_sp001808955_mP2Tooth	R. AIMSoral2 - R. mucilaginosa	0.156627
S_salivarius_CAG79	R_mucilaginosa_mP1Tooth	S. salivarius - R. mucilaginosa	0.156522
S_salivarius_NCTC8618	R_mucilaginosa_A_mP3Tongue	S. salivarius - R. mucilaginosa_A	0.156522
S_AIMSoral1_C150	R_ AIMSoral2_i6P11Tongue	S. AIMSoral1 - R. AIMSoral2	0.156522
S_AIMSoral1_C150	R_ AIMSoral2_i6P11Tooth	S. AIMSoral1 - R. AIMSoral2	0.156522
S_peroris_i6P16Tongue	R_mucilaginosa_A_i1P6Tongue	S. peroris - R. mucilaginosa_A	0.156463
S_AIMSoral1_i6P17Tooth	R_sp001836735_mP16Tongue	S. AIMSoral1 - R. mucilaginosa	0.15625
R_ AIMSoral2_i6P10Tongue	R_sp001808955_mP24Tongue	R. AIMSoral2 - R. mucilaginosa	0.15625
S_AIMSoral1_C150	R_ AIMSoral2_i6P14Tooth	S. AIMSoral1 - R. AIMSoral2	0.15625
S_AIMSoral1_VTCC12814	R_ AIMSoral2_i6P17Tooth	S. AIMSoral1 - R. AIMSoral2	0.15625
S_AIMSoral1_HSISS2	R_ AIMSoral2_i6P19Tooth	S. AIMSoral1 - R. AIMSoral2	0.15625
S_peroris_i6P16Tongue	R_ AIMSoral2_i6P12Tongue	S. peroris - R. AIMSoral2	0.156028
S_oralis_ATCC49296	R_mucilaginosa_A_mP3Tongue	S. oralis - R. mucilaginosa_A	0.155963
S_lactarius_ASSEMBLYK77_EHC8_1833_18	R_mucilaginosa_A_mP3Tongue	S. lactarius - R. mucilaginosa_A	0.155963
S_mitis_D_i6P17Tooth	R_mucilaginosa_mP18Tongue	S. mitis - R. mucilaginosa	0.155963
S_AIMSoral1_i6P17Tooth	R_ AIMSoral2_i6P11Tongue	S. AIMSoral1 - R. AIMSoral2	0.155963
S_AIMSoral1_i6P17Tooth	R_ AIMSoral2_i6P11Tooth	S. AIMSoral1 - R. AIMSoral2	0.155963
R_sp001808955_mP24Tongue	S_lactarius_IMAU99161	R. mucilaginosa - S. lactarius	0.155963
R_ AIMSoral2_i6P17Tongue	R_sp001808955_mP23Tongue	R. AIMSoral2 - R. mucilaginosa	0.155914
R_ AIMSoral2_i6P5Tooth	R_sp001808955_mP23Tongue	R. AIMSoral2 - R. mucilaginosa	0.155779
S_AIMSoral1_PS4	R_mucilaginosa_mP1Tongue	S. AIMSoral1 - R. mucilaginosa	0.155738
S_peroris_ATCC700780	R_mucilaginosa_mP11Tooth	S. peroris - R. mucilaginosa	0.155738
S_AIMSoral1_C150	R_sp001836735_mP16Tongue	S. AIMSoral1 - R. mucilaginosa	0.155738
S_AIMSoral1_C150	R_mucilaginosa_mP15Tongue	S. AIMSoral1 - R. mucilaginosa	0.155738
S_AIMSoral1_i6P18Tongue	R_mucilaginosa_i6P1Tooth	S. AIMSoral1 - R. mucilaginosa	0.155738
S_mitis_OT25	R_ AIMSoral2_i6P11Tongue	S. mitis - R. AIMSoral2	0.155738
S_mitis_OT25	R_ AIMSoral2_i6P11Tooth	S. mitis - R. AIMSoral2	0.155738
S_AIMSoral1_C150	R_mucilaginosa_i6P24Tongue	S. AIMSoral1 - R. mucilaginosa	0.155738
S_AIMSoral1_C150	R_mucilaginosa_141RMUC_43675	S. AIMSoral1 - R. mucilaginosa_A	0.155738
S_lactarius_i6P16Tooth	R_mucilaginosa_141RMUC_43675	S. lactarius - R. mucilaginosa_A	0.155738
R_ AIMSoral2_i6P11Tongue	R_sp001808955_mP23Tongue	R. AIMSoral2 - R. mucilaginosa	0.155689
R_ AIMSoral2_i6P11Tooth	R_sp001808955_mP23Tongue	R. AIMSoral2 - R. mucilaginosa	0.155689
S_AIMSoral1_i6P17Tooth	R_mucilaginosa_mP11Tongue	S. AIMSoral1 - R. mucilaginosa	0.155556
S_lactarius_i6P17Tooth	R_ AIMSoral2_i6P12Tooth	S. lactarius - R. AIMSoral2	0.155556
S_AIMSoral1_i6P17Tooth	R_mucilaginosa_A_i6P16Tongue	S. AIMSoral1 - R. mucilaginosa_A	0.155556
S_peroris_i6P16Tongue	R_mucilaginosa_141RMUC_43675	S. peroris - R. mucilaginosa_A	0.155556
S_peroris_i6P16Tongue	R_mucilaginosa_A_mP6Tongue	S. peroris - R. mucilaginosa_A	0.155405
S_AIMSoral1_i6P12Tooth	R_sp001808955_mP14Tongue	S. AIMSoral1 - R. mucilaginosa	0.15534
S_mitis_D_i6P17Tooth	R_sp001808955_mP14Tongue	S. mitis - R. mucilaginosa	0.155172
S_AIMSoral1_ERR1305885_bin4	R_mucilaginosa_A_mP3Tongue	S. AIMSoral1 - R. mucilaginosa_A	0.155172
R_sp001808955_i1P15Tongue	S_lactarius_UMGS525	R. mucilaginosa - S. lactarius	0.155172
R_ AIMSoral2_i6P10Tongue	R_sp001808955_mP23Tongue	R. AIMSoral2 - R. mucilaginosa	0.15508
S_oralis_ATCC49296	R_mucilaginosa_mP1Tongue	S. oralis - R. mucilaginosa	0.155039
S_mitis_AQ_i6P16Tooth	R_mucilaginosa_mP1Tongue	S. mitis - R. mucilaginosa	0.155039
S_lactarius_i6P17Tongue	R_mucilaginosa_mP11Tongue	S. lactarius - R. mucilaginosa	0.155039
S_oralis_SK304	R_mucilaginosa_mP11Tongue	S. oralis - R. mucilaginosa	0.155039
S_AIMSoral1_HSISS2	R_mucilaginosa_mP7Tongue	S. AIMSoral1 - R. mucilaginosa	0.155039
S_salivarius_ATCC25975	R_sp001808955_i1P15Tongue	S. salivarius - R. mucilaginosa	0.155039
S_AIMSoral1_VTCC12814	R_ AIMSoral2_i6P17Tongue	S. AIMSoral1 - R. AIMSoral2	0.155039
S_lactarius_i6P17Tongue	R_mucilaginosa_A_i6P16Tongue	S. lactarius - R. mucilaginosa_A	0.155039
S_AIMSoral1_VTCC12814	R_sp001808955_i6P15Tooth	S. AIMSoral1 - R. mucilaginosa	0.155039
R_ AIMSoral2_i6P2Tongue	R_mucilaginosa_A_i6P16Tongue	R. AIMSoral2 - R. mucilaginosa_A	0.155
S_peroris_i6P16Tongue	R_mucilaginosa_mP1Tongue	S. peroris - R. mucilaginosa	0.15493
R_ AIMSoral2_i6P11Tooth	R_mucilaginosa_A_mP3Tongue	R. AIMSoral2 - R. mucilaginosa_A	0.154762
R_ AIMSoral2_i6P11Tongue	R_mucilaginosa_A_mP3Tongue	R. AIMSoral2 - R. mucilaginosa_A	0.154762
R_ AIMSoral2_i6P2Tongue	R_mucilaginosa_A_i6P16Tooth	R. AIMSoral2 - R. mucilaginosa_A	0.154639
S_mitis_SK637	R_mucilaginosa_mP1Tooth	S. mitis - R. mucilaginosa	0.154545
S_oralis_SK313	R_sp001808955_mP14Tongue	S. oralis - R. mucilaginosa	0.154545
S_AIMSoral1_ERR10960867_bin4	R_sp001808955_mP3Tooth	S. AIMSoral1 - R. mucilaginosa	0.154545
S_mitis_AQ_i6P16Tooth	R_ AIMSoral2_i6P11Tongue	S. mitis - R. AIMSoral2	0.154545
S_mitis_AQ_i6P16Tooth	R_ AIMSoral2_i6P11Tooth	S. mitis - R. AIMSoral2	0.154545
S_mitis_SK1126	R_sp001808955_mP24Tongue	S. mitis - R. mucilaginosa	0.154545
S_lactarius_i6P16Tongue	R_sp001808955_mP24Tongue	S. lactarius - R. mucilaginosa	0.154545
S_AIMSoral1_Map27_006	R_sp001808955_mP24Tongue	S. AIMSoral1 - R. mucilaginosa	0.154545
S_AIMSoral1_VTCC12814	R_sp001808955_mP2Tooth	S. AIMSoral1 - R. mucilaginosa	0.154472
S_mitis_OT25	R_sp001808955_mP5Tooth	S. mitis - R. mucilaginosa	0.154472
S_mitis_D_i6P17Tooth	R_sp001808955_mP5Tooth	S. mitis - R. mucilaginosa	0.154472
S_mitis_F0392	R_sp001836735_mP16Tongue	S. mitis - R. mucilaginosa	0.154472
S_mitis_SK1126	R_sp001836735_mP16Tongue	S. mitis - R. mucilaginosa	0.154472
S_oralis_ATCC49296	R_sp001808955_mP23Tooth	S. oralis - R. mucilaginosa	0.154472
S_peroris_ATCC700780	R_mucilaginosa_i6P24Tongue	S. peroris - R. mucilaginosa	0.154472
S_AIMSoral1_i6P12Tooth	R_mucilaginosa_DY18	S. AIMSoral1 - R. mucilaginosa	0.154472
R_sp001808955_i1P15Tongue	S_lactarius_typeCCUG66490	R. mucilaginosa - S. lactarius	0.154472
S_AIMSoral1_Map35_022	R_mucilaginosa_mP1Tongue	S. AIMSoral1 - R. mucilaginosa	0.154412
S_lactarius_i6P17Tooth	R_mucilaginosa_mP11Tongue	S. lactarius - R. mucilaginosa	0.154412
S_AIMSoral1_SRR20881976_bin4	R_mucilaginosa_A_mP6Tongue	S. AIMSoral1 - R. mucilaginosa_A	0.154412
S_mitis_D_i6P17Tooth	R_sp001836735_mP16Tongue	S. mitis - R. mucilaginosa	0.154412
S_peroris_i6P16Tongue	R_mucilaginosa_mP19Tooth	S. peroris - R. mucilaginosa	0.154412
S_salivarius_ATCC25975	R_mucilaginosa_mP10Tongue	S. salivarius - R. mucilaginosa	0.154412
S_mitis_BCC65	R_mucilaginosa_DY18	S. mitis - R. mucilaginosa	0.154412
R_ AIMSoral2_i6P14Tooth	R_mucilaginosa_A_i6P16Tooth	R. AIMSoral2 - R. mucilaginosa_A	0.154255
S_AIMSoral1_HSISS2	R_mucilaginosa_mP1Tongue	S. AIMSoral1 - R. mucilaginosa	0.153846
S_AIMSoral1_C150	R_sp001808955_mP5Tooth	S. AIMSoral1 - R. mucilaginosa	0.153846
S_oralis_SK313	R_sp001808955_mP5Tooth	S. oralis - R. mucilaginosa	0.153846
S_oralis_ATCC49296	R_mucilaginosa_mP7Tongue	S. oralis - R. mucilaginosa	0.153846
S_AIMSoral1_C150	R_mucilaginosa_A_mP6Tongue	S. AIMSoral1 - R. mucilaginosa_A	0.153846
S_AIMSoral1_PS4	R_mucilaginosa_mP15Tongue	S. AIMSoral1 - R. mucilaginosa	0.153846
S_AIMSoral1_i6P18Tongue	R_sp001808955_i1P15Tongue	S. AIMSoral1 - R. mucilaginosa	0.153846
S_oralis_ATCC49296	R_ AIMSoral2_i6P11Tongue	S. oralis - R. AIMSoral2	0.153846
S_mitis_D_i6P17Tooth	R_ AIMSoral2_i6P11Tongue	S. mitis - R. AIMSoral2	0.153846
S_oralis_ATCC49296	R_ AIMSoral2_i6P11Tooth	S. oralis - R. AIMSoral2	0.153846
S_mitis_D_i6P17Tooth	R_ AIMSoral2_i6P11Tooth	S. mitis - R. AIMSoral2	0.153846
R_ AIMSoral2_i6P19Tooth	R_sp001808955_mP24Tongue	R. AIMSoral2 - R. mucilaginosa	0.153846
S_peroris_ATCC700780	R_ AIMSoral2_i6P12Tooth	S. peroris - R. AIMSoral2	0.153846
S_AIMSoral1_HSISS2	R_ AIMSoral2_i6P17Tooth	S. AIMSoral1 - R. AIMSoral2	0.153846
R_ AIMSoral2_i6P8Tongue	R_mucilaginosa_A_i6P16Tooth	R. AIMSoral2 - R. mucilaginosa_A	0.153846
S_lactarius_i6P16Tooth	R_mucilaginosa_A_i6P16Tongue	S. lactarius - R. mucilaginosa_A	0.153846
S_peroris_ATCC700780	R_sp001836735_i6P13Tongue	S. peroris - R. mucilaginosa	0.153846
S_oralis_SK1074	R_mucilaginosa_mP11Tongue	S. oralis - R. mucilaginosa	0.153285
S_salivarius_ATCC25975	R_mucilaginosa_mP11Tongue	S. salivarius - R. mucilaginosa	0.153285
S_salivarius_ATCC25975	R_mucilaginosa_A_i1P6Tongue	S. salivarius - R. mucilaginosa_A	0.153285
S_oralis_SK1074	R_ AIMSoral2_i6P5Tooth	S. oralis - R. AIMSoral2	0.153285
S_oralis_SK313	R_ AIMSoral2_i6P5Tooth	S. oralis - R. AIMSoral2	0.153285
S_lactarius_i6P17Tooth	R_mucilaginosa_A_i6P16Tongue	S. lactarius - R. mucilaginosa_A	0.153285
S_AIMSoral1_VTCC12814	R_mucilaginosa_mP11Tooth	S. AIMSoral1 - R. mucilaginosa	0.153226
S_peroris_ATCC700780	R_mucilaginosa_mP19Tooth	S. peroris - R. mucilaginosa	0.153226
S_AIMSoral1_i6P17Tooth	R_sp001808955_i1P15Tongue	S. AIMSoral1 - R. mucilaginosa	0.153226
S_AIMSoral1_PS4	R_mucilaginosa_mP24Tooth	S. AIMSoral1 - R. mucilaginosa	0.153226
S_AIMSoral1_PS4	R_ AIMSoral2_i6P14Tooth	S. AIMSoral1 - R. AIMSoral2	0.153226
R_sp001808955_i1P15Tongue	S_lactarius_IMAU99161	R. mucilaginosa - S. lactarius	0.153226
S_AIMSoral1_i6P17Tooth	R_sp001808955_mP5Tooth	S. AIMSoral1 - R. mucilaginosa	0.153153
S_lactarius_ERR10960869_bin6	R_sp001808955_mP3Tooth	S. lactarius - R. mucilaginosa	0.153153
S_AIMSoral1_ERR1305885_bin4	R_sp001808955_mP24Tongue	S. AIMSoral1 - R. mucilaginosa	0.153153
S_oralis_SK1074	R_sp001808955_mP24Tongue	S. oralis - R. mucilaginosa	0.153153
R_sp001808955_i1P15Tongue	S_lactarius_ERR10960869_bin6	R. mucilaginosa - S. lactarius	0.153153
R_ AIMSoral2_i6P7Tongue	R_sp001808955_mP2Tooth	R. AIMSoral2 - R. mucilaginosa	0.153005
R_ AIMSoral2_i6P8Tongue	R_sp001836735_mP16Tongue	R. AIMSoral2 - R. mucilaginosa	0.153005
S_peroris_i6P16Tongue	R_mucilaginosa_mP11Tongue	S. peroris - R. mucilaginosa	0.152778
R_ AIMSoral2_i6P7Tongue	R_mucilaginosa_DY18	R. AIMSoral2 - R. mucilaginosa	0.152709
S_AIMSoral1_Map35_022	R_sp001836735_mP16Tongue	S. AIMSoral1 - R. mucilaginosa	0.152672
S_peroris_ATCC700780	R_mucilaginosa_A_i1P6Tongue	S. peroris - R. mucilaginosa_A	0.152672
S_peroris_ATCC700780	R_ AIMSoral2_i6P5Tooth	S. peroris - R. AIMSoral2	0.152672
S_oralis_SK304	R_ AIMSoral2_i6P5Tooth	S. oralis - R. AIMSoral2	0.152672
S_AIMSoral1_Map35_022	R_sp001808955_i1P15Tongue	S. AIMSoral1 - R. mucilaginosa	0.152672
S_AIMSoral1_C150	R_mucilaginosa_i6P1Tooth	S. AIMSoral1 - R. mucilaginosa	0.152672
S_AIMSoral1_VTCC12814	R_ AIMSoral2_i6P7Tooth	S. AIMSoral1 - R. AIMSoral2	0.152672
S_AIMSoral1_HSISS2	R_ AIMSoral2_i6P12Tooth	S. AIMSoral1 - R. AIMSoral2	0.152672
S_AIMSoral1_VTCC12814	R_ AIMSoral2_i6P12Tooth	S. AIMSoral1 - R. AIMSoral2	0.152672
S_AIMSoral1_VTCC12814	R_mucilaginosa_ATCC25296	S. AIMSoral1 - R. mucilaginosa	0.152672
S_oralis_SK1074	R_mucilaginosa_141RMUC_43675	S. oralis - R. mucilaginosa_A	0.152672
R_ AIMSoral2_i6P7Tongue	R_sp001836735_mP16Tongue	R. AIMSoral2 - R. mucilaginosa	0.152632
R_ AIMSoral2_i6P12Tooth	R_mucilaginosa_A_i6P16Tooth	R. AIMSoral2 - R. mucilaginosa_A	0.152632
R_ AIMSoral2_i6P17Tooth	R_sp001836735_i6P13Tongue	R. AIMSoral2 - R. mucilaginosa	0.152632
S_AIMSoral1_Map27_006	R_mucilaginosa_mP1Tooth	S. AIMSoral1 - R. mucilaginosa	0.152542
S_salivarius_CAG79	R_sp001808955_mP5Tooth	S. salivarius - R. mucilaginosa	0.152542
S_AIMSoral1_ERR10960867_bin4	R_ AIMSoral2_i6P2Tongue	S. AIMSoral1 - R. AIMSoral2	0.152542
S_oralis_SK304	R_sp001808955_mP3Tooth	S. oralis - R. mucilaginosa	0.152542
S_AIMSoral1_VTCC12814	R_mucilaginosa_mP18Tongue	S. AIMSoral1 - R. mucilaginosa	0.152381
S_lactarius_ERR10960869_bin6	R_ AIMSoral2_i6P11Tongue	S. lactarius - R. AIMSoral2	0.152381
S_lactarius_ERR10960869_bin6	R_ AIMSoral2_i6P11Tooth	S. lactarius - R. AIMSoral2	0.152381
R_sp001808955_mP23Tooth	R_mucilaginosa_A_mP6Tongue	R. mucilaginosa - R. mucilaginosa_A	0.152284
S_AIMSoral1_Map35_022	R_mucilaginosa_mP7Tongue	S. AIMSoral1 - R. mucilaginosa	0.152174
S_peroris_ATCC700780	R_mucilaginosa_i6P1Tongue	S. peroris - R. mucilaginosa	0.152
S_lactarius_i6P17Tongue	R_mucilaginosa_mP7Tongue	S. lactarius - R. mucilaginosa	0.152
S_lactarius_i6P16Tooth	R_sp001836735_mP16Tongue	S. lactarius - R. mucilaginosa	0.152
S_lactarius_i6P16Tooth	R_mucilaginosa_mP19Tooth	S. lactarius - R. mucilaginosa	0.152
S_AIMSoral1_C150	R_mucilaginosa_mP19Tooth	S. AIMSoral1 - R. mucilaginosa	0.152
S_AIMSoral1_HSISS2	R_mucilaginosa_mP24Tooth	S. AIMSoral1 - R. mucilaginosa	0.152
S_AIMSoral1_Map27_006	R_mucilaginosa_DY18	S. AIMSoral1 - R. mucilaginosa	0.152
S_AIMSoral1_HSISS2	R_mucilaginosa_141RMUC_43675	S. AIMSoral1 - R. mucilaginosa_A	0.152
R_ AIMSoral2_i6P11Tooth	R_sp001808955_mP24Tongue	R. AIMSoral2 - R. mucilaginosa	0.151899
R_ AIMSoral2_i6P11Tongue	R_sp001808955_mP24Tongue	R. AIMSoral2 - R. mucilaginosa	0.151899
R_ AIMSoral2_i6P17Tooth	R_sp001808955_mP2Tooth	R. AIMSoral2 - R. mucilaginosa	0.151832
R_ AIMSoral2_i6P17Tooth	R_mucilaginosa_mP1Tongue	R. AIMSoral2 - R. mucilaginosa	0.151832
R_ AIMSoral2_i6P5Tooth	R_sp001836735_mP16Tongue	R. AIMSoral2 - R. mucilaginosa	0.151832
S_AIMSoral1_ERR10960867_bin4	R_sp001808955_mP2Tooth	S. AIMSoral1 - R. mucilaginosa	0.151786
S_mitis_OD_317805_11	R_mucilaginosa_mP1Tooth	S. mitis - R. mucilaginosa	0.151786
S_lactarius_ASSEMBLYK77_EHC8_1833_18	R_sp001808955_mP14Tongue	S. lactarius - R. mucilaginosa	0.151786
S_salivarius_CAG79	R_sp001808955_mP24Tongue	S. salivarius - R. mucilaginosa	0.151786
S_oralis_ATCC49296	R_mucilaginosa_mP11Tongue	S. oralis - R. mucilaginosa	0.151515
S_AIMSoral1_VTCC12814	R_mucilaginosa_A_mP6Tongue	S. AIMSoral1 - R. mucilaginosa_A	0.151515
S_peroris_ATCC700780	R_mucilaginosa_A_mP6Tongue	S. peroris - R. mucilaginosa_A	0.151515
S_AIMSoral1_Map35_022	R_mucilaginosa_141RMUC_43675	S. AIMSoral1 - R. mucilaginosa_A	0.151515
R_ AIMSoral2_i6P12Tooth	R_sp001808955_mP23Tongue	R. AIMSoral2 - R. mucilaginosa	0.151351
S_AIMSoral1_i6P18Tongue	R_mucilaginosa_mP1Tongue	S. AIMSoral1 - R. mucilaginosa	0.151261
S_salivarius_ATCC25975	R_sp001808955_mP5Tooth	S. salivarius - R. mucilaginosa	0.151261
S_mitis_SK1126	R_sp001808955_mP5Tooth	S. mitis - R. mucilaginosa	0.151261
S_lactarius_i6P16Tooth	R_sp001808955_i1P15Tongue	S. lactarius - R. mucilaginosa	0.151261
S_lactarius_i6P17Tongue	R_sp001808955_i1P15Tongue	S. lactarius - R. mucilaginosa	0.151261
S_oralis_SK304	R_sp001808955_i1P15Tongue	S. oralis - R. mucilaginosa	0.151261
S_AIMSoral1_ERR10960867_bin4	R_sp001808955_mP23Tongue	S. AIMSoral1 - R. mucilaginosa	0.151261
S_AIMSoral1_i6P24Tongue	R_mucilaginosa_A_i6P16Tongue	S. AIMSoral1 - R. mucilaginosa_A	0.151261
R_sp001808955_i1P15Tongue	S_oralis_SK304	R. mucilaginosa - S. oralis	0.151261
S_AIMSoral1_PS4	R_mucilaginosa_141RMUC_43675	S. AIMSoral1 - R. mucilaginosa_A	0.151261
R_ AIMSoral2_i6P10Tooth	R_mucilaginosa_DY18	R. AIMSoral2 - R. mucilaginosa	0.15122
S_lactarius_i6P16Tooth	R_mucilaginosa_mP18Tongue	S. lactarius - R. mucilaginosa	0.150943
S_lactarius_i6P17Tooth	R_mucilaginosa_mP18Tongue	S. lactarius - R. mucilaginosa	0.150943
R_mucilaginosa_mP1Tooth	S_lactarius_typeCCUG66490	R. mucilaginosa - S. lactarius	0.150943
S_mitis_SK1126	R_mucilaginosa_mP1Tongue	S. mitis - R. mucilaginosa	0.150794
S_AIMSoral1_HSISS2	R_mucilaginosa_mP15Tongue	S. AIMSoral1 - R. mucilaginosa	0.150794
S_lactarius_i6P17Tooth	R_sp001808955_i1P15Tongue	S. lactarius - R. mucilaginosa	0.150794
S_AIMSoral1_PS4	R_mucilaginosa_i6P1Tooth	S. AIMSoral1 - R. mucilaginosa	0.150794
S_lactarius_i6P17Tongue	R_ AIMSoral2_i6P12Tooth	S. lactarius - R. AIMSoral2	0.150794
S_oralis_SK10	R_mucilaginosa_A_i6P16Tooth	S. oralis - R. mucilaginosa_A	0.150794
S_AIMSoral1_C150	R_ AIMSoral2_i6P19Tooth	S. AIMSoral1 - R. AIMSoral2	0.150794
S_AIMSoral1_C150	R_sp001836735_i6P13Tongue	S. AIMSoral1 - R. mucilaginosa	0.150794
S_AIMSoral1_HSISS2	R_mucilaginosa_i6P24Tongue	S. AIMSoral1 - R. mucilaginosa	0.150794
R_sp001808955_mP23Tooth	R_mucilaginosa_A_i1P6Tongue	R. mucilaginosa - R. mucilaginosa_A	0.150754
R_ AIMSoral2_i6P11Tooth	R_mucilaginosa_mP1Tongue	R. AIMSoral2 - R. mucilaginosa	0.150602
R_ AIMSoral2_i6P11Tongue	R_mucilaginosa_mP1Tongue	R. AIMSoral2 - R. mucilaginosa	0.150602
R_ AIMSoral2_i6P11Tooth	R_sp001836735_mP16Tongue	R. AIMSoral2 - R. mucilaginosa	0.150602
R_ AIMSoral2_i6P11Tongue	R_sp001836735_mP16Tongue	R. AIMSoral2 - R. mucilaginosa	0.150602
S_salivarius_NCTC8618	R_mucilaginosa_mP1Tooth	S. salivarius - R. mucilaginosa	0.150442
S_peroris_ATCC700780	R_sp001808955_mP5Tooth	S. peroris - R. mucilaginosa	0.150442
S_AIMSoral1_Map27_006	R_sp001808955_mP14Tongue	S. AIMSoral1 - R. mucilaginosa	0.150442
S_salivarius_CAG79	R_sp001808955_mP14Tongue	S. salivarius - R. mucilaginosa	0.150442
S_AIMSoral1_ERR1305885_bin4	R_sp001808955_mP14Tongue	S. AIMSoral1 - R. mucilaginosa	0.150442
S_lactarius_parasanguinisL3_098_121G1etc	R_sp001808955_mP24Tongue	S. lactarius - R. mucilaginosa	0.150442
S_salivarius_ATCC25975	R_mucilaginosa_i6P1Tongue	S. salivarius - R. mucilaginosa	0.150376
S_peroris_i6P16Tongue	R_mucilaginosa_mP11Tooth	S. peroris - R. mucilaginosa	0.150376
S_lactarius_i6P17Tooth	R_mucilaginosa_mP7Tongue	S. lactarius - R. mucilaginosa	0.150376
S_oralis_ATCC49296	R_mucilaginosa_A_mP6Tongue	S. oralis - R. mucilaginosa_A	0.150376
S_AIMSoral1_VTCC12814	R_ AIMSoral2_i6P5Tooth	S. AIMSoral1 - R. AIMSoral2	0.150376
S_AIMSoral1_HSISS2	R_ AIMSoral2_i6P7Tooth	S. AIMSoral1 - R. AIMSoral2	0.150376
S_AIMSoral1_Map35_022	R_mucilaginosa_mP24Tooth	S. AIMSoral1 - R. mucilaginosa	0.150376
S_mitis_BCC65	R_mucilaginosa_A_i6P16Tooth	S. mitis - R. mucilaginosa_A	0.150376
S_AIMSoral1_Map35_022	R_mucilaginosa_i6P24Tongue	S. AIMSoral1 - R. mucilaginosa	0.150376
S_oralis_SK10	R_mucilaginosa_DY18	S. oralis - R. mucilaginosa	0.150376
R_ AIMSoral2_i6P5Tooth	R_sp001836735_i6P13Tongue	R. AIMSoral2 - R. mucilaginosa	0.150259
S_lactarius_i6P17Tooth	R_sp001808955_mP5Tooth	S. lactarius - R. mucilaginosa	0.15
S_AIMSoral1_i6P18Tongue	R_mucilaginosa_mP7Tongue	S. AIMSoral1 - R. mucilaginosa	0.15
S_oralis_ATCC49296	R_sp001808955_mP21Tooth	S. oralis - R. mucilaginosa	0.15
S_lactarius_i6P17Tongue	R_sp001808955_mP21Tooth	S. lactarius - R. mucilaginosa	0.15
S_lactarius_i6P16Tooth	R_mucilaginosa_mP15Tongue	S. lactarius - R. mucilaginosa	0.15
S_lactarius_ERR10960869_bin6	R_mucilaginosa_A_i6P16Tooth	S. lactarius - R. mucilaginosa_A	0.15
S_peroris_i6P16Tongue	R_sp001808955_i6P15Tooth	S. peroris - R. mucilaginosa	0.15
S_AIMSoral1_i6P18Tongue	R_sp001808955_i6P15Tongue	S. AIMSoral1 - R. mucilaginosa	0.15
S_AIMSoral1_PS4	R_ AIMSoral2_i6P19Tooth	S. AIMSoral1 - R. AIMSoral2	0.15
R_mucilaginosa_mP18Tongue	S_oralis_ATCC35037	R. mucilaginosa - S. oralis	0.15
S_mitis_D_i6P17Tooth	R_mucilaginosa_DY18	S. mitis - R. mucilaginosa	0.15
R_mucilaginosa_i6P13Tooth	S_lactarius_IMAU99161	R. mucilaginosa - S. lactarius	0.15
R_ AIMSoral2_i6P5Tooth	R_sp001808955_mP24Tongue	R. AIMSoral2 - R. mucilaginosa	0.149701
S_lactarius_i6P17Tongue	R_mucilaginosa_mP1Tongue	S. lactarius - R. mucilaginosa	0.149606
S_AIMSoral1_SRR20881976_bin4	R_sp001836735_mP16Tongue	S. AIMSoral1 - R. mucilaginosa	0.149606
S_AIMSoral1_HSISS2	R_mucilaginosa_mP19Tooth	S. AIMSoral1 - R. mucilaginosa	0.149606
S_AIMSoral1_VTCC12814	R_mucilaginosa_mP9Tongue	S. AIMSoral1 - R. mucilaginosa	0.149606
S_AIMSoral1_VTCC12814	R_ AIMSoral2_i6P10Tongue	S. AIMSoral1 - R. AIMSoral2	0.149606
S_lactarius_i6P16Tooth	R_ AIMSoral2_i6P14Tooth	S. lactarius - R. AIMSoral2	0.149606
S_AIMSoral1_C150	R_ AIMSoral2_i6P12Tooth	S. AIMSoral1 - R. AIMSoral2	0.149606
S_peroris_ATCC700780	R_ AIMSoral2_i6P12Tongue	S. peroris - R. AIMSoral2	0.149606
S_AIMSoral1_VTCC12814	R_ AIMSoral2_i6P12Tongue	S. AIMSoral1 - R. AIMSoral2	0.149606
S_AIMSoral1_C150	R_ AIMSoral2_i6P17Tooth	S. AIMSoral1 - R. AIMSoral2	0.149606
S_oralis_ATCC49296	R_sp001836735_i6P13Tongue	S. oralis - R. mucilaginosa	0.149606
S_lactarius_i6P17Tongue	R_mucilaginosa_DY18	S. lactarius - R. mucilaginosa	0.149606
S_peroris_ATCC700780	R_mucilaginosa_141RMUC_43675	S. peroris - R. mucilaginosa_A	0.149606
S_oralis_SK100	R_mucilaginosa_A_mP3Tongue	S. oralis - R. mucilaginosa_A	0.149533
S_AIMSoral1_i6P12Tooth	R_ AIMSoral2_i6P11Tongue	S. AIMSoral1 - R. AIMSoral2	0.149533
S_AIMSoral1_i6P12Tooth	R_ AIMSoral2_i6P11Tooth	S. AIMSoral1 - R. AIMSoral2	0.149533
S_oralis_SK1074	R_mucilaginosa_mP7Tongue	S. oralis - R. mucilaginosa	0.149254
S_oralis_ATCC49296	R_ AIMSoral2_i6P5Tooth	S. oralis - R. AIMSoral2	0.149254
S_AIMSoral1_VTCC12814	R_mucilaginosa_i6P6Tongue	S. AIMSoral1 - R. mucilaginosa	0.149254
S_AIMSoral1_SRR20881976_bin4	R_mucilaginosa_A_i6P16Tongue	S. AIMSoral1 - R. mucilaginosa_A	0.149254
S_oralis_ATCC49296	R_mucilaginosa_ATCC25296	S. oralis - R. mucilaginosa	0.149254
S_AIMSoral1_i6P12Tooth	R_sp001836735_mP16Tongue	S. AIMSoral1 - R. mucilaginosa	0.149123
S_AIMSoral1_Map27_006	R_sp001808955_mP3Tooth	S. AIMSoral1 - R. mucilaginosa	0.149123
S_AIMSoral1_PS4	R_ AIMSoral2_i6P11Tongue	S. AIMSoral1 - R. AIMSoral2	0.149123
S_oralis_SK304	R_ AIMSoral2_i6P11Tongue	S. oralis - R. AIMSoral2	0.149123
S_AIMSoral1_Map35_022	R_ AIMSoral2_i6P11Tongue	S. AIMSoral1 - R. AIMSoral2	0.149123
S_AIMSoral1_PS4	R_ AIMSoral2_i6P11Tooth	S. AIMSoral1 - R. AIMSoral2	0.149123
S_AIMSoral1_Map35_022	R_ AIMSoral2_i6P11Tooth	S. AIMSoral1 - R. AIMSoral2	0.149123
S_oralis_SK304	R_ AIMSoral2_i6P11Tooth	S. oralis - R. AIMSoral2	0.149123
R_ AIMSoral2_i6P17Tooth	R_mucilaginosa_DY18	R. AIMSoral2 - R. mucilaginosa	0.149038
R_ AIMSoral2_i6P10Tooth	R_sp001808955_mP2Tooth	R. AIMSoral2 - R. mucilaginosa	0.148936
S_mitis_D_i6P17Tooth	R_mucilaginosa_mP1Tongue	S. mitis - R. mucilaginosa	0.148936
R_ AIMSoral2_i6P10Tongue	R_sp001836735_mP16Tongue	R. AIMSoral2 - R. mucilaginosa	0.148936
S_AIMSoral1_i6P20Tongue	R_mucilaginosa_A_i1P6Tongue	S. AIMSoral1 - R. mucilaginosa_A	0.148936
S_peroris_i6P16Tongue	R_sp001808955_mP23Tongue	S. peroris - R. mucilaginosa	0.148936
R_ AIMSoral2_i6P10Tongue	R_sp001836735_i6P13Tongue	R. AIMSoral2 - R. mucilaginosa	0.148936
S_peroris_i6P16Tongue	R_sp001836735_i6P13Tongue	S. peroris - R. mucilaginosa	0.148936
R_ AIMSoral2_i6P10Tooth	R_sp001808955_mP14Tongue	R. AIMSoral2 - R. mucilaginosa	0.14881
S_AIMSoral1_i6P12Tooth	R_mucilaginosa_mP1Tongue	S. AIMSoral1 - R. mucilaginosa	0.14876
S_AIMSoral1_i6P18Tongue	R_mucilaginosa_mP11Tongue	S. AIMSoral1 - R. mucilaginosa	0.14876
S_lactarius_ERR10960869_bin6	R_mucilaginosa_i6P1Tooth	S. lactarius - R. mucilaginosa	0.14876
S_lactarius_i6P16Tooth	R_mucilaginosa_mP10Tongue	S. lactarius - R. mucilaginosa	0.14876
S_oralis_SK255	R_sp001808955_mP23Tooth	S. oralis - R. mucilaginosa	0.14876
S_AIMSoral1_PS4	R_mucilaginosa_i6P24Tongue	S. AIMSoral1 - R. mucilaginosa	0.14876
S_AIMSoral1_i6P18Tongue	R_mucilaginosa_DY18	S. AIMSoral1 - R. mucilaginosa	0.14876
R_mucilaginosa_mP1Tooth	S_lactarius_ERR10960869_bin6	R. mucilaginosa - S. lactarius	0.148515
S_peroris_ATCC700780	R_mucilaginosa_mP7Tongue	S. peroris - R. mucilaginosa	0.148438
S_AIMSoral1_Map27_006	R_mucilaginosa_A_i1P6Tongue	S. AIMSoral1 - R. mucilaginosa_A	0.148438
S_lactarius_i6P17Tooth	R_mucilaginosa_mP15Tongue	S. lactarius - R. mucilaginosa	0.148438
S_AIMSoral1_C150	R_ AIMSoral2_i6P8Tongue	S. AIMSoral1 - R. AIMSoral2	0.148438
S_oralis_SK1074	R_sp001808955_mP23Tooth	S. oralis - R. mucilaginosa	0.148438
S_AIMSoral1_HSISS2	R_ AIMSoral2_i6P12Tongue	S. AIMSoral1 - R. AIMSoral2	0.148438
S_peroris_ATCC700780	R_ AIMSoral2_i6P17Tooth	S. peroris - R. AIMSoral2	0.148438
S_lactarius_i6P16Tooth	R_sp001836735_i6P13Tongue	S. lactarius - R. mucilaginosa	0.148438
S_lactarius_i6P16Tooth	R_mucilaginosa_DY18	S. lactarius - R. mucilaginosa	0.148438
R_ AIMSoral2_i6P14Tooth	R_sp001808955_mP24Tongue	R. AIMSoral2 - R. mucilaginosa	0.148387
S_peroris_i6P16Tongue	S_lactarius_IMAU99161	S. peroris - S. lactarius	0.148387
S_lactarius_IMAU99161	R_mucilaginosa_mP1Tooth	S. lactarius - R. mucilaginosa	0.148148
S_peroris_i6P16Tongue	R_mucilaginosa_i6P1Tongue	S. peroris - R. mucilaginosa	0.148148
S_salivarius_ATCC25975	R_mucilaginosa_mP7Tongue	S. salivarius - R. mucilaginosa	0.148148
S_mitis_D_i6P17Tooth	R_sp001808955_mP21Tooth	S. mitis - R. mucilaginosa	0.148148
S_AIMSoral1_HSISS2	R_mucilaginosa_A_i1P6Tongue	S. AIMSoral1 - R. mucilaginosa_A	0.148148
S_AIMSoral1_i6P18Tongue	R_ AIMSoral2_i6P11Tongue	S. AIMSoral1 - R. AIMSoral2	0.148148
S_AIMSoral1_i6P18Tongue	R_ AIMSoral2_i6P11Tooth	S. AIMSoral1 - R. AIMSoral2	0.148148
R_ AIMSoral2_i6P12Tongue	R_sp001808955_mP24Tongue	R. AIMSoral2 - R. mucilaginosa	0.148148
S_lactarius_ASSEMBLYK77_EHC8_1833_18	R_sp001808955_mP24Tongue	S. lactarius - R. mucilaginosa	0.148148
S_lactarius_typeCCUG66490	R_sp001808955_mP24Tongue	S. lactarius - R. mucilaginosa	0.148148
R_ AIMSoral2_i6P8Tongue	R_sp001808955_mP24Tongue	R. AIMSoral2 - R. mucilaginosa	0.148148
R_mucilaginosa_mP1Tooth	S_lactarius_IMAU99161	R. mucilaginosa - S. lactarius	0.148148
R_ AIMSoral2_i6P10Tooth	R_mucilaginosa_mP15Tongue	R. AIMSoral2 - R. mucilaginosa	0.147959
R_ AIMSoral2_i6P7Tongue	R_sp001808955_mP14Tongue	R. AIMSoral2 - R. mucilaginosa	0.147929
S_mitis_OT25	R_mucilaginosa_A_i6P16Tooth	S. mitis - R. mucilaginosa_A	0.147887
S_lactarius_typeCCUG66490	R_sp001808955_mP5Tooth	S. lactarius - R. mucilaginosa	0.147826
S_AIMSoral1_ERR10960867_bin4	R_mucilaginosa_mP11Tooth	S. AIMSoral1 - R. mucilaginosa	0.147826
S_lactarius_ERR10960869_bin6	R_mucilaginosa_mP7Tongue	S. lactarius - R. mucilaginosa	0.147826
S_AIMSoral1_ERR10960867_bin4	R_ AIMSoral2_i6P10Tongue	S. AIMSoral1 - R. AIMSoral2	0.147826
S_AIMSoral1_i6P18Tongue	R_sp001808955_mP23Tooth	S. AIMSoral1 - R. mucilaginosa	0.147826
S_oralis_SK313	R_ AIMSoral2_i6P11Tongue	S. oralis - R. AIMSoral2	0.147826
S_lactarius_i6P17Tongue	R_ AIMSoral2_i6P11Tongue	S. lactarius - R. AIMSoral2	0.147826
S_lactarius_i6P17Tongue	R_ AIMSoral2_i6P11Tooth	S. lactarius - R. AIMSoral2	0.147826
S_oralis_SK313	R_ AIMSoral2_i6P11Tooth	S. oralis - R. AIMSoral2	0.147826
S_lactarius_ERR10960869_bin6	R_ AIMSoral2_i6P14Tooth	S. lactarius - R. AIMSoral2	0.147826
S_lactarius_ERR10960869_bin6	R_mucilaginosa_141RMUC_43675	S. lactarius - R. mucilaginosa_A	0.147826
R_sp001808955_mP5Tooth	S_lactarius_typeCCUG66490	R. mucilaginosa - S. lactarius	0.147826
R_sp001808955_i1P15Tongue	S_AIMSoral1_PS4	R. mucilaginosa - S. AIMSoral1	0.147826
R_ AIMSoral2_i6P8Tongue	R_mucilaginosa_DY18	R. AIMSoral2 - R. mucilaginosa	0.147783
S_lactarius_i6P16Tooth	R_mucilaginosa_i6P1Tongue	S. lactarius - R. mucilaginosa	0.147541
S_lactarius_i6P17Tongue	R_sp001836735_mP16Tongue	S. lactarius - R. mucilaginosa	0.147541
S_AIMSoral1_Map27_006	R_sp001808955_i1P15Tongue	S. AIMSoral1 - R. mucilaginosa	0.147541
S_peroris_ATCC700780	R_sp001808955_i1P15Tongue	S. peroris - R. mucilaginosa	0.147541
S_mitis_SK1126	R_mucilaginosa_A_i6P16Tooth	S. mitis - R. mucilaginosa_A	0.147541
S_salivarius_UBA10771	R_mucilaginosa_A_i6P16Tooth	S. salivarius - R. mucilaginosa_A	0.147541
R_sp001808955_i1P15Tongue	S_oralis_ATCC35037	R. mucilaginosa - S. oralis	0.147541
R_sp001808955_i1P15Tongue	S_lactarius_i6P18Tongue	R. mucilaginosa - S. lactarius	0.147541
R_ AIMSoral2_i6P10Tongue	R_mucilaginosa_mP1Tongue	R. AIMSoral2 - R. mucilaginosa	0.147368
R_ AIMSoral2_i6P12Tongue	R_sp001836735_i6P13Tongue	R. AIMSoral2 - R. mucilaginosa	0.147368
S_AIMSoral1_i6P17Tooth	R_mucilaginosa_i6P1Tongue	S. AIMSoral1 - R. mucilaginosa	0.147287
S_AIMSoral1_HSISS2	R_ AIMSoral2_i6P2Tongue	S. AIMSoral1 - R. AIMSoral2	0.147287
S_peroris_ATCC700780	R_ AIMSoral2_i6P2Tongue	S. peroris - R. AIMSoral2	0.147287
S_AIMSoral1_HSISS2	R_ AIMSoral2_i6P17Tongue	S. AIMSoral1 - R. AIMSoral2	0.147287
S_oralis_ATCC49296	R_ AIMSoral2_i6P19Tooth	S. oralis - R. AIMSoral2	0.147287
S_oralis_SK313	R_mucilaginosa_141RMUC_43675	S. oralis - R. mucilaginosa_A	0.147287
S_lactarius_i6P17Tooth	R_mucilaginosa_141RMUC_43675	S. lactarius - R. mucilaginosa_A	0.147287
R_ AIMSoral2_i6P2Tongue	S_lactarius_IMAU99161	R. AIMSoral2 - S. lactarius	0.147287
S_salivarius_ATCC25975	R_mucilaginosa_mP1Tongue	S. salivarius - R. mucilaginosa	0.147059
R_ AIMSoral2_i6P17Tooth	R_mucilaginosa_A_mP6Tongue	R. AIMSoral2 - R. mucilaginosa_A	0.147059
S_AIMSoral1_i6P17Tooth	R_mucilaginosa_A_i1P6Tongue	S. AIMSoral1 - R. mucilaginosa_A	0.147059
S_lactarius_UMGS525	R_sp001808955_mP14Tongue	S. lactarius - R. mucilaginosa	0.147059
S_peroris_ATCC700780	R_mucilaginosa_mP18Tongue	S. peroris - R. mucilaginosa	0.147059
S_peroris_i6P16Tongue	R_mucilaginosa_mP24Tooth	S. peroris - R. mucilaginosa	0.147059
S_AIMSoral1_i6P24Tongue	R_sp001808955_mP24Tongue	S. AIMSoral1 - R. mucilaginosa	0.147059
S_lactarius_i6P17Tooth	R_ AIMSoral2_i6P14Tooth	S. lactarius - R. AIMSoral2	0.147059
S_AIMSoral1_i6P20Tongue	R_mucilaginosa_mP11Tongue	S. AIMSoral1 - R. mucilaginosa	0.146853
S_peroris_i6P16Tongue	R_sp001808955_i6P15Tongue	S. peroris - R. mucilaginosa	0.146853
S_peroris_i6P16Tongue	R_mucilaginosa_ATCC25296	S. peroris - R. mucilaginosa	0.146853
S_salivarius_i1P24Tongue	R_mucilaginosa_mP1Tooth	S. salivarius - R. mucilaginosa	0.146789
S_AIMSoral1_i6P18Tongue	R_mucilaginosa_mP1Tooth	S. AIMSoral1 - R. mucilaginosa	0.146789
S_lactarius_ERR10960869_bin6	R_mucilaginosa_i6P1Tongue	S. lactarius - R. mucilaginosa	0.146789
S_oralis_SK313	R_sp001808955_mP24Tongue	S. oralis - R. mucilaginosa	0.146789
S_AIMSoral1_i6P20Tongue	R_mucilaginosa_mP1Tooth	S. AIMSoral1 - R. mucilaginosa	0.146552
S_lactarius_parasanguinisL3_098_121G1etc	R_sp001808955_mP14Tongue	S. lactarius - R. mucilaginosa	0.146552
S_AIMSoral1_i6P18Tongue	R_mucilaginosa_mP15Tongue	S. AIMSoral1 - R. mucilaginosa	0.146552
S_lactarius_ERR10960869_bin6	R_ AIMSoral2_i6P17Tooth	S. lactarius - R. AIMSoral2	0.146552
S_AIMSoral1_ERR10960867_bin4	R_ AIMSoral2_i6P17Tongue	S. AIMSoral1 - R. AIMSoral2	0.146552
R_ AIMSoral2_i6P5Tooth	R_mucilaginosa_A_mP6Tongue	R. AIMSoral2 - R. mucilaginosa_A	0.146465
S_oralis_SK304	R_mucilaginosa_i6P1Tongue	S. oralis - R. mucilaginosa	0.146341
R_ AIMSoral2_i6P12Tongue	R_sp001808955_mP14Tongue	R. AIMSoral2 - R. mucilaginosa	0.146341
S_AIMSoral1_PS4	R_mucilaginosa_mP19Tooth	S. AIMSoral1 - R. mucilaginosa	0.146341
S_peroris_ATCC700780	R_sp001808955_mP3Tooth	S. peroris - R. mucilaginosa	0.146341
S_AIMSoral1_PS4	R_ AIMSoral2_i6P12Tooth	S. AIMSoral1 - R. AIMSoral2	0.146341
S_lactarius_i6P16Tooth	R_ AIMSoral2_i6P12Tongue	S. lactarius - R. AIMSoral2	0.146341
R_sp001808955_i1P15Tongue	S_AIMSoral1_i6P17Tooth	R. mucilaginosa - S. AIMSoral1	0.146341
R_ AIMSoral2_i6P17Tooth	R_sp001808955_mP14Tongue	R. AIMSoral2 - R. mucilaginosa	0.146199
S_AIMSoral1_i6P17Tooth	R_mucilaginosa_mP7Tongue	S. AIMSoral1 - R. mucilaginosa	0.146154
S_oralis_SK1074	R_ AIMSoral2_i6P2Tongue	S. oralis - R. AIMSoral2	0.146154
S_oralis_ATCC49296	R_ AIMSoral2_i6P2Tongue	S. oralis - R. AIMSoral2	0.146154
S_oralis_SK304	R_mucilaginosa_A_i1P6Tongue	S. oralis - R. mucilaginosa_A	0.146154
S_AIMSoral1_C150	R_ AIMSoral2_i6P7Tooth	S. AIMSoral1 - R. AIMSoral2	0.146154
S_peroris_ATCC700780	R_ AIMSoral2_i6P7Tooth	S. peroris - R. AIMSoral2	0.146154
S_AIMSoral1_i6P17Tooth	R_mucilaginosa_mP10Tongue	S. AIMSoral1 - R. mucilaginosa	0.146154
S_salivarius_ATCC25975	R_sp001808955_mP23Tooth	S. salivarius - R. mucilaginosa	0.146154
S_oralis_SK1074	R_ AIMSoral2_i6P19Tooth	S. oralis - R. AIMSoral2	0.146154
S_mitis_AQ_i6P16Tooth	R_mucilaginosa_DY18	S. mitis - R. mucilaginosa	0.146154
S_oralis_SK304	R_mucilaginosa_ATCC25296	S. oralis - R. mucilaginosa	0.146154
S_salivarius_ATCC25975	R_mucilaginosa_141RMUC_43675	S. salivarius - R. mucilaginosa_A	0.146154
R_mucilaginosa_mP9Tongue	S_lactarius_IMAU99161	R. mucilaginosa - S. lactarius	0.146154
S_oralis_SK1074	R_mucilaginosa_A_mP6Tongue	S. oralis - R. mucilaginosa_A	0.145985
S_mitis_OT25	R_sp001836735_mP16Tongue	S. mitis - R. mucilaginosa	0.145985
S_salivarius_ATCC25975	R_mucilaginosa_mP19Tooth	S. salivarius - R. mucilaginosa	0.145985
S_salivarius_ATCC25975	R_ AIMSoral2_i6P14Tooth	S. salivarius - R. AIMSoral2	0.145985
S_salivarius_ATCC25975	R_sp001808955_i6P15Tooth	S. salivarius - R. mucilaginosa	0.145985
S_lactarius_i6P17Tooth	R_mucilaginosa_DY18	S. lactarius - R. mucilaginosa	0.145985
R_ AIMSoral2_i6P14Tooth	R_sp001808955_mP23Tongue	R. AIMSoral2 - R. mucilaginosa	0.145946
R_ AIMSoral2_i6P19Tooth	R_sp001808955_mP23Tongue	R. AIMSoral2 - R. mucilaginosa	0.145946
S_mitis_D_i6P17Tooth	R_ AIMSoral2_i6P5Tooth	S. mitis - R. AIMSoral2	0.145833
S_peroris_i6P16Tongue	R_mucilaginosa_i6P1Tooth	S. peroris - R. mucilaginosa	0.145833
R_mucilaginosa_mP18Tongue	S_lactarius_UMGS525	R. mucilaginosa - S. lactarius	0.145833
S_peroris_i6P16Tongue	S_lactarius_UMGS525	S. peroris - S. lactarius	0.145695
S_oralis_ATCC35037	R_mucilaginosa_A_mP3Tongue	S. oralis - R. mucilaginosa_A	0.145631
S_oralis_ATCC49296	R_mucilaginosa_mP18Tongue	S. oralis - R. mucilaginosa	0.145631
R_mucilaginosa_mP18Tongue	S_oralis_SK313	R. mucilaginosa - S. oralis	0.145631
R_sp001808955_mP24Tongue	S_lactarius_UMGS525	R. mucilaginosa - S. lactarius	0.145631
R_mucilaginosa_mP18Tongue	S_AIMSoral1_ERR1305885_bin4	R. mucilaginosa - S. AIMSoral1	0.145631
S_mitis_F0392	R_sp001808955_mP14Tongue	S. mitis - R. mucilaginosa	0.145455
S_lactarius_ERR10960869_bin6	R_sp001808955_i1P15Tongue	S. lactarius - R. mucilaginosa	0.145455
S_oralis_SK10	R_mucilaginosa_A_mP3Tongue	S. oralis - R. mucilaginosa_A	0.145455
S_lactarius_typeCCUG66490	R_mucilaginosa_A_mP3Tongue	S. lactarius - R. mucilaginosa_A	0.145455
S_AIMSoral1_HSISS3	R_mucilaginosa_A_mP3Tongue	S. AIMSoral1 - R. mucilaginosa_A	0.145455
S_mitis_SK1126	R_mucilaginosa_A_mP3Tongue	S. mitis - R. mucilaginosa_A	0.145455
R_ AIMSoral2_i6P11Tongue	R_sp001808955_i6P15Tongue	R. AIMSoral2 - R. mucilaginosa	0.145349
R_ AIMSoral2_i6P11Tooth	R_sp001808955_i6P15Tongue	R. AIMSoral2 - R. mucilaginosa	0.145349
S_oralis_SK10	R_sp001808955_mP5Tooth	S. oralis - R. mucilaginosa	0.145299
S_AIMSoral1_i6P18Tongue	R_mucilaginosa_i6P1Tongue	S. AIMSoral1 - R. mucilaginosa	0.145299
S_AIMSoral1_i6P18Tongue	R_mucilaginosa_mP10Tongue	S. AIMSoral1 - R. mucilaginosa	0.145299
S_lactarius_parasanguinisL3_098_121G1etc	R_mucilaginosa_A_mP3Tongue	S. lactarius - R. mucilaginosa_A	0.145299
S_AIMSoral1_i6P24Tongue	R_mucilaginosa_DY18	S. AIMSoral1 - R. mucilaginosa	0.145299
R_ AIMSoral2_i6P11Tooth	R_sp001808955_i6P15Tooth	R. AIMSoral2 - R. mucilaginosa	0.145251
R_ AIMSoral2_i6P11Tongue	R_sp001808955_i6P15Tooth	R. AIMSoral2 - R. mucilaginosa	0.145251
S_AIMSoral1_i6P12Tooth	R_mucilaginosa_mP11Tongue	S. AIMSoral1 - R. mucilaginosa	0.145161
S_lactarius_ERR10960869_bin6	R_mucilaginosa_mP11Tongue	S. lactarius - R. mucilaginosa	0.145161
R_ AIMSoral2_i6P17Tongue	R_sp001836735_mP16Tongue	R. AIMSoral2 - R. mucilaginosa	0.145161
R_ AIMSoral2_i6P12Tongue	R_sp001836735_mP16Tongue	R. AIMSoral2 - R. mucilaginosa	0.145161
S_lactarius_i6P18Tongue	R_sp001836735_mP16Tongue	S. lactarius - R. mucilaginosa	0.145161
S_oralis_SK1074	R_sp001808955_i1P15Tongue	S. oralis - R. mucilaginosa	0.145161
S_AIMSoral1_HSISS2	R_mucilaginosa_mP10Tongue	S. AIMSoral1 - R. mucilaginosa	0.145161
S_AIMSoral1_C150	R_sp001808955_mP23Tooth	S. AIMSoral1 - R. mucilaginosa	0.145161
S_AIMSoral1_C150	R_mucilaginosa_mP24Tooth	S. AIMSoral1 - R. mucilaginosa	0.145161
S_oralis_SK304	R_ AIMSoral2_i6P19Tooth	S. oralis - R. AIMSoral2	0.145161
S_mitis_ATCC6249	R_ AIMSoral2_i6P19Tooth	S. mitis - R. AIMSoral2	0.145161
S_oralis_SK255	R_mucilaginosa_141RMUC_43675	S. oralis - R. mucilaginosa_A	0.145161
R_sp001808955_mP23Tooth	S_lactarius_IMAU99161	R. mucilaginosa - S. lactarius	0.145161
R_ AIMSoral2_i6P10Tooth	R_mucilaginosa_mP1Tongue	R. AIMSoral2 - R. mucilaginosa	0.145078
S_lactarius_i6P17Tooth	R_mucilaginosa_i6P1Tongue	S. lactarius - R. mucilaginosa	0.145038
S_lactarius_i6P18Tongue	R_mucilaginosa_mP11Tongue	S. lactarius - R. mucilaginosa	0.145038
S_peroris_ATCC700780	R_mucilaginosa_mP11Tongue	S. peroris - R. mucilaginosa	0.145038
S_mitis_ATCC6249	R_ AIMSoral2_i6P5Tooth	S. mitis - R. AIMSoral2	0.145038
S_AIMSoral1_VTCC12814	R_ AIMSoral2_i6P10Tooth	S. AIMSoral1 - R. AIMSoral2	0.145038
S_AIMSoral1_Map35_022	R_mucilaginosa_mP10Tongue	S. AIMSoral1 - R. mucilaginosa	0.145038
S_AIMSoral1_C150	R_mucilaginosa_i6P6Tongue	S. AIMSoral1 - R. mucilaginosa	0.145038
S_AIMSoral1_VTCC12814	R_ AIMSoral2_i6P8Tongue	S. AIMSoral1 - R. AIMSoral2	0.145038
S_oralis_SK1074	R_ AIMSoral2_i6P14Tooth	S. oralis - R. AIMSoral2	0.145038
S_AIMSoral1_VTCC12814	R_sp001808955_i6P15Tongue	S. AIMSoral1 - R. mucilaginosa	0.145038
S_oralis_SK610	R_mucilaginosa_DY18	S. oralis - R. mucilaginosa	0.145038
R_ AIMSoral2_i6P5Tooth	R_mucilaginosa_ATCC25296	R. AIMSoral2 - R. mucilaginosa	0.145
S_salivarius_CAG79	R_mucilaginosa_A_i6P16Tongue	S. salivarius - R. mucilaginosa_A	0.144828
R_ AIMSoral2_i6P5Tooth	R_mucilaginosa_mP15Tongue	R. AIMSoral2 - R. mucilaginosa	0.144385
R_ AIMSoral2_i6P19Tooth	R_sp001836735_i6P13Tongue	R. AIMSoral2 - R. mucilaginosa	0.144385
R_ AIMSoral2_i6P7Tongue	R_mucilaginosa_mP1Tongue	R. AIMSoral2 - R. mucilaginosa	0.14433
R_ AIMSoral2_i6P7Tongue	R_sp001808955_i6P15Tongue	R. AIMSoral2 - R. mucilaginosa	0.14433
R_ AIMSoral2_i6P12Tongue	R_mucilaginosa_A_mP6Tongue	R. AIMSoral2 - R. mucilaginosa_A	0.144279
R_ AIMSoral2_i6P7Tongue	R_sp001808955_i6P15Tooth	R. AIMSoral2 - R. mucilaginosa	0.144279
S_AIMSoral1_i6P24Tongue	R_sp001808955_mP14Tongue	S. AIMSoral1 - R. mucilaginosa	0.144231
S_mitis_OD_317805_11	R_mucilaginosa_A_mP3Tongue	S. mitis - R. mucilaginosa_A	0.144231
R_mucilaginosa_mP18Tongue	S_mitis_ATCC6249	R. mucilaginosa - S. mitis	0.144231
R_sp001808955_mP24Tongue	S_lactarius_i6P17Tooth	R. mucilaginosa - S. lactarius	0.144231
S_lactarius_ASSEMBLYK77_EHC8_1833_18	R_mucilaginosa_mP1Tooth	S. lactarius - R. mucilaginosa	0.144144
S_mitis_AQ_i6P16Tooth	R_sp001808955_mP5Tooth	S. mitis - R. mucilaginosa	0.144144
S_lactarius_typeCCUG66490	R_sp001808955_mP14Tongue	S. lactarius - R. mucilaginosa	0.144144
S_salivarius_UBA10771	R_sp001808955_mP14Tongue	S. salivarius - R. mucilaginosa	0.144144
S_lactarius_ERR10960869_bin6	R_mucilaginosa_mP15Tongue	S. lactarius - R. mucilaginosa	0.144144
S_salivarius_UBA10771	R_mucilaginosa_A_mP3Tongue	S. salivarius - R. mucilaginosa_A	0.144144
S_lactarius_ERR10960869_bin6	R_mucilaginosa_i6P24Tongue	S. lactarius - R. mucilaginosa	0.144144
S_AIMSoral1_PS4	R_sp001808955_mP2Tooth	S. AIMSoral1 - R. mucilaginosa	0.144068
S_AIMSoral1_i6P12Tooth	R_mucilaginosa_i6P1Tongue	S. AIMSoral1 - R. mucilaginosa	0.144068
S_lactarius_ERR10960869_bin6	R_sp001808955_mP21Tooth	S. lactarius - R. mucilaginosa	0.144068
S_AIMSoral1_Map27_006	R_sp001808955_mP21Tooth	S. AIMSoral1 - R. mucilaginosa	0.144068
S_mitis_OT25	R_sp001808955_mP14Tongue	S. mitis - R. mucilaginosa	0.144068
S_AIMSoral1_i6P12Tooth	R_mucilaginosa_mP19Tooth	S. AIMSoral1 - R. mucilaginosa	0.144068
S_AIMSoral1_ERR10960867_bin4	R_ AIMSoral2_i6P7Tongue	S. AIMSoral1 - R. AIMSoral2	0.144068
S_lactarius_ERR10960869_bin6	R_ AIMSoral2_i6P12Tooth	S. lactarius - R. AIMSoral2	0.144068
S_lactarius_ERR10960869_bin6	R_mucilaginosa_DY18	S. lactarius - R. mucilaginosa	0.144068
R_sp001808955_mP5Tooth	S_lactarius_IMAU99161	R. mucilaginosa - S. lactarius	0.144068
R_mucilaginosa_mP7Tongue	S_AIMSoral1_PS4	R. mucilaginosa - S. AIMSoral1	0.144068
R_sp001808955_i1P15Tongue	S_lactarius_i6P17Tongue	R. mucilaginosa - S. lactarius	0.144068
S_salivarius_ATCC25975	R_sp001808955_mP2Tooth	S. salivarius - R. mucilaginosa	0.144
S_lactarius_i6P18Tongue	R_mucilaginosa_i6P1Tongue	S. lactarius - R. mucilaginosa	0.144
S_AIMSoral1_C150	R_mucilaginosa_mP11Tooth	S. AIMSoral1 - R. mucilaginosa	0.144
S_mitis_SK1126	R_mucilaginosa_mP7Tongue	S. mitis - R. mucilaginosa	0.144
S_lactarius_typeCCUG66490	R_mucilaginosa_mP7Tongue	S. lactarius - R. mucilaginosa	0.144
S_lactarius_i6P16Tooth	R_sp001808955_mP21Tooth	S. lactarius - R. mucilaginosa	0.144
S_mitis_ATCC6249	R_sp001808955_mP21Tooth	S. mitis - R. mucilaginosa	0.144
S_lactarius_i6P16Tongue	R_sp001836735_mP16Tongue	S. lactarius - R. mucilaginosa	0.144
S_mitis_AQ_i6P16Tooth	R_mucilaginosa_mP15Tongue	S. mitis - R. mucilaginosa	0.144
S_AIMSoral1_i6P17Tooth	R_mucilaginosa_mP15Tongue	S. AIMSoral1 - R. mucilaginosa	0.144
S_oralis_ATCC49296	R_sp001808955_i1P15Tongue	S. oralis - R. mucilaginosa	0.144
S_mitis_ATCC6249	R_ AIMSoral2_i6P14Tooth	S. mitis - R. AIMSoral2	0.144
S_AIMSoral1_Map27_006	R_ AIMSoral2_i6P12Tooth	S. AIMSoral1 - R. AIMSoral2	0.144
S_AIMSoral1_C150	R_ AIMSoral2_i6P12Tongue	S. AIMSoral1 - R. AIMSoral2	0.144
S_AIMSoral1_PS4	R_ AIMSoral2_i6P17Tongue	S. AIMSoral1 - R. AIMSoral2	0.144
S_AIMSoral1_PS4	R_sp001808955_i6P15Tooth	S. AIMSoral1 - R. mucilaginosa	0.144
S_lactarius_i6P16Tooth	R_ AIMSoral2_i6P19Tooth	S. lactarius - R. AIMSoral2	0.144
S_AIMSoral1_PS4	R_mucilaginosa_ATCC25296	S. AIMSoral1 - R. mucilaginosa	0.144
R_mucilaginosa_mP7Tongue	S_lactarius_typeCCUG66490	R. mucilaginosa - S. lactarius	0.144
R_sp001808955_i1P15Tongue	S_lactarius_i6P17Tooth	R. mucilaginosa - S. lactarius	0.144
S_oralis_SK313	R_mucilaginosa_mP7Tongue	S. oralis - R. mucilaginosa	0.143939
S_oralis_ATCC49296	R_mucilaginosa_A_i1P6Tongue	S. oralis - R. mucilaginosa_A	0.143939
S_peroris_ATCC700780	R_mucilaginosa_i6P1Tooth	S. peroris - R. mucilaginosa	0.143939
S_AIMSoral1_HSISS2	R_ AIMSoral2_i6P8Tongue	S. AIMSoral1 - R. AIMSoral2	0.143939
S_peroris_ATCC700780	R_ AIMSoral2_i6P8Tongue	S. peroris - R. AIMSoral2	0.143939
S_AIMSoral1_VTCC12814	R_sp001808955_mP23Tongue	S. AIMSoral1 - R. mucilaginosa	0.143939
S_oralis_ATCC49296	R_ AIMSoral2_i6P14Tooth	S. oralis - R. AIMSoral2	0.143939
S_lactarius_i6P17Tooth	R_ AIMSoral2_i6P12Tongue	S. lactarius - R. AIMSoral2	0.143939
S_AIMSoral1_i6P17Tooth	R_sp001808955_i6P15Tooth	S. AIMSoral1 - R. mucilaginosa	0.143939
S_salivarius_ATCC25975	R_ AIMSoral2_i6P19Tooth	S. salivarius - R. AIMSoral2	0.143939
S_AIMSoral1_i6P17Tooth	R_sp001836735_i6P13Tongue	S. AIMSoral1 - R. mucilaginosa	0.143939
S_lactarius_i6P17Tooth	R_sp001836735_i6P13Tongue	S. lactarius - R. mucilaginosa	0.143939
S_salivarius_ATCC25975	R_mucilaginosa_i6P24Tongue	S. salivarius - R. mucilaginosa	0.143939
S_AIMSoral1_SRR20881976_bin4	R_mucilaginosa_DY18	S. AIMSoral1 - R. mucilaginosa	0.143939
S_AIMSoral1_HSISS2	R_mucilaginosa_ATCC25296	S. AIMSoral1 - R. mucilaginosa	0.143939
S_peroris_ATCC700780	R_mucilaginosa_ATCC25296	S. peroris - R. mucilaginosa	0.143939
S_peroris_i6P16Tongue	R_ AIMSoral2_i6P2Tongue	S. peroris - R. AIMSoral2	0.143885
S_peroris_i6P16Tongue	R_ AIMSoral2_i6P10Tongue	S. peroris - R. AIMSoral2	0.143885
S_mitis_OT25	R_mucilaginosa_DY18	S. mitis - R. mucilaginosa	0.143836
R_ AIMSoral2_i6P10Tongue	R_sp001808955_mP14Tongue	R. AIMSoral2 - R. mucilaginosa	0.143713
R_ AIMSoral2_i6P17Tooth	R_mucilaginosa_ATCC25296	R. AIMSoral2 - R. mucilaginosa	0.143564
S_salivarius_UBA10771	R_mucilaginosa_mP1Tooth	S. salivarius - R. mucilaginosa	0.142857
S_mitis_OT25	R_mucilaginosa_mP1Tongue	S. mitis - R. mucilaginosa	0.142857
S_AIMSoral1_i6P20Tongue	R_sp001808955_mP5Tooth	S. AIMSoral1 - R. mucilaginosa	0.142857
S_AIMSoral1_HSISS2	R_sp001808955_mP5Tooth	S. AIMSoral1 - R. mucilaginosa	0.142857
S_lactarius_i6P17Tongue	R_sp001808955_mP5Tooth	S. lactarius - R. mucilaginosa	0.142857
S_mitis_SK637	R_sp001808955_mP5Tooth	S. mitis - R. mucilaginosa	0.142857
S_AIMSoral1_SRR20881976_bin4	R_sp001808955_mP5Tooth	S. AIMSoral1 - R. mucilaginosa	0.142857
S_AIMSoral1_i6P12Tooth	R_mucilaginosa_mP7Tongue	S. AIMSoral1 - R. mucilaginosa	0.142857
S_oralis_SK304	R_mucilaginosa_A_mP6Tongue	S. oralis - R. mucilaginosa_A	0.142857
S_AIMSoral1_i6P20Tongue	R_mucilaginosa_A_mP6Tongue	S. AIMSoral1 - R. mucilaginosa_A	0.142857
S_AIMSoral1_PS4	R_mucilaginosa_A_mP6Tongue	S. AIMSoral1 - R. mucilaginosa_A	0.142857
S_salivarius_ATCC25975	R_mucilaginosa_A_mP6Tongue	S. salivarius - R. mucilaginosa_A	0.142857
S_oralis_SK304	R_ AIMSoral2_i6P2Tongue	S. oralis - R. AIMSoral2	0.142857
S_oralis_SK10	R_sp001836735_mP16Tongue	S. oralis - R. mucilaginosa	0.142857
R_ AIMSoral2_i6P7Tooth	R_sp001836735_mP16Tongue	R. AIMSoral2 - R. mucilaginosa	0.142857
S_AIMSoral1_HSISS3	R_sp001836735_mP16Tongue	S. AIMSoral1 - R. mucilaginosa	0.142857
S_mitis_AQ_i6P16Tooth	R_sp001836735_mP16Tongue	S. mitis - R. mucilaginosa	0.142857
S_mitis_BCC65	R_sp001808955_mP14Tongue	S. mitis - R. mucilaginosa	0.142857
R_ AIMSoral2_i6P7Tooth	R_sp001808955_mP14Tongue	R. AIMSoral2 - R. mucilaginosa	0.142857
S_AIMSoral1_Map35_022	R_mucilaginosa_mP15Tongue	S. AIMSoral1 - R. mucilaginosa	0.142857
S_lactarius_i6P17Tongue	R_mucilaginosa_mP15Tongue	S. lactarius - R. mucilaginosa	0.142857
S_AIMSoral1_Map35_022	R_mucilaginosa_mP19Tooth	S. AIMSoral1 - R. mucilaginosa	0.142857
S_lactarius_i6P18Tongue	R_mucilaginosa_mP19Tooth	S. lactarius - R. mucilaginosa	0.142857
S_lactarius_i6P16Tooth	R_sp001808955_mP3Tooth	S. lactarius - R. mucilaginosa	0.142857
S_salivarius_ATCC25975	R_sp001808955_mP3Tooth	S. salivarius - R. mucilaginosa	0.142857
S_lactarius_ASSEMBLYK77_EHC8_1833_18	R_ AIMSoral2_i6P11Tongue	S. lactarius - R. AIMSoral2	0.142857
S_AIMSoral1_ERR1305885_bin4	R_ AIMSoral2_i6P11Tongue	S. AIMSoral1 - R. AIMSoral2	0.142857
S_AIMSoral1_ERR1305885_bin4	R_ AIMSoral2_i6P11Tooth	S. AIMSoral1 - R. AIMSoral2	0.142857
S_lactarius_ASSEMBLYK77_EHC8_1833_18	R_ AIMSoral2_i6P11Tooth	S. lactarius - R. AIMSoral2	0.142857
S_mitis_D_i6P17Tooth	R_sp001808955_mP24Tongue	S. mitis - R. mucilaginosa	0.142857
S_oralis_SK10	R_sp001808955_mP24Tongue	S. oralis - R. mucilaginosa	0.142857
S_lactarius_i6P17Tongue	R_ AIMSoral2_i6P14Tooth	S. lactarius - R. AIMSoral2	0.142857
S_oralis_SK304	R_ AIMSoral2_i6P17Tooth	S. oralis - R. AIMSoral2	0.142857
S_AIMSoral1_C150	R_ AIMSoral2_i6P17Tongue	S. AIMSoral1 - R. AIMSoral2	0.142857
S_lactarius_i6P17Tongue	R_mucilaginosa_A_i6P16Tooth	S. lactarius - R. mucilaginosa_A	0.142857
S_lactarius_i6P17Tooth	R_mucilaginosa_A_i6P16Tooth	S. lactarius - R. mucilaginosa_A	0.142857
R_mucilaginosa_mP18Tongue	R_mucilaginosa_A_i6P16Tooth	R. mucilaginosa - R. mucilaginosa_A	0.142857
S_peroris_HMSC34B10	R_mucilaginosa_A_i6P16Tongue	S. peroris - R. mucilaginosa_A	0.142857
S_mitis_SK637	R_mucilaginosa_A_i6P16Tongue	S. mitis - R. mucilaginosa_A	0.142857
S_lactarius_typeCCUG66490	R_mucilaginosa_A_i6P16Tongue	S. lactarius - R. mucilaginosa_A	0.142857
S_lactarius_i6P17Tongue	R_sp001808955_i6P15Tooth	S. lactarius - R. mucilaginosa	0.142857
S_lactarius_ERR10960869_bin6	R_ AIMSoral2_i6P19Tooth	S. lactarius - R. AIMSoral2	0.142857
S_AIMSoral1_i6P18Tongue	R_ AIMSoral2_i6P19Tooth	S. AIMSoral1 - R. AIMSoral2	0.142857
S_AIMSoral1_i6P12Tooth	R_ AIMSoral2_i6P19Tooth	S. AIMSoral1 - R. AIMSoral2	0.142857
S_lactarius_i6P17Tooth	R_ AIMSoral2_i6P19Tooth	S. lactarius - R. AIMSoral2	0.142857
S_lactarius_parasanguinisL3_098_121G1etc	R_sp001836735_i6P13Tongue	S. lactarius - R. mucilaginosa	0.142857
S_lactarius_ERR10960869_bin6	R_sp001836735_i6P13Tongue	S. lactarius - R. mucilaginosa	0.142857
S_salivarius_ATCC25975	R_sp001836735_i6P13Tongue	S. salivarius - R. mucilaginosa	0.142857
R_ AIMSoral2_i6P7Tooth	R_sp001836735_i6P13Tongue	R. AIMSoral2 - R. mucilaginosa	0.142857
R_ AIMSoral2_i6P12Tongue	R_mucilaginosa_DY18	R. AIMSoral2 - R. mucilaginosa	0.142857
S_salivarius_NCTC8618	R_mucilaginosa_DY18	S. salivarius - R. mucilaginosa	0.142857
S_mitis_ATCC6249	R_mucilaginosa_DY18	S. mitis - R. mucilaginosa	0.142857
S_mitis_AQ_i6P16Tooth	R_mucilaginosa_ATCC25296	S. mitis - R. mucilaginosa	0.142857
S_AIMSoral1_i6P20Tongue	R_mucilaginosa_ATCC25296	S. AIMSoral1 - R. mucilaginosa	0.142857
S_mitis_ATCC6249	R_mucilaginosa_141RMUC_43675	S. mitis - R. mucilaginosa_A	0.142857
R_ AIMSoral2_i6P11Tooth	S_lactarius_IMAU99161	R. AIMSoral2 - S. lactarius	0.142857
R_ AIMSoral2_i6P11Tongue	S_lactarius_IMAU99161	R. AIMSoral2 - S. lactarius	0.142857
R_mucilaginosa_mP18Tongue	S_lactarius_parasanguinisL3_102_091G1etc	R. mucilaginosa - S. lactarius	0.142857
R_mucilaginosa_mP18Tongue	S_salivarius_ICDC2	R. mucilaginosa - S. salivarius	0.142857
R_sp001808955_i1P15Tongue	S_lactarius_i6P16Tongue	R. mucilaginosa - S. lactarius	0.142857
R_ AIMSoral2_i6P7Tongue	R_mucilaginosa_A_mP6Tongue	R. AIMSoral2 - R. mucilaginosa_A	0.142157
R_ AIMSoral2_i6P17Tooth	R_sp001808955_i6P15Tongue	R. AIMSoral2 - R. mucilaginosa	0.142132
R_ AIMSoral2_i6P10Tongue	R_mucilaginosa_ATCC25296	R. AIMSoral2 - R. mucilaginosa	0.142132
R_ AIMSoral2_i6P17Tongue	R_mucilaginosa_mP1Tongue	R. AIMSoral2 - R. mucilaginosa	0.142105
R_ AIMSoral2_i6P2Tongue	R_sp001836735_i6P13Tongue	R. AIMSoral2 - R. mucilaginosa	0.142105
S_AIMSoral1_SRR20881976_bin4	R_mucilaginosa_mP11Tongue	S. AIMSoral1 - R. mucilaginosa	0.141791
S_oralis_SK1074	R_mucilaginosa_A_i1P6Tongue	S. oralis - R. mucilaginosa_A	0.141791
S_salivarius_ATCC25975	R_mucilaginosa_mP24Tooth	S. salivarius - R. mucilaginosa	0.141791
S_mitis_BCC65	R_ AIMSoral2_i6P14Tooth	S. mitis - R. AIMSoral2	0.141791
S_lactarius_i6P17Tooth	R_sp001808955_i6P15Tooth	S. lactarius - R. mucilaginosa	0.141791
S_mitis_BCC65	R_ AIMSoral2_i6P19Tooth	S. mitis - R. AIMSoral2	0.141791
S_AIMSoral1_i6P20Tongue	R_sp001836735_i6P13Tongue	S. AIMSoral1 - R. mucilaginosa	0.141791
S_AIMSoral1_Map35_022	R_sp001836735_i6P13Tongue	S. AIMSoral1 - R. mucilaginosa	0.141791
S_peroris_i6P16Tongue	R_mucilaginosa_i6P24Tongue	S. peroris - R. mucilaginosa	0.141791
R_mucilaginosa_mP7Tongue	S_salivarius_ATCC25975	R. mucilaginosa - S. salivarius	0.141791
S_mitis_F0392	R_mucilaginosa_mP1Tongue	S. mitis - R. mucilaginosa	0.141732
S_AIMSoral1_Map27_006	R_mucilaginosa_mP11Tongue	S. AIMSoral1 - R. mucilaginosa	0.141732
S_AIMSoral1_C150	R_ AIMSoral2_i6P2Tongue	S. AIMSoral1 - R. AIMSoral2	0.141732
S_peroris_ATCC700780	R_mucilaginosa_mP21Tongue	S. peroris - R. mucilaginosa	0.141732
S_AIMSoral1_SRR20881976_bin4	R_mucilaginosa_mP19Tooth	S. AIMSoral1 - R. mucilaginosa	0.141732
S_AIMSoral1_SRR20881976_bin4	R_sp001808955_i1P15Tongue	S. AIMSoral1 - R. mucilaginosa	0.141732
S_AIMSoral1_VTCC12814	R_ AIMSoral2_i6P7Tongue	S. AIMSoral1 - R. AIMSoral2	0.141732
S_AIMSoral1_PS4	R_mucilaginosa_i6P6Tongue	S. AIMSoral1 - R. mucilaginosa	0.141732
S_AIMSoral1_Map27_006	R_ AIMSoral2_i6P14Tooth	S. AIMSoral1 - R. AIMSoral2	0.141732
S_oralis_ATCC49296	R_ AIMSoral2_i6P12Tongue	S. oralis - R. AIMSoral2	0.141732
S_oralis_SK1074	R_ AIMSoral2_i6P12Tongue	S. oralis - R. AIMSoral2	0.141732
S_mitis_AQ_i6P16Tooth	R_mucilaginosa_A_i6P16Tooth	S. mitis - R. mucilaginosa_A	0.141732
S_lactarius_i6P16Tooth	R_mucilaginosa_A_i6P16Tooth	S. lactarius - R. mucilaginosa_A	0.141732
S_salivarius_UBA10771	R_mucilaginosa_A_i6P16Tongue	S. salivarius - R. mucilaginosa_A	0.141732
S_salivarius_i1P24Tongue	R_mucilaginosa_A_i6P16Tongue	S. salivarius - R. mucilaginosa_A	0.141732
S_lactarius_i6P18Tongue	R_ AIMSoral2_i6P19Tooth	S. lactarius - R. AIMSoral2	0.141732
S_mitis_F0392	R_mucilaginosa_DY18	S. mitis - R. mucilaginosa	0.141732
R_mucilaginosa_mP7Tongue	S_lactarius_IMAU99161	R. mucilaginosa - S. lactarius	0.141732
R_sp001808955_i1P15Tongue	S_salivarius_ATCC25975	R. mucilaginosa - S. salivarius	0.141732
R_mucilaginosa_mP7Tongue	S_salivarius_ICDC2	R. mucilaginosa - S. salivarius	0.141732
R_mucilaginosa_mP7Tongue	S_salivarius_i1P24Tongue	R. mucilaginosa - S. salivarius	0.141732
S_lactarius_ERR10960869_bin6	R_mucilaginosa_mP1Tongue	S. lactarius - R. mucilaginosa	0.141667
S_AIMSoral1_PS4	R_mucilaginosa_mP11Tooth	S. AIMSoral1 - R. mucilaginosa	0.141667
S_AIMSoral1_C150	R_sp001808955_mP21Tooth	S. AIMSoral1 - R. mucilaginosa	0.141667
S_peroris_HMSC34B10	R_sp001836735_mP16Tongue	S. peroris - R. mucilaginosa	0.141667
S_oralis_ATCC35037	R_sp001836735_mP16Tongue	S. oralis - R. mucilaginosa	0.141667
S_AIMSoral1_HSISS2	R_sp001808955_mP3Tooth	S. AIMSoral1 - R. mucilaginosa	0.141667
S_AIMSoral1_i6P18Tongue	R_ AIMSoral2_i6P8Tongue	S. AIMSoral1 - R. AIMSoral2	0.141667
S_AIMSoral1_PS4	R_sp001808955_mP23Tooth	S. AIMSoral1 - R. mucilaginosa	0.141667
S_AIMSoral1_i6P20Tongue	R_ AIMSoral2_i6P11Tongue	S. AIMSoral1 - R. AIMSoral2	0.141667
S_lactarius_parasanguinisL3_098_121G1etc	R_ AIMSoral2_i6P11Tongue	S. lactarius - R. AIMSoral2	0.141667
S_AIMSoral1_i6P20Tongue	R_ AIMSoral2_i6P11Tooth	S. AIMSoral1 - R. AIMSoral2	0.141667
S_lactarius_parasanguinisL3_098_121G1etc	R_ AIMSoral2_i6P11Tooth	S. lactarius - R. AIMSoral2	0.141667
S_AIMSoral1_i6P18Tongue	R_ AIMSoral2_i6P14Tooth	S. AIMSoral1 - R. AIMSoral2	0.141667
S_AIMSoral1_i6P12Tooth	R_ AIMSoral2_i6P17Tooth	S. AIMSoral1 - R. AIMSoral2	0.141667
S_oralis_ATCC35037	R_mucilaginosa_A_i6P16Tooth	S. oralis - R. mucilaginosa_A	0.141667
S_oralis_SK100	R_mucilaginosa_A_i6P16Tooth	S. oralis - R. mucilaginosa_A	0.141667
R_sp001808955_i1P15Tongue	S_oralis_SK255	R. mucilaginosa - S. oralis	0.141667
S_lactarius_i6P17Tongue	R_mucilaginosa_141RMUC_43675	S. lactarius - R. mucilaginosa_A	0.141667
R_mucilaginosa_mP7Tongue	S_lactarius_UMGS525	R. mucilaginosa - S. lactarius	0.141667
S_AIMSoral1_HSISS3	R_mucilaginosa_mP1Tooth	S. AIMSoral1 - R. mucilaginosa	0.141593
S_AIMSoral1_i6P18Tongue	R_sp001808955_mP21Tooth	S. AIMSoral1 - R. mucilaginosa	0.141593
S_mitis_OT25	R_sp001808955_mP24Tongue	S. mitis - R. mucilaginosa	0.141593
S_lactarius_ERR10960869_bin6	R_ AIMSoral2_i6P12Tongue	S. lactarius - R. AIMSoral2	0.141593
S_AIMSoral1_i6P12Tooth	R_mucilaginosa_mP1Tooth	S. AIMSoral1 - R. mucilaginosa	0.141509
S_oralis_SK10	R_sp001808955_mP14Tongue	S. oralis - R. mucilaginosa	0.141509
S_oralis_ATCC35037	R_ AIMSoral2_i6P11Tongue	S. oralis - R. AIMSoral2	0.141509
S_peroris_HMSC34B10	R_ AIMSoral2_i6P11Tongue	S. peroris - R. AIMSoral2	0.141509
S_oralis_ATCC35037	R_ AIMSoral2_i6P11Tooth	S. oralis - R. AIMSoral2	0.141509
S_peroris_HMSC34B10	R_ AIMSoral2_i6P11Tooth	S. peroris - R. AIMSoral2	0.141509
R_ AIMSoral2_i6P5Tooth	R_sp001808955_i6P15Tooth	R. AIMSoral2 - R. mucilaginosa	0.141414
R_mucilaginosa_mP18Tongue	S_oralis_SK255	R. mucilaginosa - S. oralis	0.141414
R_ AIMSoral2_i6P12Tooth	R_mucilaginosa_DY18	R. AIMSoral2 - R. mucilaginosa	0.141414
R_ AIMSoral2_i6P5Tooth	R_mucilaginosa_141RMUC_43675	R. AIMSoral2 - R. mucilaginosa_A	0.141361
R_ AIMSoral2_i6P12Tooth	R_sp001836735_i6P13Tongue	R. AIMSoral2 - R. mucilaginosa	0.141304
R_ AIMSoral2_i6P11Tongue	R_mucilaginosa_ATCC25296	R. AIMSoral2 - R. mucilaginosa	0.141243
R_ AIMSoral2_i6P11Tooth	R_mucilaginosa_ATCC25296	R. AIMSoral2 - R. mucilaginosa	0.141243
S_mitis_OT25	R_ AIMSoral2_i6P19Tooth	S. mitis - R. AIMSoral2	0.140845
S_peroris_i6P16Tongue	R_sp001808955_mP2Tooth	S. peroris - R. mucilaginosa	0.140741
S_oralis_SK313	R_mucilaginosa_mP11Tongue	S. oralis - R. mucilaginosa	0.140741
S_AIMSoral1_ERR1305885_bin4	R_sp001836735_mP16Tongue	S. AIMSoral1 - R. mucilaginosa	0.140741
S_lactarius_i6P17Tooth	R_mucilaginosa_mP19Tooth	S. lactarius - R. mucilaginosa	0.140741
S_oralis_SK10	R_ AIMSoral2_i6P5Tooth	S. oralis - R. AIMSoral2	0.140741
S_AIMSoral1_HSISS2	R_mucilaginosa_i6P1Tooth	S. AIMSoral1 - R. mucilaginosa	0.140741
S_salivarius_CAG79	R_sp001808955_mP23Tooth	S. salivarius - R. mucilaginosa	0.140741
S_peroris_i6P16Tongue	R_sp001808955_mP23Tooth	S. peroris - R. mucilaginosa	0.140741
S_salivarius_ATCC25975	R_ AIMSoral2_i6P17Tooth	S. salivarius - R. AIMSoral2	0.140741
S_lactarius_i6P17Tooth	R_ AIMSoral2_i6P17Tooth	S. lactarius - R. AIMSoral2	0.140741
S_salivarius_ATCC25975	R_ AIMSoral2_i6P17Tongue	S. salivarius - R. AIMSoral2	0.140741
S_mitis_OD_317805_11	R_mucilaginosa_A_i6P16Tongue	S. mitis - R. mucilaginosa_A	0.140741
S_oralis_SK1074	R_mucilaginosa_ATCC25296	S. oralis - R. mucilaginosa	0.140741
S_lactarius_i6P18Tongue	R_mucilaginosa_mP1Tongue	S. lactarius - R. mucilaginosa	0.140625
S_lactarius_i6P16Tongue	R_mucilaginosa_mP1Tongue	S. lactarius - R. mucilaginosa	0.140625
R_ AIMSoral2_i6P7Tooth	R_mucilaginosa_mP1Tongue	R. AIMSoral2 - R. mucilaginosa	0.140625
S_oralis_ATCC49296	R_mucilaginosa_i6P1Tongue	S. oralis - R. mucilaginosa	0.140625
S_AIMSoral1_HSISS2	R_mucilaginosa_mP11Tooth	S. AIMSoral1 - R. mucilaginosa	0.140625
S_lactarius_i6P17Tooth	R_sp001808955_mP21Tooth	S. lactarius - R. mucilaginosa	0.140625
S_lactarius_i6P17Tooth	R_sp001836735_mP16Tongue	S. lactarius - R. mucilaginosa	0.140625
S_AIMSoral1_C150	R_ AIMSoral2_i6P10Tooth	S. AIMSoral1 - R. AIMSoral2	0.140625
S_oralis_SK304	R_mucilaginosa_i6P1Tooth	S. oralis - R. mucilaginosa	0.140625
S_AIMSoral1_Map35_022	R_sp001808955_mP3Tooth	S. AIMSoral1 - R. mucilaginosa	0.140625
S_oralis_SK255	R_sp001808955_mP23Tongue	S. oralis - R. mucilaginosa	0.140625
S_oralis_SK304	R_ AIMSoral2_i6P14Tooth	S. oralis - R. AIMSoral2	0.140625
S_lactarius_i6P18Tongue	R_ AIMSoral2_i6P17Tooth	S. lactarius - R. AIMSoral2	0.140625
S_lactarius_i6P16Tooth	R_ AIMSoral2_i6P17Tooth	S. lactarius - R. AIMSoral2	0.140625
S_lactarius_i6P16Tooth	R_sp001808955_i6P15Tooth	S. lactarius - R. mucilaginosa	0.140625
S_AIMSoral1_C150	R_sp001808955_i6P15Tongue	S. AIMSoral1 - R. mucilaginosa	0.140625
S_mitis_AQ_i6P16Tooth	R_ AIMSoral2_i6P19Tooth	S. mitis - R. AIMSoral2	0.140625
R_ AIMSoral2_i6P8Tongue	R_sp001836735_i6P13Tongue	R. AIMSoral2 - R. mucilaginosa	0.140625
S_lactarius_i6P18Tongue	R_sp001836735_i6P13Tongue	S. lactarius - R. mucilaginosa	0.140625
S_mitis_SK1126	R_mucilaginosa_ATCC25296	S. mitis - R. mucilaginosa	0.140625
R_ AIMSoral2_i6P10Tongue	R_sp001808955_mP2Tooth	R. AIMSoral2 - R. mucilaginosa	0.140541
S_oralis_SK304	R_sp001808955_mP2Tooth	S. oralis - R. mucilaginosa	0.140496
S_oralis_SK100	R_sp001808955_mP21Tooth	S. oralis - R. mucilaginosa	0.140496
S_lactarius_i6P18Tongue	R_sp001808955_i1P15Tongue	S. lactarius - R. mucilaginosa	0.140496
S_lactarius_typeCCUG66490	R_sp001808955_i1P15Tongue	S. lactarius - R. mucilaginosa	0.140496
S_lactarius_i6P17Tongue	R_mucilaginosa_mP10Tongue	S. lactarius - R. mucilaginosa	0.140496
S_AIMSoral1_i6P18Tongue	R_mucilaginosa_i6P6Tongue	S. AIMSoral1 - R. mucilaginosa	0.140496
S_oralis_SK304	R_sp001808955_mP23Tooth	S. oralis - R. mucilaginosa	0.140496
S_AIMSoral1_i6P12Tooth	R_ AIMSoral2_i6P14Tooth	S. AIMSoral1 - R. AIMSoral2	0.140496
S_AIMSoral1_i6P18Tongue	R_ AIMSoral2_i6P12Tooth	S. AIMSoral1 - R. AIMSoral2	0.140496
S_AIMSoral1_Map27_006	R_ AIMSoral2_i6P19Tooth	S. AIMSoral1 - R. AIMSoral2	0.140496
S_lactarius_i6P16Tooth	R_mucilaginosa_i6P24Tongue	S. lactarius - R. mucilaginosa	0.140496
S_AIMSoral1_i6P18Tongue	R_mucilaginosa_ATCC25296	S. AIMSoral1 - R. mucilaginosa	0.140496
R_sp001808955_i1P15Tongue	S_AIMSoral1_HSISS3	R. mucilaginosa - S. AIMSoral1	0.140496
R_sp001808955_i1P15Tongue	S_salivarius_i1P24Tongue	R. mucilaginosa - S. salivarius	0.140496
S_AIMSoral1_ERR1305885_bin4	R_mucilaginosa_mP1Tooth	S. AIMSoral1 - R. mucilaginosa	0.140351
R_ AIMSoral2_i6P5Tooth	R_sp001808955_mP14Tongue	R. AIMSoral2 - R. mucilaginosa	0.140351
S_lactarius_ERR10960869_bin6	R_mucilaginosa_mP19Tooth	S. lactarius - R. mucilaginosa	0.140351
S_lactarius_UMGS525	R_sp001808955_i1P15Tongue	S. lactarius - R. mucilaginosa	0.140351
S_AIMSoral1_Map27_006	R_ AIMSoral2_i6P11Tongue	S. AIMSoral1 - R. AIMSoral2	0.140351
S_AIMSoral1_Map27_006	R_ AIMSoral2_i6P11Tooth	S. AIMSoral1 - R. AIMSoral2	0.140351
S_AIMSoral1_i6P12Tooth	R_mucilaginosa_141RMUC_43675	S. AIMSoral1 - R. mucilaginosa_A	0.140351
R_mucilaginosa_mP7Tongue	S_lactarius_ERR10960869_bin6	R. mucilaginosa - S. lactarius	0.140351
S_AIMSoral1_HSISS3	R_sp001808955_mP14Tongue	S. AIMSoral1 - R. mucilaginosa	0.140187
S_peroris_HMSC34B10	R_sp001808955_mP14Tongue	S. peroris - R. mucilaginosa	0.140187
S_salivarius_UBA10771	R_sp001808955_mP24Tongue	S. salivarius - R. mucilaginosa	0.140187
R_ AIMSoral2_i6P10Tongue	R_mucilaginosa_A_i1P6Tongue	R. AIMSoral2 - R. mucilaginosa_A	0.14
S_AIMSoral1_ERR10960867_bin4	R_mucilaginosa_mP18Tongue	S. AIMSoral1 - R. mucilaginosa	0.14
S_AIMSoral1_i6P17Tooth	R_mucilaginosa_mP18Tongue	S. AIMSoral1 - R. mucilaginosa	0.14
S_peroris_HMSC34B10	R_sp001808955_mP24Tongue	S. peroris - R. mucilaginosa	0.14
R_mucilaginosa_mP1Tooth	S_oralis_ATCC35037	R. mucilaginosa - S. oralis	0.14
R_ AIMSoral2_i6P7Tongue	R_mucilaginosa_ATCC25296	R. AIMSoral2 - R. mucilaginosa	0.14
S_mitis_OT25	R_mucilaginosa_mP7Tongue	S. mitis - R. mucilaginosa	0.13986
S_mitis_D_i6P17Tooth	R_mucilaginosa_mP7Tongue	S. mitis - R. mucilaginosa	0.13986
S_peroris_i6P16Tongue	R_ AIMSoral2_i6P10Tooth	S. peroris - R. AIMSoral2	0.13986
S_AIMSoral1_i6P20Tongue	R_mucilaginosa_i6P1Tooth	S. AIMSoral1 - R. mucilaginosa	0.13986
S_peroris_i6P16Tongue	R_ AIMSoral2_i6P8Tongue	S. peroris - R. AIMSoral2	0.13986
S_AIMSoral1_ERR1305885_bin4	R_mucilaginosa_DY18	S. AIMSoral1 - R. mucilaginosa	0.13986
R_ AIMSoral2_i6P2Tongue	R_sp001836735_mP16Tongue	R. AIMSoral2 - R. mucilaginosa	0.139785
S_AIMSoral1_i6P20Tongue	R_mucilaginosa_mP1Tongue	S. AIMSoral1 - R. mucilaginosa	0.139706
S_AIMSoral1_SRR20881976_bin4	R_mucilaginosa_A_i1P6Tongue	S. AIMSoral1 - R. mucilaginosa_A	0.139706
S_AIMSoral1_i6P17Tooth	R_mucilaginosa_i6P1Tooth	S. AIMSoral1 - R. mucilaginosa	0.139706
S_AIMSoral1_i6P20Tongue	R_mucilaginosa_mP24Tooth	S. AIMSoral1 - R. mucilaginosa	0.139706
S_salivarius_ATCC25975	R_ AIMSoral2_i6P12Tooth	S. salivarius - R. AIMSoral2	0.139706
S_lactarius_i6P17Tooth	R_mucilaginosa_ATCC25296	S. lactarius - R. mucilaginosa	0.139706
R_ AIMSoral2_i6P11Tooth	R_mucilaginosa_A_mP6Tongue	R. AIMSoral2 - R. mucilaginosa_A	0.139665
R_ AIMSoral2_i6P11Tongue	R_mucilaginosa_A_mP6Tongue	R. AIMSoral2 - R. mucilaginosa_A	0.139665
S_oralis_SK10	R_mucilaginosa_mP1Tongue	S. oralis - R. mucilaginosa	0.139535
S_oralis_SK1074	R_mucilaginosa_i6P1Tongue	S. oralis - R. mucilaginosa	0.139535
S_mitis_AQ_i6P16Tooth	R_mucilaginosa_i6P1Tongue	S. mitis - R. mucilaginosa	0.139535
S_AIMSoral1_SRR20881976_bin4	R_mucilaginosa_i6P1Tongue	S. AIMSoral1 - R. mucilaginosa	0.139535
S_lactarius_i6P17Tooth	R_mucilaginosa_mP11Tooth	S. lactarius - R. mucilaginosa	0.139535
S_oralis_SK255	R_mucilaginosa_mP11Tongue	S. oralis - R. mucilaginosa	0.139535
S_mitis_SK1126	R_mucilaginosa_mP11Tongue	S. mitis - R. mucilaginosa	0.139535
S_salivarius_ATCC25975	R_sp001808955_mP21Tooth	S. salivarius - R. mucilaginosa	0.139535
S_mitis_SK1126	R_ AIMSoral2_i6P5Tooth	S. mitis - R. AIMSoral2	0.139535
S_peroris_ATCC700780	R_ AIMSoral2_i6P7Tongue	S. peroris - R. AIMSoral2	0.139535
S_AIMSoral1_SRR20881976_bin4	R_mucilaginosa_mP10Tongue	S. AIMSoral1 - R. mucilaginosa	0.139535
S_lactarius_i6P17Tongue	R_sp001808955_mP23Tongue	S. lactarius - R. mucilaginosa	0.139535
S_lactarius_i6P18Tongue	R_ AIMSoral2_i6P14Tooth	S. lactarius - R. AIMSoral2	0.139535
S_lactarius_i6P18Tongue	R_ AIMSoral2_i6P12Tooth	S. lactarius - R. AIMSoral2	0.139535
S_oralis_SK1074	R_ AIMSoral2_i6P17Tooth	S. oralis - R. AIMSoral2	0.139535
S_AIMSoral1_SRR20881976_bin4	R_ AIMSoral2_i6P17Tooth	S. AIMSoral1 - R. AIMSoral2	0.139535
S_lactarius_i6P18Tongue	R_mucilaginosa_A_i6P16Tooth	S. lactarius - R. mucilaginosa_A	0.139535
S_AIMSoral1_HSISS2	R_sp001836735_i6P13Tongue	S. AIMSoral1 - R. mucilaginosa	0.139535
S_lactarius_i6P17Tooth	R_mucilaginosa_i6P24Tongue	S. lactarius - R. mucilaginosa	0.139535
R_sp001808955_i1P15Tongue	S_mitis_SK637	R. mucilaginosa - S. mitis	0.139535
R_sp001808955_i6P15Tongue	S_oralis_SK255	R. mucilaginosa - S. oralis	0.139535
S_lactarius_typeCCUG66490	R_mucilaginosa_DY18	S. lactarius - R. mucilaginosa	0.139535
R_ AIMSoral2_i6P2Tongue	R_sp001808955_mP14Tongue	R. AIMSoral2 - R. mucilaginosa	0.139394
S_AIMSoral1_Map27_006	R_mucilaginosa_i6P1Tongue	S. AIMSoral1 - R. mucilaginosa	0.139344
S_lactarius_i6P17Tongue	R_mucilaginosa_i6P1Tongue	S. lactarius - R. mucilaginosa	0.139344
S_mitis_SK1126	R_sp001808955_mP21Tooth	S. mitis - R. mucilaginosa	0.139344
S_lactarius_i6P18Tongue	R_mucilaginosa_mP15Tongue	S. lactarius - R. mucilaginosa	0.139344
S_oralis_SK313	R_sp001808955_mP3Tooth	S. oralis - R. mucilaginosa	0.139344
S_lactarius_i6P17Tongue	R_sp001808955_mP23Tooth	S. lactarius - R. mucilaginosa	0.139344
S_salivarius_ATCC25975	R_ AIMSoral2_i6P11Tongue	S. salivarius - R. AIMSoral2	0.139344
S_salivarius_ATCC25975	R_ AIMSoral2_i6P11Tooth	S. salivarius - R. AIMSoral2	0.139344
S_lactarius_i6P17Tongue	R_ AIMSoral2_i6P12Tongue	S. lactarius - R. AIMSoral2	0.139344
S_mitis_ATCC6249	R_mucilaginosa_A_i6P16Tooth	S. mitis - R. mucilaginosa_A	0.139344
S_AIMSoral1_HSISS3	R_mucilaginosa_A_i6P16Tooth	S. AIMSoral1 - R. mucilaginosa_A	0.139344
S_lactarius_ERR10960869_bin6	R_mucilaginosa_A_i6P16Tongue	S. lactarius - R. mucilaginosa_A	0.139344
S_mitis_SM50	R_mucilaginosa_A_i6P16Tongue	S. mitis - R. mucilaginosa_A	0.139344
S_oralis_SK304	R_mucilaginosa_i6P24Tongue	S. oralis - R. mucilaginosa	0.139344
S_oralis_SK100	R_mucilaginosa_DY18	S. oralis - R. mucilaginosa	0.139344
S_AIMSoral1_i6P12Tooth	R_mucilaginosa_ATCC25296	S. AIMSoral1 - R. mucilaginosa	0.139344
R_sp001808955_i1P15Tongue	S_salivarius_ICDC2	R. mucilaginosa - S. salivarius	0.139344
R_mucilaginosa_mP7Tongue	S_lactarius_i6P16Tooth	R. mucilaginosa - S. lactarius	0.139344
R_ AIMSoral2_i6P10Tongue	R_mucilaginosa_A_mP6Tongue	R. AIMSoral2 - R. mucilaginosa_A	0.139303
R_ AIMSoral2_i6P7Tongue	R_mucilaginosa_mP15Tongue	R. AIMSoral2 - R. mucilaginosa	0.139175
S_AIMSoral1_i6P24Tongue	R_mucilaginosa_mP1Tongue	S. AIMSoral1 - R. mucilaginosa	0.13913
S_AIMSoral1_i6P24Tongue	R_mucilaginosa_mP7Tongue	S. AIMSoral1 - R. mucilaginosa	0.13913
S_AIMSoral1_i6P12Tooth	R_sp001808955_i1P15Tongue	S. AIMSoral1 - R. mucilaginosa	0.13913
S_mitis_NCTC12261	R_ AIMSoral2_i6P11Tongue	S. mitis - R. AIMSoral2	0.13913
S_mitis_NCTC12261	R_ AIMSoral2_i6P11Tooth	S. mitis - R. AIMSoral2	0.13913
S_lactarius_ERR10960869_bin6	R_ AIMSoral2_i6P17Tongue	S. lactarius - R. AIMSoral2	0.13913
R_sp001808955_mP5Tooth	S_mitis_OD_317805_11	R. mucilaginosa - S. mitis	0.13913
R_sp001808955_mP23Tooth	S_lactarius_ERR10960869_bin6	R. mucilaginosa - S. lactarius	0.13913
R_sp001808955_i1P15Tongue	S_AIMSoral1_i6P12Tooth	R. mucilaginosa - S. AIMSoral1	0.13913
R_sp001808955_i1P15Tongue	S_AIMSoral1_i6P18Tongue	R. mucilaginosa - S. AIMSoral1	0.13913
R_ AIMSoral2_i6P7Tooth	R_sp001808955_mP2Tooth	R. AIMSoral2 - R. mucilaginosa	0.139037
R_ AIMSoral2_i6P11Tongue	R_mucilaginosa_A_i1P6Tongue	R. AIMSoral2 - R. mucilaginosa_A	0.138889
R_ AIMSoral2_i6P11Tooth	R_mucilaginosa_A_i1P6Tongue	R. AIMSoral2 - R. mucilaginosa_A	0.138889
S_salivarius_i1P24Tongue	R_sp001808955_mP14Tongue	S. salivarius - R. mucilaginosa	0.138889
S_peroris_i6P16Tongue	R_ AIMSoral2_i6P5Tooth	S. peroris - R. AIMSoral2	0.138889
S_lactarius_IMAU99161	R_mucilaginosa_A_mP3Tongue	S. lactarius - R. mucilaginosa_A	0.138889
S_AIMSoral1_HSISS3	R_sp001808955_mP24Tongue	S. AIMSoral1 - R. mucilaginosa	0.138889
R_mucilaginosa_A_mP3Tongue	S_lactarius_IMAU99161	R. mucilaginosa_A - S. lactarius	0.138889
R_sp001808955_mP24Tongue	S_lactarius_i6P16Tooth	R. mucilaginosa - S. lactarius	0.138889
S_AIMSoral1_i6P17Tooth	R_mucilaginosa_A_mP6Tongue	S. AIMSoral1 - R. mucilaginosa_A	0.138686
S_mitis_OT25	R_sp001808955_mP21Tooth	S. mitis - R. mucilaginosa	0.138686
S_mitis_D_i6P17Tooth	R_mucilaginosa_mP15Tongue	S. mitis - R. mucilaginosa	0.138686
S_salivarius_CAG79	R_sp001808955_i1P15Tongue	S. salivarius - R. mucilaginosa	0.138686
S_lactarius_i6P17Tooth	R_sp001808955_mP23Tongue	S. lactarius - R. mucilaginosa	0.138686
S_salivarius_CAG79	R_mucilaginosa_A_i6P16Tooth	S. salivarius - R. mucilaginosa_A	0.138686
S_AIMSoral1_Map35_022	R_sp001808955_i6P15Tooth	S. AIMSoral1 - R. mucilaginosa	0.138686
R_sp001808955_i1P15Tongue	S_lactarius_parasanguinisL3_102_091G1etc	R. mucilaginosa - S. lactarius	0.138686
S_mitis_SM50	R_mucilaginosa_A_mP3Tongue	S. mitis - R. mucilaginosa_A	0.138614
S_peroris_i6P16Tongue	R_mucilaginosa_mP18Tongue	S. peroris - R. mucilaginosa	0.138614
R_ AIMSoral2_i6P17Tooth	R_sp001808955_i6P15Tooth	R. AIMSoral2 - R. mucilaginosa	0.138614
R_mucilaginosa_mP1Tooth	S_oralis_SK255	R. mucilaginosa - S. oralis	0.138614
R_mucilaginosa_mP18Tongue	S_lactarius_typeCCUG66490	R. mucilaginosa - S. lactarius	0.138614
R_ AIMSoral2_i6P5Tooth	R_mucilaginosa_mP1Tongue	R. AIMSoral2 - R. mucilaginosa	0.138462
S_lactarius_typeCCUG66490	R_mucilaginosa_mP11Tongue	S. lactarius - R. mucilaginosa	0.138462
S_oralis_SK1074	R_mucilaginosa_mP21Tongue	S. oralis - R. mucilaginosa	0.138462
S_peroris_ATCC700780	R_ AIMSoral2_i6P10Tooth	S. peroris - R. AIMSoral2	0.138462
S_AIMSoral1_HSISS2	R_ AIMSoral2_i6P10Tongue	S. AIMSoral1 - R. AIMSoral2	0.138462
S_lactarius_i6P17Tongue	R_mucilaginosa_i6P1Tooth	S. lactarius - R. mucilaginosa	0.138462
S_lactarius_i6P17Tooth	R_mucilaginosa_mP10Tongue	S. lactarius - R. mucilaginosa	0.138462
S_lactarius_i6P17Tooth	R_sp001808955_mP23Tooth	S. lactarius - R. mucilaginosa	0.138462
S_mitis_AQ_i6P16Tooth	R_ AIMSoral2_i6P14Tooth	S. mitis - R. AIMSoral2	0.138462
S_AIMSoral1_i6P17Tooth	R_ AIMSoral2_i6P17Tooth	S. AIMSoral1 - R. AIMSoral2	0.138462
S_AIMSoral1_SRR20881976_bin4	R_ AIMSoral2_i6P19Tooth	S. AIMSoral1 - R. AIMSoral2	0.138462
S_oralis_SK313	R_ AIMSoral2_i6P19Tooth	S. oralis - R. AIMSoral2	0.138462
S_AIMSoral1_i6P17Tooth	R_ AIMSoral2_i6P19Tooth	S. AIMSoral1 - R. AIMSoral2	0.138462
R_ AIMSoral2_i6P10Tooth	R_mucilaginosa_i6P24Tongue	R. AIMSoral2 - R. mucilaginosa	0.138462
R_ AIMSoral2_i6P8Tongue	R_sp001808955_mP2Tooth	R. AIMSoral2 - R. mucilaginosa	0.138298
R_ AIMSoral2_i6P2Tongue	R_mucilaginosa_mP1Tongue	R. AIMSoral2 - R. mucilaginosa	0.138298
R_ AIMSoral2_i6P17Tongue	R_sp001836735_i6P13Tongue	R. AIMSoral2 - R. mucilaginosa	0.138298
S_salivarius_UBA10771	R_mucilaginosa_mP1Tongue	S. salivarius - R. mucilaginosa	0.138211
S_lactarius_i6P16Tooth	R_mucilaginosa_mP11Tooth	S. lactarius - R. mucilaginosa	0.138211
S_AIMSoral1_PS4	R_ AIMSoral2_i6P2Tongue	S. AIMSoral1 - R. AIMSoral2	0.138211
S_lactarius_typeCCUG66490	R_sp001808955_mP21Tooth	S. lactarius - R. mucilaginosa	0.138211
S_oralis_SK610	R_sp001836735_mP16Tongue	S. oralis - R. mucilaginosa	0.138211
S_mitis_ATCC6249	R_mucilaginosa_mP19Tooth	S. mitis - R. mucilaginosa	0.138211
S_oralis_SK304	R_mucilaginosa_mP19Tooth	S. oralis - R. mucilaginosa	0.138211
S_AIMSoral1_Map27_006	R_mucilaginosa_mP10Tongue	S. AIMSoral1 - R. mucilaginosa	0.138211
S_mitis_SK1126	R_ AIMSoral2_i6P14Tooth	S. mitis - R. AIMSoral2	0.138211
S_AIMSoral1_PS4	R_ AIMSoral2_i6P12Tongue	S. AIMSoral1 - R. AIMSoral2	0.138211
S_oralis_SK304	R_ AIMSoral2_i6P12Tongue	S. oralis - R. AIMSoral2	0.138211
S_AIMSoral1_Map27_006	R_ AIMSoral2_i6P17Tongue	S. AIMSoral1 - R. AIMSoral2	0.138211
R_mucilaginosa_mP7Tongue	S_AIMSoral1_HSISS3	R. mucilaginosa - S. AIMSoral1	0.138211
R_ AIMSoral2_i6P12Tooth	R_sp001836735_mP16Tongue	R. AIMSoral2 - R. mucilaginosa	0.138122
S_lactarius_ERR10960869_bin6	R_ AIMSoral2_i6P2Tongue	S. lactarius - R. AIMSoral2	0.137931
S_lactarius_ERR10960869_bin6	R_ AIMSoral2_i6P10Tooth	S. lactarius - R. AIMSoral2	0.137931
S_peroris_i6P16Tongue	R_mucilaginosa_i6P6Tongue	S. peroris - R. mucilaginosa	0.137931
S_AIMSoral1_i6P18Tongue	R_sp001836735_i6P13Tongue	S. AIMSoral1 - R. mucilaginosa	0.137931
S_AIMSoral1_i6P18Tongue	R_mucilaginosa_i6P24Tongue	S. AIMSoral1 - R. mucilaginosa	0.137931
S_AIMSoral1_i6P12Tooth	R_mucilaginosa_i6P24Tongue	S. AIMSoral1 - R. mucilaginosa	0.137931
S_AIMSoral1_i6P18Tongue	R_mucilaginosa_141RMUC_43675	S. AIMSoral1 - R. mucilaginosa_A	0.137931
R_sp001808955_mP5Tooth	S_AIMSoral1_HSISS3	R. mucilaginosa - S. AIMSoral1	0.137931
R_ AIMSoral2_i6P17Tongue	R_sp001808955_mP14Tongue	R. AIMSoral2 - R. mucilaginosa	0.137725
S_AIMSoral1_i6P20Tongue	R_mucilaginosa_i6P1Tongue	S. AIMSoral1 - R. mucilaginosa	0.137681
S_mitis_BCC65	R_ AIMSoral2_i6P5Tooth	S. mitis - R. AIMSoral2	0.137681
S_lactarius_i6P17Tooth	R_mucilaginosa_i6P1Tooth	S. lactarius - R. mucilaginosa	0.137681
S_AIMSoral1_Map35_022	R_ AIMSoral2_i6P14Tooth	S. AIMSoral1 - R. AIMSoral2	0.137681
S_mitis_D_i6P17Tooth	R_ AIMSoral2_i6P19Tooth	S. mitis - R. AIMSoral2	0.137681
S_salivarius_ICDC2	R_mucilaginosa_mP1Tooth	S. salivarius - R. mucilaginosa	0.137615
S_oralis_ATCC35037	R_sp001808955_mP5Tooth	S. oralis - R. mucilaginosa	0.137615
S_AIMSoral1_i6P18Tongue	R_sp001808955_mP5Tooth	S. AIMSoral1 - R. mucilaginosa	0.137615
S_AIMSoral1_i6P24Tongue	R_sp001808955_mP5Tooth	S. AIMSoral1 - R. mucilaginosa	0.137615
S_salivarius_i1P24Tongue	R_mucilaginosa_A_mP3Tongue	S. salivarius - R. mucilaginosa_A	0.137615
S_salivarius_ICDC2	R_mucilaginosa_A_mP3Tongue	S. salivarius - R. mucilaginosa_A	0.137615
S_oralis_SK610	R_mucilaginosa_A_mP3Tongue	S. oralis - R. mucilaginosa_A	0.137615
S_AIMSoral1_SRR20881976_bin4	R_mucilaginosa_mP1Tongue	S. AIMSoral1 - R. mucilaginosa	0.137405
S_mitis_BCC65	R_mucilaginosa_i6P1Tongue	S. mitis - R. mucilaginosa	0.137405
S_lactarius_i6P16Tongue	R_mucilaginosa_mP11Tongue	S. lactarius - R. mucilaginosa	0.137405
S_mitis_BCC65	R_mucilaginosa_mP15Tongue	S. mitis - R. mucilaginosa	0.137405
S_salivarius_ATCC25975	R_mucilaginosa_mP15Tongue	S. salivarius - R. mucilaginosa	0.137405
S_AIMSoral1_HSISS2	R_ AIMSoral2_i6P5Tooth	S. AIMSoral1 - R. AIMSoral2	0.137405
S_AIMSoral1_SRR20881976_bin4	R_ AIMSoral2_i6P14Tooth	S. AIMSoral1 - R. AIMSoral2	0.137405
S_peroris_i6P16Tongue	R_mucilaginosa_i6P13Tooth	S. peroris - R. mucilaginosa	0.137405
R_sp001808955_i1P15Tongue	S_mitis_BCC65	R. mucilaginosa - S. mitis	0.137405
S_lactarius_i6P18Tongue	R_mucilaginosa_DY18	S. lactarius - R. mucilaginosa	0.137405
S_mitis_ATCC6249	R_mucilaginosa_ATCC25296	S. mitis - R. mucilaginosa	0.137405
S_lactarius_i6P16Tooth	R_mucilaginosa_ATCC25296	S. lactarius - R. mucilaginosa	0.137405
S_mitis_ATCC6249	S_lactarius_ERR10960869_bin6	S. mitis - S. lactarius	0.137405
S_mitis_SM50	R_mucilaginosa_mP1Tooth	S. mitis - R. mucilaginosa	0.137255
R_ AIMSoral2_i6P7Tongue	R_mucilaginosa_A_i1P6Tongue	R. AIMSoral2 - R. mucilaginosa_A	0.137255
S_lactarius_UMGS525	R_sp001808955_mP24Tongue	S. lactarius - R. mucilaginosa	0.137255
S_mitis_SM50	R_sp001808955_mP24Tongue	S. mitis - R. mucilaginosa	0.137255
R_mucilaginosa_mP18Tongue	S_oralis_SK304	R. mucilaginosa - S. oralis	0.137255
S_peroris_HMSC34B10	R_mucilaginosa_mP1Tongue	S. peroris - R. mucilaginosa	0.137097
S_lactarius_i6P16Tongue	R_mucilaginosa_mP7Tongue	S. lactarius - R. mucilaginosa	0.137097
S_AIMSoral1_Map27_006	R_mucilaginosa_mP7Tongue	S. AIMSoral1 - R. mucilaginosa	0.137097
S_AIMSoral1_HSISS2	R_sp001808955_mP21Tooth	S. AIMSoral1 - R. mucilaginosa	0.137097
S_mitis_ATCC6249	R_mucilaginosa_mP21Tongue	S. mitis - R. mucilaginosa	0.137097
S_salivarius_NCTC8618	R_sp001836735_mP16Tongue	S. salivarius - R. mucilaginosa	0.137097
S_AIMSoral1_SRR20881976_bin4	R_mucilaginosa_mP15Tongue	S. AIMSoral1 - R. mucilaginosa	0.137097
S_lactarius_i6P17Tongue	R_mucilaginosa_mP19Tooth	S. lactarius - R. mucilaginosa	0.137097
S_AIMSoral1_Map27_006	R_mucilaginosa_mP19Tooth	S. AIMSoral1 - R. mucilaginosa	0.137097
S_oralis_SK313	R_sp001808955_i1P15Tongue	S. oralis - R. mucilaginosa	0.137097
S_AIMSoral1_PS4	R_ AIMSoral2_i6P10Tongue	S. AIMSoral1 - R. AIMSoral2	0.137097
S_lactarius_i6P18Tongue	R_mucilaginosa_mP10Tongue	S. lactarius - R. mucilaginosa	0.137097
S_AIMSoral1_PS4	R_ AIMSoral2_i6P8Tongue	S. AIMSoral1 - R. AIMSoral2	0.137097
S_lactarius_i6P16Tooth	R_sp001808955_mP23Tooth	S. lactarius - R. mucilaginosa	0.137097
S_peroris_ATCC700780	R_sp001808955_mP23Tooth	S. peroris - R. mucilaginosa	0.137097
S_lactarius_i6P18Tongue	R_ AIMSoral2_i6P12Tongue	S. lactarius - R. AIMSoral2	0.137097
S_AIMSoral1_PS4	R_ AIMSoral2_i6P17Tooth	S. AIMSoral1 - R. AIMSoral2	0.137097
S_oralis_SK304	R_ AIMSoral2_i6P17Tongue	S. oralis - R. AIMSoral2	0.137097
S_salivarius_i1P24Tongue	R_mucilaginosa_A_i6P16Tooth	S. salivarius - R. mucilaginosa_A	0.137097
S_AIMSoral1_PS4	R_sp001808955_i6P15Tongue	S. AIMSoral1 - R. mucilaginosa	0.137097
S_lactarius_i6P18Tongue	R_mucilaginosa_i6P24Tongue	S. lactarius - R. mucilaginosa	0.137097
R_sp001808955_i1P15Tongue	S_oralis_SK313	R. mucilaginosa - S. oralis	0.137097
S_lactarius_i6P18Tongue	R_mucilaginosa_141RMUC_43675	S. lactarius - R. mucilaginosa_A	0.137097
R_mucilaginosa_mP7Tongue	S_AIMSoral1_Map27_006	R. mucilaginosa - S. AIMSoral1	0.137097
R_ AIMSoral2_i6P7Tongue	R_mucilaginosa_mP7Tongue	R. AIMSoral2 - R. mucilaginosa	0.137056
R_ AIMSoral2_i6P10Tooth	R_mucilaginosa_141RMUC_43675	R. AIMSoral2 - R. mucilaginosa_A	0.137056
S_mitis_D_i6P17Tooth	R_mucilaginosa_mP9Tongue	S. mitis - R. mucilaginosa	0.136986
S_lactarius_UMGS525	R_mucilaginosa_mP1Tongue	S. lactarius - R. mucilaginosa	0.136752
S_mitis_BCC65	R_sp001808955_mP5Tooth	S. mitis - R. mucilaginosa	0.136752
S_AIMSoral1_ERR10960867_bin4	R_mucilaginosa_mP9Tongue	S. AIMSoral1 - R. mucilaginosa	0.136752
S_mitis_SM50	R_mucilaginosa_A_i6P16Tooth	S. mitis - R. mucilaginosa_A	0.136752
R_sp001808955_i1P15Tongue	S_AIMSoral1_VTCC12814	R. mucilaginosa - S. AIMSoral1	0.136752
S_lactarius_i6P17Tooth	R_mucilaginosa_A_i1P6Tongue	S. lactarius - R. mucilaginosa_A	0.136691
S_AIMSoral1_Map35_022	R_mucilaginosa_i6P1Tooth	S. AIMSoral1 - R. mucilaginosa	0.136691
S_salivarius_ATCC25975	R_ AIMSoral2_i6P7Tooth	S. salivarius - R. AIMSoral2	0.136691
S_peroris_i6P16Tongue	R_ AIMSoral2_i6P7Tongue	S. peroris - R. AIMSoral2	0.136691
S_peroris_i6P16Tongue	R_ AIMSoral2_i6P17Tongue	S. peroris - R. AIMSoral2	0.136691
S_AIMSoral1_i6P20Tongue	R_sp001808955_i6P15Tooth	S. AIMSoral1 - R. mucilaginosa	0.136691
S_mitis_NCTC12261	R_mucilaginosa_DY18	S. mitis - R. mucilaginosa	0.136691
S_AIMSoral1_Map35_022	R_mucilaginosa_ATCC25296	S. AIMSoral1 - R. mucilaginosa	0.136691
R_ AIMSoral2_i6P19Tooth	R_sp001808955_mP14Tongue	R. AIMSoral2 - R. mucilaginosa	0.136646
R_ AIMSoral2_i6P14Tooth	R_sp001836735_mP16Tongue	R. AIMSoral2 - R. mucilaginosa	0.136612
R_ AIMSoral2_i6P11Tongue	R_mucilaginosa_DY18	R. AIMSoral2 - R. mucilaginosa	0.136612
R_ AIMSoral2_i6P11Tooth	R_mucilaginosa_DY18	R. AIMSoral2 - R. mucilaginosa	0.136612
S_AIMSoral1_Map35_022	R_sp001808955_mP2Tooth	S. AIMSoral1 - R. mucilaginosa	0.136364
S_AIMSoral1_i6P12Tooth	R_sp001808955_mP5Tooth	S. AIMSoral1 - R. mucilaginosa	0.136364
S_mitis_AQ_i6P16Tooth	R_mucilaginosa_mP7Tongue	S. mitis - R. mucilaginosa	0.136364
S_oralis_SK313	R_ AIMSoral2_i6P2Tongue	S. oralis - R. AIMSoral2	0.136364
S_AIMSoral1_i6P17Tooth	R_ AIMSoral2_i6P2Tongue	S. AIMSoral1 - R. AIMSoral2	0.136364
S_mitis_BCC65	R_sp001836735_mP16Tongue	S. mitis - R. mucilaginosa	0.136364
R_ AIMSoral2_i6P5Tooth	R_mucilaginosa_A_i1P6Tongue	R. AIMSoral2 - R. mucilaginosa_A	0.136364
R_mucilaginosa_mP19Tooth	R_mucilaginosa_A_i1P6Tongue	R. mucilaginosa - R. mucilaginosa_A	0.136364
S_lactarius_IMAU99161	R_sp001808955_mP14Tongue	S. lactarius - R. mucilaginosa	0.136364
S_mitis_SK1126	R_sp001808955_mP14Tongue	S. mitis - R. mucilaginosa	0.136364
S_AIMSoral1_HSISS2	R_ AIMSoral2_i6P10Tooth	S. AIMSoral1 - R. AIMSoral2	0.136364
S_oralis_ATCC49296	R_mucilaginosa_i6P1Tooth	S. oralis - R. mucilaginosa	0.136364
S_lactarius_i6P18Tongue	R_mucilaginosa_i6P1Tooth	S. lactarius - R. mucilaginosa	0.136364
S_AIMSoral1_Map35_022	R_sp001808955_mP23Tooth	S. AIMSoral1 - R. mucilaginosa	0.136364
S_oralis_SK10	R_ AIMSoral2_i6P11Tongue	S. oralis - R. AIMSoral2	0.136364
S_oralis_SK10	R_ AIMSoral2_i6P11Tooth	S. oralis - R. AIMSoral2	0.136364
S_salivarius_NCTC8618	R_sp001808955_mP24Tongue	S. salivarius - R. mucilaginosa	0.136364
S_AIMSoral1_i6P17Tooth	R_ AIMSoral2_i6P14Tooth	S. AIMSoral1 - R. AIMSoral2	0.136364
S_AIMSoral1_i6P17Tooth	R_ AIMSoral2_i6P12Tooth	S. AIMSoral1 - R. AIMSoral2	0.136364
S_oralis_ATCC49296	R_ AIMSoral2_i6P17Tooth	S. oralis - R. AIMSoral2	0.136364
S_oralis_SK313	R_ AIMSoral2_i6P17Tooth	S. oralis - R. AIMSoral2	0.136364
S_lactarius_i6P18Tongue	R_mucilaginosa_A_i6P16Tongue	S. lactarius - R. mucilaginosa_A	0.136364
S_AIMSoral1_HSISS2	R_sp001808955_i6P15Tooth	S. AIMSoral1 - R. mucilaginosa	0.136364
R_ AIMSoral2_i6P10Tongue	R_sp001808955_i6P15Tooth	R. AIMSoral2 - R. mucilaginosa	0.136364
S_AIMSoral1_SRR20881976_bin4	R_sp001808955_i6P15Tooth	S. AIMSoral1 - R. mucilaginosa	0.136364
R_ AIMSoral2_i6P17Tongue	R_mucilaginosa_ATCC25296	R. AIMSoral2 - R. mucilaginosa	0.136364
R_sp001808955_mP14Tongue	S_lactarius_IMAU99161	R. mucilaginosa - S. lactarius	0.136364
R_ AIMSoral2_i6P2Tongue	R_sp001808955_mP2Tooth	R. AIMSoral2 - R. mucilaginosa	0.136126
S_AIMSoral1_ERR1305885_bin4	R_mucilaginosa_A_i6P16Tongue	S. AIMSoral1 - R. mucilaginosa_A	0.136054
S_peroris_ATCC700780	S_lactarius_IMAU99161	S. peroris - S. lactarius	0.136054
S_oralis_ATCC49296	R_sp001808955_mP2Tooth	S. oralis - R. mucilaginosa	0.136
S_AIMSoral1_Map27_006	R_mucilaginosa_mP1Tongue	S. AIMSoral1 - R. mucilaginosa	0.136
S_lactarius_i6P18Tongue	R_mucilaginosa_mP7Tongue	S. lactarius - R. mucilaginosa	0.136
S_lactarius_i6P16Tongue	R_sp001808955_mP21Tooth	S. lactarius - R. mucilaginosa	0.136
S_lactarius_ERR10960869_bin6	R_mucilaginosa_A_i1P6Tongue	S. lactarius - R. mucilaginosa_A	0.136
S_oralis_SK1074	R_mucilaginosa_mP15Tongue	S. oralis - R. mucilaginosa	0.136
S_AIMSoral1_PS4	R_ AIMSoral2_i6P5Tooth	S. AIMSoral1 - R. AIMSoral2	0.136
S_oralis_SK304	R_mucilaginosa_mP9Tongue	S. oralis - R. mucilaginosa	0.136
S_AIMSoral1_i6P12Tooth	R_mucilaginosa_i6P1Tooth	S. AIMSoral1 - R. mucilaginosa	0.136
S_peroris_ATCC700780	R_mucilaginosa_mP24Tooth	S. peroris - R. mucilaginosa	0.136
S_lactarius_i6P16Tongue	R_ AIMSoral2_i6P12Tooth	S. lactarius - R. AIMSoral2	0.136
S_oralis_SK304	R_ AIMSoral2_i6P12Tooth	S. oralis - R. AIMSoral2	0.136
S_AIMSoral1_Map27_006	R_ AIMSoral2_i6P17Tooth	S. AIMSoral1 - R. AIMSoral2	0.136
S_lactarius_i6P17Tongue	R_ AIMSoral2_i6P17Tooth	S. lactarius - R. AIMSoral2	0.136
S_oralis_SK610	R_mucilaginosa_A_i6P16Tooth	S. oralis - R. mucilaginosa_A	0.136
S_lactarius_i6P17Tongue	R_ AIMSoral2_i6P19Tooth	S. lactarius - R. AIMSoral2	0.136
S_lactarius_i6P17Tongue	R_sp001836735_i6P13Tongue	S. lactarius - R. mucilaginosa	0.136
S_AIMSoral1_i6P17Tooth	R_mucilaginosa_141RMUC_43675	S. AIMSoral1 - R. mucilaginosa_A	0.136
R_ AIMSoral2_i6P19Tooth	S_lactarius_IMAU99161	R. AIMSoral2 - S. lactarius	0.136
R_ AIMSoral2_i6P17Tooth	R_mucilaginosa_A_i1P6Tongue	R. AIMSoral2 - R. mucilaginosa_A	0.135922
S_lactarius_UMGS525	R_mucilaginosa_A_mP3Tongue	S. lactarius - R. mucilaginosa_A	0.135922
S_AIMSoral1_Map35_022	R_mucilaginosa_mP18Tongue	S. AIMSoral1 - R. mucilaginosa	0.135922
R_mucilaginosa_mP18Tongue	S_oralis_SK10	R. mucilaginosa - S. oralis	0.135922
R_mucilaginosa_mP18Tongue	S_oralis_SK1074	R. mucilaginosa - S. oralis	0.135922
R_ AIMSoral2_i6P10Tongue	R_mucilaginosa_DY18	R. AIMSoral2 - R. mucilaginosa	0.135922
R_mucilaginosa_mP18Tongue	S_salivarius_i1P24Tongue	R. mucilaginosa - S. salivarius	0.135922
R_ AIMSoral2_i6P17Tongue	R_sp001808955_mP2Tooth	R. AIMSoral2 - R. mucilaginosa	0.13587
R_ AIMSoral2_i6P19Tooth	R_sp001836735_mP16Tongue	R. AIMSoral2 - R. mucilaginosa	0.13587
S_mitis_BCC65	R_mucilaginosa_mP1Tongue	S. mitis - R. mucilaginosa	0.135714
S_salivarius_CAG79	R_mucilaginosa_i6P1Tongue	S. salivarius - R. mucilaginosa	0.135714
S_AIMSoral1_Map35_022	R_mucilaginosa_A_i1P6Tongue	S. AIMSoral1 - R. mucilaginosa_A	0.135714
S_AIMSoral1_Map35_022	R_mucilaginosa_i6P6Tongue	S. AIMSoral1 - R. mucilaginosa	0.135714
S_mitis_D_i6P17Tooth	R_ AIMSoral2_i6P14Tooth	S. mitis - R. AIMSoral2	0.135714
S_AIMSoral1_i6P20Tongue	R_ AIMSoral2_i6P14Tooth	S. AIMSoral1 - R. AIMSoral2	0.135714
S_mitis_OT25	R_ AIMSoral2_i6P12Tongue	S. mitis - R. AIMSoral2	0.135714
S_peroris_i6P16Tongue	R_ AIMSoral2_i6P17Tooth	S. peroris - R. AIMSoral2	0.135714
R_mucilaginosa_mP18Tongue	R_mucilaginosa_A_i6P16Tongue	R. mucilaginosa - R. mucilaginosa_A	0.135714
R_mucilaginosa_mP19Tooth	R_mucilaginosa_A_mP6Tongue	R. mucilaginosa - R. mucilaginosa_A	0.135678
S_lactarius_parasanguinisL3_098_121G1etc	R_mucilaginosa_mP1Tooth	S. lactarius - R. mucilaginosa	0.135593
S_AIMSoral1_i6P24Tongue	R_mucilaginosa_mP11Tongue	S. AIMSoral1 - R. mucilaginosa	0.135593
S_salivarius_i1P24Tongue	R_sp001836735_mP16Tongue	S. salivarius - R. mucilaginosa	0.135593
S_AIMSoral1_i6P24Tongue	R_mucilaginosa_A_i1P6Tongue	S. AIMSoral1 - R. mucilaginosa_A	0.135593
S_lactarius_i6P17Tongue	R_sp001808955_mP3Tooth	S. lactarius - R. mucilaginosa	0.135593
S_AIMSoral1_C150	R_sp001808955_mP3Tooth	S. AIMSoral1 - R. mucilaginosa	0.135593
S_lactarius_ERR10960869_bin6	R_ AIMSoral2_i6P8Tongue	S. lactarius - R. AIMSoral2	0.135593
S_peroris_HMSC34B10	R_mucilaginosa_A_i6P16Tooth	S. peroris - R. mucilaginosa_A	0.135593
S_AIMSoral1_Map27_006	R_sp001836735_i6P13Tongue	S. AIMSoral1 - R. mucilaginosa	0.135593
S_AIMSoral1_VTCC12814	R_mucilaginosa_i6P13Tooth	S. AIMSoral1 - R. mucilaginosa	0.135593
R_mucilaginosa_mP7Tongue	S_AIMSoral1_i6P12Tooth	R. mucilaginosa - S. AIMSoral1	0.135593
R_mucilaginosa_mP7Tongue	S_AIMSoral1_i6P18Tongue	R. mucilaginosa - S. AIMSoral1	0.135593
R_ AIMSoral2_i6P17Tongue	R_sp001808955_i6P15Tongue	R. AIMSoral2 - R. mucilaginosa	0.135417
S_AIMSoral1_i6P17Tooth	R_mucilaginosa_mP1Tongue	S. AIMSoral1 - R. mucilaginosa	0.135338
S_AIMSoral1_Map35_022	R_mucilaginosa_mP11Tooth	S. AIMSoral1 - R. mucilaginosa	0.135338
S_lactarius_i6P16Tooth	R_mucilaginosa_A_i1P6Tongue	S. lactarius - R. mucilaginosa_A	0.135338
S_lactarius_i6P17Tongue	R_mucilaginosa_A_i1P6Tongue	S. lactarius - R. mucilaginosa_A	0.135338
S_lactarius_i6P16Tooth	R_mucilaginosa_i6P1Tooth	S. lactarius - R. mucilaginosa	0.135338
S_AIMSoral1_SRR20881976_bin4	R_ AIMSoral2_i6P7Tooth	S. AIMSoral1 - R. AIMSoral2	0.135338
R_mucilaginosa_mP18Tongue	R_mucilaginosa_A_mP3Tongue	R. mucilaginosa - R. mucilaginosa_A	0.135338
S_oralis_SK1074	R_sp001808955_mP23Tongue	S. oralis - R. mucilaginosa	0.135338
S_AIMSoral1_SRR20881976_bin4	R_ AIMSoral2_i6P12Tooth	S. AIMSoral1 - R. AIMSoral2	0.135338
S_mitis_BCC65	R_ AIMSoral2_i6P12Tongue	S. mitis - R. AIMSoral2	0.135338
S_mitis_NCTC12261	R_mucilaginosa_A_i6P16Tooth	S. mitis - R. mucilaginosa_A	0.135338
S_salivarius_NCTC8618	R_mucilaginosa_A_i6P16Tongue	S. salivarius - R. mucilaginosa_A	0.135338
S_AIMSoral1_Map35_022	R_ AIMSoral2_i6P19Tooth	S. AIMSoral1 - R. AIMSoral2	0.135338
S_AIMSoral1_SRR20881976_bin4	R_sp001836735_i6P13Tongue	S. AIMSoral1 - R. mucilaginosa	0.135338
S_mitis_KCOM1350	R_mucilaginosa_DY18	S. mitis - R. mucilaginosa	0.135338
S_AIMSoral1_i6P17Tooth	R_mucilaginosa_ATCC25296	S. AIMSoral1 - R. mucilaginosa	0.135338
R_sp001808955_i6P15Tongue	S_lactarius_IMAU99161	R. mucilaginosa - S. lactarius	0.135338
R_ AIMSoral2_i6P10Tooth	R_mucilaginosa_A_mP6Tongue	R. AIMSoral2 - R. mucilaginosa_A	0.135266
R_ AIMSoral2_i6P12Tooth	R_sp001808955_mP2Tooth	R. AIMSoral2 - R. mucilaginosa	0.135135
S_lactarius_ERR10960869_bin6	R_mucilaginosa_mP10Tongue	S. lactarius - R. mucilaginosa	0.135135
S_mitis_F0392	R_mucilaginosa_A_mP3Tongue	S. mitis - R. mucilaginosa_A	0.135135
S_lactarius_IMAU99161	R_ AIMSoral2_i6P11Tongue	S. lactarius - R. AIMSoral2	0.135135
S_oralis_SK255	R_ AIMSoral2_i6P11Tongue	S. oralis - R. AIMSoral2	0.135135
S_oralis_SK255	R_ AIMSoral2_i6P11Tooth	S. oralis - R. AIMSoral2	0.135135
S_lactarius_IMAU99161	R_ AIMSoral2_i6P11Tooth	S. lactarius - R. AIMSoral2	0.135135
R_sp001808955_mP5Tooth	S_oralis_SK304	R. mucilaginosa - S. oralis	0.135135
R_ AIMSoral2_i6P10Tooth	R_sp001808955_i6P15Tooth	R. AIMSoral2 - R. mucilaginosa	0.135
R_ AIMSoral2_i6P2Tongue	R_sp001808955_i6P15Tooth	R. AIMSoral2 - R. mucilaginosa	0.135
R_ AIMSoral2_i6P7Tooth	R_sp001808955_i6P15Tooth	R. AIMSoral2 - R. mucilaginosa	0.135
S_oralis_SK1074	R_sp001808955_mP2Tooth	S. oralis - R. mucilaginosa	0.134921
S_salivarius_NCTC8618	R_mucilaginosa_i6P1Tongue	S. salivarius - R. mucilaginosa	0.134921
S_mitis_ATCC6249	R_mucilaginosa_mP7Tongue	S. mitis - R. mucilaginosa	0.134921
S_oralis_SK255	R_mucilaginosa_mP7Tongue	S. oralis - R. mucilaginosa	0.134921
S_lactarius_i6P17Tongue	R_ AIMSoral2_i6P2Tongue	S. lactarius - R. AIMSoral2	0.134921
S_lactarius_i6P16Tooth	R_ AIMSoral2_i6P2Tongue	S. lactarius - R. AIMSoral2	0.134921
S_AIMSoral1_i6P17Tooth	R_sp001808955_mP21Tooth	S. AIMSoral1 - R. mucilaginosa	0.134921
S_AIMSoral1_HSISS2	R_mucilaginosa_mP21Tongue	S. AIMSoral1 - R. mucilaginosa	0.134921
S_oralis_ATCC49296	R_mucilaginosa_mP15Tongue	S. oralis - R. mucilaginosa	0.134921
S_lactarius_i6P17Tongue	R_ AIMSoral2_i6P10Tooth	S. lactarius - R. AIMSoral2	0.134921
S_AIMSoral1_PS4	R_ AIMSoral2_i6P7Tooth	S. AIMSoral1 - R. AIMSoral2	0.134921
S_AIMSoral1_Map27_006	R_ AIMSoral2_i6P7Tooth	S. AIMSoral1 - R. AIMSoral2	0.134921
S_peroris_ATCC700780	R_mucilaginosa_mP10Tongue	S. peroris - R. mucilaginosa	0.134921
S_oralis_SK1074	R_mucilaginosa_mP24Tooth	S. oralis - R. mucilaginosa	0.134921
S_oralis_SK255	R_ AIMSoral2_i6P17Tooth	S. oralis - R. AIMSoral2	0.134921
S_peroris_ATCC700780	R_ AIMSoral2_i6P17Tongue	S. peroris - R. AIMSoral2	0.134921
S_AIMSoral1_i6P17Tooth	R_mucilaginosa_i6P24Tongue	S. AIMSoral1 - R. mucilaginosa	0.134921
S_salivarius_i1P24Tongue	R_mucilaginosa_DY18	S. salivarius - R. mucilaginosa	0.134921
S_AIMSoral1_SRR20881976_bin4	R_mucilaginosa_141RMUC_43675	S. AIMSoral1 - R. mucilaginosa_A	0.134921
R_mucilaginosa_mP7Tongue	S_AIMSoral1_HSISS2	R. mucilaginosa - S. AIMSoral1	0.134921
S_AIMSoral1_i6P20Tongue	R_ AIMSoral2_i6P2Tongue	S. AIMSoral1 - R. AIMSoral2	0.134752
S_AIMSoral1_ERR1305885_bin4	R_mucilaginosa_A_i6P16Tooth	S. AIMSoral1 - R. mucilaginosa_A	0.134752
R_ AIMSoral2_i6P10Tongue	R_sp001808955_i6P15Tongue	R. AIMSoral2 - R. mucilaginosa	0.134715
S_oralis_ATCC35037	R_sp001808955_mP14Tongue	S. oralis - R. mucilaginosa	0.134615
S_AIMSoral1_i6P24Tongue	R_mucilaginosa_A_mP3Tongue	S. AIMSoral1 - R. mucilaginosa_A	0.134615
S_mitis_BCC65	R_mucilaginosa_mP18Tongue	S. mitis - R. mucilaginosa	0.134615
S_mitis_SK637	R_sp001808955_mP24Tongue	S. mitis - R. mucilaginosa	0.134615
R_mucilaginosa_mP1Tooth	S_mitis_ATCC6249	R. mucilaginosa - S. mitis	0.134615
R_ AIMSoral2_i6P7Tooth	R_mucilaginosa_DY18	R. AIMSoral2 - R. mucilaginosa	0.134615
R_sp001808955_mP24Tongue	S_lactarius_i6P17Tongue	R. mucilaginosa - S. lactarius	0.134615
R_mucilaginosa_mP18Tongue	S_lactarius_i6P16Tooth	R. mucilaginosa - S. lactarius	0.134615
S_mitis_SM50	R_mucilaginosa_mP1Tongue	S. mitis - R. mucilaginosa	0.134454
S_lactarius_ERR10960869_bin6	R_ AIMSoral2_i6P7Tongue	S. lactarius - R. AIMSoral2	0.134454
S_oralis_SK304	R_mucilaginosa_mP24Tooth	S. oralis - R. mucilaginosa	0.134454
S_AIMSoral1_Map27_006	R_ AIMSoral2_i6P12Tongue	S. AIMSoral1 - R. AIMSoral2	0.134454
S_AIMSoral1_i6P18Tongue	R_ AIMSoral2_i6P12Tongue	S. AIMSoral1 - R. AIMSoral2	0.134454
S_AIMSoral1_i6P12Tooth	R_sp001836735_i6P13Tongue	S. AIMSoral1 - R. mucilaginosa	0.134454
S_peroris_ATCC700780	R_mucilaginosa_i6P13Tooth	S. peroris - R. mucilaginosa	0.134454
R_ AIMSoral2_i6P14Tooth	R_sp001836735_i6P13Tongue	R. AIMSoral2 - R. mucilaginosa	0.134409
R_ AIMSoral2_i6P17Tongue	R_mucilaginosa_A_mP6Tongue	R. AIMSoral2 - R. mucilaginosa_A	0.134328
S_mitis_BCC65	R_ AIMSoral2_i6P2Tongue	S. mitis - R. AIMSoral2	0.134328
S_salivarius_ATCC25975	R_ AIMSoral2_i6P2Tongue	S. salivarius - R. AIMSoral2	0.134328
S_lactarius_parasanguinisL3_098_121G1etc	R_sp001808955_mP21Tooth	S. lactarius - R. mucilaginosa	0.134328
S_salivarius_ATCC25975	R_ AIMSoral2_i6P10Tongue	S. salivarius - R. AIMSoral2	0.134328
S_mitis_D_i6P17Tooth	R_sp001808955_mP3Tooth	S. mitis - R. mucilaginosa	0.134328
S_peroris_ATCC700780	R_mucilaginosa_i6P6Tongue	S. peroris - R. mucilaginosa	0.134328
S_salivarius_ATCC25975	R_sp001808955_mP23Tongue	S. salivarius - R. mucilaginosa	0.134328
S_oralis_SK313	R_ AIMSoral2_i6P14Tooth	S. oralis - R. AIMSoral2	0.134328
S_mitis_BCC65	R_ AIMSoral2_i6P17Tooth	S. mitis - R. AIMSoral2	0.134328
S_oralis_SK313	R_mucilaginosa_ATCC25296	S. oralis - R. mucilaginosa	0.134328
R_ AIMSoral2_i6P7Tooth	R_mucilaginosa_ATCC25296	R. AIMSoral2 - R. mucilaginosa	0.134328
S_mitis_OT25	R_mucilaginosa_A_mP6Tongue	S. mitis - R. mucilaginosa_A	0.134228
R_ AIMSoral2_i6P11Tongue	R_sp001808955_mP14Tongue	R. AIMSoral2 - R. mucilaginosa	0.134146
R_ AIMSoral2_i6P11Tooth	R_sp001808955_mP14Tongue	R. AIMSoral2 - R. mucilaginosa	0.134146
S_lactarius_ERR10960869_bin6	R_sp001808955_mP5Tooth	S. lactarius - R. mucilaginosa	0.133929
S_salivarius_UBA10771	R_sp001808955_mP5Tooth	S. salivarius - R. mucilaginosa	0.133929
S_lactarius_ERR10960869_bin6	R_mucilaginosa_mP11Tooth	S. lactarius - R. mucilaginosa	0.133929
S_salivarius_NCTC8618	R_sp001808955_mP14Tongue	S. salivarius - R. mucilaginosa	0.133929
S_AIMSoral1_i6P18Tongue	R_sp001808955_mP3Tooth	S. AIMSoral1 - R. mucilaginosa	0.133929
S_lactarius_i6P16Tongue	R_ AIMSoral2_i6P11Tongue	S. lactarius - R. AIMSoral2	0.133929
S_mitis_SK1126	R_ AIMSoral2_i6P11Tongue	S. mitis - R. AIMSoral2	0.133929
S_oralis_SK610	R_ AIMSoral2_i6P11Tongue	S. oralis - R. AIMSoral2	0.133929
S_lactarius_i6P16Tongue	R_ AIMSoral2_i6P11Tooth	S. lactarius - R. AIMSoral2	0.133929
S_oralis_SK610	R_ AIMSoral2_i6P11Tooth	S. oralis - R. AIMSoral2	0.133929
S_mitis_SK1126	R_ AIMSoral2_i6P11Tooth	S. mitis - R. AIMSoral2	0.133929
R_sp001808955_mP5Tooth	S_lactarius_ERR10960869_bin6	R. mucilaginosa - S. lactarius	0.133929
S_oralis_SK313	R_sp001808955_mP2Tooth	S. oralis - R. mucilaginosa	0.133858
S_oralis_SK100	R_mucilaginosa_mP1Tongue	S. oralis - R. mucilaginosa	0.133858
S_oralis_SK610	R_mucilaginosa_mP1Tongue	S. oralis - R. mucilaginosa	0.133858
S_mitis_F0392	R_mucilaginosa_mP7Tongue	S. mitis - R. mucilaginosa	0.133858
S_oralis_SK313	R_mucilaginosa_mP19Tooth	S. oralis - R. mucilaginosa	0.133858
S_oralis_SK304	R_ AIMSoral2_i6P10Tooth	S. oralis - R. AIMSoral2	0.133858
S_AIMSoral1_C150	R_ AIMSoral2_i6P10Tongue	S. AIMSoral1 - R. AIMSoral2	0.133858
S_peroris_ATCC700780	R_ AIMSoral2_i6P10Tongue	S. peroris - R. AIMSoral2	0.133858
S_AIMSoral1_Map27_006	R_mucilaginosa_i6P1Tooth	S. AIMSoral1 - R. mucilaginosa	0.133858
S_oralis_SK304	R_ AIMSoral2_i6P7Tooth	S. oralis - R. AIMSoral2	0.133858
S_oralis_SK304	R_ AIMSoral2_i6P7Tongue	S. oralis - R. AIMSoral2	0.133858
S_oralis_SK313	R_sp001808955_mP23Tooth	S. oralis - R. mucilaginosa	0.133858
S_oralis_SK304	R_sp001808955_mP23Tongue	S. oralis - R. mucilaginosa	0.133858
S_oralis_SK255	R_ AIMSoral2_i6P14Tooth	S. oralis - R. AIMSoral2	0.133858
S_lactarius_i6P16Tongue	R_mucilaginosa_A_i6P16Tooth	S. lactarius - R. mucilaginosa_A	0.133858
S_AIMSoral1_HSISS3	R_mucilaginosa_A_i6P16Tongue	S. AIMSoral1 - R. mucilaginosa_A	0.133858
S_peroris_ATCC700780	R_sp001808955_i6P15Tooth	S. peroris - R. mucilaginosa	0.133858
S_oralis_SK100	R_sp001836735_i6P13Tongue	S. oralis - R. mucilaginosa	0.133858
S_lactarius_i6P16Tongue	R_sp001836735_i6P13Tongue	S. lactarius - R. mucilaginosa	0.133858
S_AIMSoral1_HSISS3	R_mucilaginosa_DY18	S. AIMSoral1 - R. mucilaginosa	0.133858
S_oralis_ATCC35037	R_mucilaginosa_ATCC25296	S. oralis - R. mucilaginosa	0.133858
S_lactarius_i6P17Tongue	R_mucilaginosa_ATCC25296	S. lactarius - R. mucilaginosa	0.133858
S_mitis_OT25	R_mucilaginosa_i6P1Tongue	S. mitis - R. mucilaginosa	0.133803
S_AIMSoral1_ERR1305885_bin4	R_mucilaginosa_mP11Tongue	S. AIMSoral1 - R. mucilaginosa	0.133803
S_AIMSoral1_i6P20Tongue	R_mucilaginosa_mP7Tongue	S. AIMSoral1 - R. mucilaginosa	0.133803
S_mitis_D_i6P17Tooth	R_mucilaginosa_A_i1P6Tongue	S. mitis - R. mucilaginosa_A	0.133803
S_peroris_i6P16Tongue	R_ AIMSoral2_i6P7Tooth	S. peroris - R. AIMSoral2	0.133803
S_mitis_D_i6P17Tooth	R_sp001836735_i6P13Tongue	S. mitis - R. mucilaginosa	0.133803
R_ AIMSoral2_i6P19Tooth	R_sp001808955_mP2Tooth	R. AIMSoral2 - R. mucilaginosa	0.13369
R_ AIMSoral2_i6P5Tooth	R_sp001808955_i1P15Tongue	R. AIMSoral2 - R. mucilaginosa	0.13369
R_ AIMSoral2_i6P17Tooth	R_mucilaginosa_mP7Tongue	R. AIMSoral2 - R. mucilaginosa	0.133663
R_ AIMSoral2_i6P17Tooth	R_mucilaginosa_mP15Tongue	R. AIMSoral2 - R. mucilaginosa	0.133663
S_AIMSoral1_i6P24Tongue	R_mucilaginosa_mP1Tooth	S. AIMSoral1 - R. mucilaginosa	0.133333
S_oralis_ATCC35037	R_mucilaginosa_i6P1Tongue	S. oralis - R. mucilaginosa	0.133333
S_mitis_AQ_i6P16Tooth	R_mucilaginosa_mP11Tongue	S. mitis - R. mucilaginosa	0.133333
S_mitis_BCC65	R_mucilaginosa_mP7Tongue	S. mitis - R. mucilaginosa	0.133333
S_AIMSoral1_HSISS2	R_mucilaginosa_A_mP6Tongue	S. AIMSoral1 - R. mucilaginosa_A	0.133333
S_mitis_AQ_i6P16Tooth	R_mucilaginosa_A_mP6Tongue	S. mitis - R. mucilaginosa_A	0.133333
S_AIMSoral1_Map35_022	R_ AIMSoral2_i6P2Tongue	S. AIMSoral1 - R. AIMSoral2	0.133333
S_lactarius_i6P17Tooth	R_ AIMSoral2_i6P2Tongue	S. lactarius - R. AIMSoral2	0.133333
S_peroris_HMSC34B10	R_mucilaginosa_mP15Tongue	S. peroris - R. mucilaginosa	0.133333
S_mitis_ATCC6249	R_mucilaginosa_mP15Tongue	S. mitis - R. mucilaginosa	0.133333
S_oralis_SK304	R_mucilaginosa_mP15Tongue	S. oralis - R. mucilaginosa	0.133333
S_AIMSoral1_i6P20Tongue	R_sp001808955_i1P15Tongue	S. AIMSoral1 - R. mucilaginosa	0.133333
S_mitis_SK1126	R_sp001808955_i1P15Tongue	S. mitis - R. mucilaginosa	0.133333
S_AIMSoral1_i6P18Tongue	R_ AIMSoral2_i6P10Tooth	S. AIMSoral1 - R. AIMSoral2	0.133333
S_lactarius_i6P17Tooth	R_ AIMSoral2_i6P10Tooth	S. lactarius - R. AIMSoral2	0.133333
S_AIMSoral1_SRR20881976_bin4	R_mucilaginosa_i6P1Tooth	S. AIMSoral1 - R. mucilaginosa	0.133333
S_AIMSoral1_i6P24Tongue	R_mucilaginosa_i6P1Tooth	S. AIMSoral1 - R. mucilaginosa	0.133333
S_lactarius_ERR10960869_bin6	R_ AIMSoral2_i6P7Tooth	S. lactarius - R. AIMSoral2	0.133333
S_oralis_SK304	R_mucilaginosa_mP10Tongue	S. oralis - R. mucilaginosa	0.133333
S_mitis_ATCC6249	R_sp001808955_mP3Tooth	S. mitis - R. mucilaginosa	0.133333
S_mitis_KCOM1350	R_mucilaginosa_A_mP3Tongue	S. mitis - R. mucilaginosa_A	0.133333
S_AIMSoral1_HSISS2	R_mucilaginosa_i6P6Tongue	S. AIMSoral1 - R. mucilaginosa	0.133333
S_AIMSoral1_Map27_006	R_sp001808955_mP23Tooth	S. AIMSoral1 - R. mucilaginosa	0.133333
S_oralis_SK100	R_mucilaginosa_mP18Tongue	S. oralis - R. mucilaginosa	0.133333
S_AIMSoral1_i6P18Tongue	R_mucilaginosa_mP24Tooth	S. AIMSoral1 - R. mucilaginosa	0.133333
S_mitis_ATCC6249	R_sp001808955_mP24Tongue	S. mitis - R. mucilaginosa	0.133333
S_AIMSoral1_i6P12Tooth	R_ AIMSoral2_i6P12Tooth	S. AIMSoral1 - R. AIMSoral2	0.133333
S_AIMSoral1_i6P12Tooth	R_ AIMSoral2_i6P12Tongue	S. AIMSoral1 - R. AIMSoral2	0.133333
S_AIMSoral1_i6P18Tongue	R_ AIMSoral2_i6P17Tooth	S. AIMSoral1 - R. AIMSoral2	0.133333
S_AIMSoral1_Map35_022	R_ AIMSoral2_i6P17Tongue	S. AIMSoral1 - R. AIMSoral2	0.133333
S_AIMSoral1_i6P12Tooth	R_sp001808955_i6P15Tooth	S. AIMSoral1 - R. mucilaginosa	0.133333
S_AIMSoral1_i6P17Tooth	R_sp001808955_i6P15Tongue	S. AIMSoral1 - R. mucilaginosa	0.133333
S_AIMSoral1_PS4	R_sp001836735_i6P13Tongue	S. AIMSoral1 - R. mucilaginosa	0.133333
S_AIMSoral1_Map27_006	R_mucilaginosa_i6P24Tongue	S. AIMSoral1 - R. mucilaginosa	0.133333
S_lactarius_i6P17Tongue	R_mucilaginosa_i6P24Tongue	S. lactarius - R. mucilaginosa	0.133333
R_sp001808955_i1P15Tongue	S_mitis_ATCC6249	R. mucilaginosa - S. mitis	0.133333
R_mucilaginosa_mP18Tongue	S_oralis_SK100	R. mucilaginosa - S. oralis	0.133333
R_mucilaginosa_mP1Tooth	S_oralis_SK313	R. mucilaginosa - S. oralis	0.133333
R_sp001808955_mP3Tooth	S_lactarius_IMAU99161	R. mucilaginosa - S. lactarius	0.133333
R_mucilaginosa_i6P13Tooth	S_lactarius_typeCCUG66490	R. mucilaginosa - S. lactarius	0.133333
R_mucilaginosa_mP21Tongue	S_lactarius_UMGS525	R. mucilaginosa - S. lactarius	0.133333
R_mucilaginosa_mP1Tooth	S_lactarius_UMGS525	R. mucilaginosa - S. lactarius	0.133333
R_sp001808955_i1P15Tongue	S_AIMSoral1_Map27_006	R. mucilaginosa - S. AIMSoral1	0.133333
R_ AIMSoral2_i6P10Tooth	R_mucilaginosa_ATCC25296	R. AIMSoral2 - R. mucilaginosa	0.133005
S_mitis_D_i6P17Tooth	R_mucilaginosa_A_mP6Tongue	S. mitis - R. mucilaginosa_A	0.132867
S_salivarius_CAG79	R_mucilaginosa_A_i1P6Tongue	S. salivarius - R. mucilaginosa_A	0.132867
S_salivarius_CAG79	R_mucilaginosa_DY18	S. salivarius - R. mucilaginosa	0.132867
S_salivarius_i1P24Tongue	R_mucilaginosa_mP11Tongue	S. salivarius - R. mucilaginosa	0.132812
S_salivarius_UBA10771	R_mucilaginosa_mP7Tongue	S. salivarius - R. mucilaginosa	0.132812
S_AIMSoral1_Map27_006	R_mucilaginosa_A_mP6Tongue	S. AIMSoral1 - R. mucilaginosa_A	0.132812
S_AIMSoral1_Map35_022	R_sp001808955_mP21Tooth	S. AIMSoral1 - R. mucilaginosa	0.132812
S_oralis_SK1074	R_mucilaginosa_mP19Tooth	S. oralis - R. mucilaginosa	0.132812
S_AIMSoral1_C150	R_ AIMSoral2_i6P5Tooth	S. AIMSoral1 - R. AIMSoral2	0.132812
S_oralis_ATCC35037	R_ AIMSoral2_i6P5Tooth	S. oralis - R. AIMSoral2	0.132812
S_lactarius_i6P16Tooth	R_ AIMSoral2_i6P10Tooth	S. lactarius - R. AIMSoral2	0.132812
S_oralis_SK304	R_ AIMSoral2_i6P8Tongue	S. oralis - R. AIMSoral2	0.132812
S_lactarius_i6P16Tooth	R_ AIMSoral2_i6P8Tongue	S. lactarius - R. AIMSoral2	0.132812
S_AIMSoral1_SRR20881976_bin4	R_mucilaginosa_mP24Tooth	S. AIMSoral1 - R. mucilaginosa	0.132812
S_lactarius_typeCCUG66490	R_ AIMSoral2_i6P14Tooth	S. lactarius - R. AIMSoral2	0.132812
S_mitis_AQ_i6P16Tooth	R_ AIMSoral2_i6P12Tongue	S. mitis - R. AIMSoral2	0.132812
S_oralis_SK1074	R_ AIMSoral2_i6P17Tongue	S. oralis - R. AIMSoral2	0.132812
S_AIMSoral1_i6P17Tooth	R_ AIMSoral2_i6P17Tongue	S. AIMSoral1 - R. AIMSoral2	0.132812
S_salivarius_NCTC8618	R_mucilaginosa_A_i6P16Tooth	S. salivarius - R. mucilaginosa_A	0.132812
S_lactarius_i6P18Tongue	R_sp001808955_i6P15Tooth	S. lactarius - R. mucilaginosa	0.132812
S_oralis_ATCC49296	R_sp001808955_i6P15Tooth	S. oralis - R. mucilaginosa	0.132812
S_oralis_SK255	R_sp001808955_i6P15Tongue	S. oralis - R. mucilaginosa	0.132812
S_oralis_SK304	R_sp001808955_i6P15Tongue	S. oralis - R. mucilaginosa	0.132812
S_AIMSoral1_SRR20881976_bin4	R_mucilaginosa_i6P24Tongue	S. AIMSoral1 - R. mucilaginosa	0.132812
R_mucilaginosa_mP21Tongue	S_lactarius_IMAU99161	R. mucilaginosa - S. lactarius	0.132812
R_sp001808955_i1P15Tongue	S_AIMSoral1_Map35_022	R. mucilaginosa - S. AIMSoral1	0.132812
R_mucilaginosa_mP7Tongue	S_AIMSoral1_i6P17Tooth	R. mucilaginosa - S. AIMSoral1	0.132812
S_salivarius_NCTC8618	R_sp001808955_mP5Tooth	S. salivarius - R. mucilaginosa	0.132743
S_AIMSoral1_i6P24Tongue	R_mucilaginosa_i6P1Tongue	S. AIMSoral1 - R. mucilaginosa	0.132743
S_AIMSoral1_PS4	R_sp001808955_mP21Tooth	S. AIMSoral1 - R. mucilaginosa	0.132743
S_AIMSoral1_i6P12Tooth	R_sp001808955_mP21Tooth	S. AIMSoral1 - R. mucilaginosa	0.132743
S_AIMSoral1_i6P24Tongue	R_sp001836735_mP16Tongue	S. AIMSoral1 - R. mucilaginosa	0.132743
S_lactarius_typeCCUG66490	R_ AIMSoral2_i6P11Tongue	S. lactarius - R. AIMSoral2	0.132743
S_lactarius_typeCCUG66490	R_ AIMSoral2_i6P11Tooth	S. lactarius - R. AIMSoral2	0.132743
S_lactarius_ERR10960869_bin6	R_mucilaginosa_mP24Tooth	S. lactarius - R. mucilaginosa	0.132743
R_mucilaginosa_mP7Tongue	S_AIMSoral1_ERR10960867_bin4	R. mucilaginosa - S. AIMSoral1	0.132743
R_ AIMSoral2_i6P2Tongue	R_mucilaginosa_mP15Tongue	R. AIMSoral2 - R. mucilaginosa	0.132653
R_ AIMSoral2_i6P7Tooth	R_sp001808955_i6P15Tongue	R. AIMSoral2 - R. mucilaginosa	0.132653
R_ AIMSoral2_i6P2Tongue	R_sp001808955_i6P15Tongue	R. AIMSoral2 - R. mucilaginosa	0.132653
S_AIMSoral1_ERR1305885_bin4	R_mucilaginosa_i6P1Tongue	S. AIMSoral1 - R. mucilaginosa	0.132353
S_mitis_D_i6P17Tooth	R_mucilaginosa_i6P1Tongue	S. mitis - R. mucilaginosa	0.132353
R_ AIMSoral2_i6P7Tooth	R_mucilaginosa_A_i1P6Tongue	R. AIMSoral2 - R. mucilaginosa_A	0.132353
S_oralis_SK1074	R_mucilaginosa_i6P1Tooth	S. oralis - R. mucilaginosa	0.132353
S_mitis_D_i6P17Tooth	R_ AIMSoral2_i6P12Tongue	S. mitis - R. AIMSoral2	0.132353
S_AIMSoral1_Map35_022	R_ AIMSoral2_i6P17Tooth	S. AIMSoral1 - R. AIMSoral2	0.132353
S_lactarius_ASSEMBLYK77_EHC8_1833_18	R_mucilaginosa_DY18	S. lactarius - R. mucilaginosa	0.132353
S_mitis_D_i6P17Tooth	R_mucilaginosa_141RMUC_43675	S. mitis - R. mucilaginosa_A	0.132353
R_ AIMSoral2_i6P12Tongue	R_mucilaginosa_mP1Tongue	R. AIMSoral2 - R. mucilaginosa	0.132275
S_lactarius_typeCCUG66490	R_sp001808955_mP2Tooth	S. lactarius - R. mucilaginosa	0.132231
S_mitis_NCTC12261	R_sp001808955_mP5Tooth	S. mitis - R. mucilaginosa	0.132231
S_lactarius_i6P16Tooth	R_sp001808955_mP5Tooth	S. lactarius - R. mucilaginosa	0.132231
S_mitis_ATCC6249	R_mucilaginosa_i6P1Tongue	S. mitis - R. mucilaginosa	0.132231
S_AIMSoral1_i6P12Tooth	R_ AIMSoral2_i6P2Tongue	S. AIMSoral1 - R. AIMSoral2	0.132231
S_AIMSoral1_Map27_006	R_ AIMSoral2_i6P2Tongue	S. AIMSoral1 - R. AIMSoral2	0.132231
S_lactarius_i6P18Tongue	R_sp001808955_mP21Tooth	S. lactarius - R. mucilaginosa	0.132231
S_salivarius_UBA10771	R_sp001836735_mP16Tongue	S. salivarius - R. mucilaginosa	0.132231
S_AIMSoral1_Map27_006	R_mucilaginosa_mP15Tongue	S. AIMSoral1 - R. mucilaginosa	0.132231
S_AIMSoral1_Map27_006	R_ AIMSoral2_i6P10Tongue	S. AIMSoral1 - R. AIMSoral2	0.132231
S_lactarius_i6P16Tongue	R_mucilaginosa_mP10Tongue	S. lactarius - R. mucilaginosa	0.132231
S_lactarius_typeCCUG66490	R_mucilaginosa_mP10Tongue	S. lactarius - R. mucilaginosa	0.132231
S_AIMSoral1_i6P12Tooth	R_ AIMSoral2_i6P8Tongue	S. AIMSoral1 - R. AIMSoral2	0.132231
S_lactarius_typeCCUG66490	R_sp001808955_mP23Tooth	S. lactarius - R. mucilaginosa	0.132231
S_peroris_HMSC34B10	R_ AIMSoral2_i6P14Tooth	S. peroris - R. AIMSoral2	0.132231
S_AIMSoral1_i6P18Tongue	R_ AIMSoral2_i6P17Tongue	S. AIMSoral1 - R. AIMSoral2	0.132231
S_oralis_ATCC35037	R_ AIMSoral2_i6P19Tooth	S. oralis - R. AIMSoral2	0.132231
S_lactarius_UMGS525	R_mucilaginosa_DY18	S. lactarius - R. mucilaginosa	0.132231
S_lactarius_i6P16Tongue	R_mucilaginosa_141RMUC_43675	S. lactarius - R. mucilaginosa_A	0.132231
S_AIMSoral1_Map27_006	R_mucilaginosa_141RMUC_43675	S. AIMSoral1 - R. mucilaginosa_A	0.132231
S_lactarius_typeCCUG66490	R_mucilaginosa_141RMUC_43675	S. lactarius - R. mucilaginosa_A	0.132231
R_sp001808955_mP23Tooth	S_lactarius_typeCCUG66490	R. mucilaginosa - S. lactarius	0.132231
R_mucilaginosa_mP7Tongue	S_AIMSoral1_VTCC12814	R. mucilaginosa - S. AIMSoral1	0.132231
R_sp001808955_mP5Tooth	S_lactarius_i6P16Tooth	R. mucilaginosa - S. lactarius	0.132231
S_mitis_BCC65	R_sp001808955_mP24Tongue	S. mitis - R. mucilaginosa	0.132075
S_lactarius_IMAU99161	R_sp001808955_mP24Tongue	S. lactarius - R. mucilaginosa	0.132075
R_mucilaginosa_mP18Tongue	S_mitis_NCTC12261	R. mucilaginosa - S. mitis	0.132075
R_sp001808955_mP24Tongue	S_lactarius_typeCCUG66490	R. mucilaginosa - S. lactarius	0.132075
R_sp001808955_i1P15Tongue	S_AIMSoral1_ERR10960867_bin4	R. mucilaginosa - S. AIMSoral1	0.132075
R_ AIMSoral2_i6P17Tooth	R_mucilaginosa_mP11Tooth	R. AIMSoral2 - R. mucilaginosa	0.13198
S_mitis_OT25	R_ AIMSoral2_i6P5Tooth	S. mitis - R. AIMSoral2	0.131944
S_mitis_OT25	R_ AIMSoral2_i6P14Tooth	S. mitis - R. AIMSoral2	0.131944
S_lactarius_typeCCUG66490	R_mucilaginosa_mP1Tongue	S. lactarius - R. mucilaginosa	0.131783
S_oralis_SK313	R_mucilaginosa_i6P1Tongue	S. oralis - R. mucilaginosa	0.131783
S_AIMSoral1_SRR20881976_bin4	R_mucilaginosa_mP11Tooth	S. AIMSoral1 - R. mucilaginosa	0.131783
S_salivarius_UBA10771	R_mucilaginosa_mP11Tongue	S. salivarius - R. mucilaginosa	0.131783
S_AIMSoral1_i6P17Tooth	R_mucilaginosa_mP19Tooth	S. AIMSoral1 - R. mucilaginosa	0.131783
S_lactarius_i6P16Tooth	R_mucilaginosa_mP9Tongue	S. lactarius - R. mucilaginosa	0.131783
S_lactarius_i6P16Tooth	R_ AIMSoral2_i6P7Tooth	S. lactarius - R. AIMSoral2	0.131783
S_oralis_SK304	R_mucilaginosa_i6P6Tongue	S. oralis - R. mucilaginosa	0.131783
S_AIMSoral1_i6P17Tooth	R_sp001808955_mP23Tooth	S. AIMSoral1 - R. mucilaginosa	0.131783
S_oralis_ATCC49296	R_sp001808955_mP23Tongue	S. oralis - R. mucilaginosa	0.131783
S_peroris_ATCC700780	R_sp001808955_mP23Tongue	S. peroris - R. mucilaginosa	0.131783
S_AIMSoral1_i6P17Tooth	R_mucilaginosa_mP24Tooth	S. AIMSoral1 - R. mucilaginosa	0.131783
S_AIMSoral1_i6P17Tooth	R_ AIMSoral2_i6P12Tongue	S. AIMSoral1 - R. AIMSoral2	0.131783
S_oralis_SK313	R_ AIMSoral2_i6P12Tongue	S. oralis - R. AIMSoral2	0.131783
S_lactarius_i6P16Tongue	R_mucilaginosa_A_i6P16Tongue	S. lactarius - R. mucilaginosa_A	0.131783
S_mitis_AQ_i6P16Tooth	R_mucilaginosa_i6P24Tongue	S. mitis - R. mucilaginosa	0.131783
S_oralis_SK1074	R_mucilaginosa_i6P24Tongue	S. oralis - R. mucilaginosa	0.131783
S_oralis_SK255	R_mucilaginosa_DY18	S. oralis - R. mucilaginosa	0.131783
S_mitis_AQ_i6P16Tooth	R_mucilaginosa_141RMUC_43675	S. mitis - R. mucilaginosa_A	0.131783
R_ AIMSoral2_i6P10Tongue	S_lactarius_IMAU99161	R. AIMSoral2 - S. lactarius	0.131783
R_ AIMSoral2_i6P10Tooth	S_lactarius_IMAU99161	R. AIMSoral2 - S. lactarius	0.131783
R_ AIMSoral2_i6P7Tooth	R_mucilaginosa_A_mP6Tongue	R. AIMSoral2 - R. mucilaginosa_A	0.131707
R_ AIMSoral2_i6P8Tongue	R_mucilaginosa_A_mP6Tongue	R. AIMSoral2 - R. mucilaginosa_A	0.131707
R_ AIMSoral2_i6P8Tongue	R_mucilaginosa_mP1Tongue	R. AIMSoral2 - R. mucilaginosa	0.131579
S_AIMSoral1_ERR10960867_bin4	R_mucilaginosa_mP21Tongue	S. AIMSoral1 - R. mucilaginosa	0.131579
S_AIMSoral1_i6P12Tooth	R_mucilaginosa_mP15Tongue	S. AIMSoral1 - R. mucilaginosa	0.131579
S_AIMSoral1_i6P24Tongue	R_mucilaginosa_mP19Tooth	S. AIMSoral1 - R. mucilaginosa	0.131579
S_AIMSoral1_i6P24Tongue	R_sp001808955_i1P15Tongue	S. AIMSoral1 - R. mucilaginosa	0.131579
S_lactarius_ERR10960869_bin6	R_mucilaginosa_mP9Tongue	S. lactarius - R. mucilaginosa	0.131579
S_AIMSoral1_PS4	R_sp001808955_mP3Tooth	S. AIMSoral1 - R. mucilaginosa	0.131579
S_lactarius_ERR10960869_bin6	R_sp001808955_mP23Tooth	S. lactarius - R. mucilaginosa	0.131579
S_peroris_i6P16Tongue	S_lactarius_i6P17Tongue	S. peroris - S. lactarius	0.131579
R_mucilaginosa_mP7Tongue	S_AIMSoral1_i6P24Tongue	R. mucilaginosa - S. AIMSoral1	0.131579
R_ AIMSoral2_i6P11Tooth	R_mucilaginosa_141RMUC_43675	R. AIMSoral2 - R. mucilaginosa_A	0.131429
R_ AIMSoral2_i6P11Tongue	R_mucilaginosa_141RMUC_43675	R. AIMSoral2 - R. mucilaginosa_A	0.131429
S_oralis_SK313	R_mucilaginosa_A_i1P6Tongue	S. oralis - R. mucilaginosa_A	0.131387
S_peroris_i6P16Tongue	R_mucilaginosa_mP9Tongue	S. peroris - R. mucilaginosa	0.131387
S_salivarius_ATCC25975	R_ AIMSoral2_i6P10Tooth	S. salivarius - R. AIMSoral2	0.131387
S_lactarius_i6P17Tooth	R_ AIMSoral2_i6P8Tongue	S. lactarius - R. AIMSoral2	0.131387
S_lactarius_parasanguinisL3_098_121G1etc	R_sp001808955_mP23Tooth	S. lactarius - R. mucilaginosa	0.131387
S_mitis_AQ_i6P16Tooth	R_sp001808955_mP23Tongue	S. mitis - R. mucilaginosa	0.131387
S_AIMSoral1_Map35_022	R_sp001808955_i6P15Tongue	S. AIMSoral1 - R. mucilaginosa	0.131387
S_mitis_OT25	R_mucilaginosa_i6P24Tongue	S. mitis - R. mucilaginosa	0.131387
S_mitis_SM50	R_sp001808955_mP14Tongue	S. mitis - R. mucilaginosa	0.131313
S_mitis_AQ_i6P16Tooth	R_mucilaginosa_mP18Tongue	S. mitis - R. mucilaginosa	0.131313
R_mucilaginosa_mP18Tongue	S_mitis_SM50	R. mucilaginosa - S. mitis	0.131313
R_ AIMSoral2_i6P12Tongue	R_mucilaginosa_ATCC25296	R. AIMSoral2 - R. mucilaginosa	0.131313
R_ AIMSoral2_i6P17Tooth	R_mucilaginosa_141RMUC_43675	R. AIMSoral2 - R. mucilaginosa_A	0.131313
R_sp001808955_mP24Tongue	S_lactarius_ERR10960869_bin6	R. mucilaginosa - S. lactarius	0.131313
R_mucilaginosa_mP18Tongue	S_mitis_AQ_i6P16Tooth	R. mucilaginosa - S. mitis	0.131313
R_ AIMSoral2_i6P14Tooth	R_sp001808955_mP14Tongue	R. AIMSoral2 - R. mucilaginosa	0.13125
S_AIMSoral1_C150	R_sp001808955_mP2Tooth	S. AIMSoral1 - R. mucilaginosa	0.131148
S_lactarius_i6P17Tongue	R_sp001808955_mP2Tooth	S. lactarius - R. mucilaginosa	0.131148
S_salivarius_i1P24Tongue	R_mucilaginosa_mP1Tongue	S. salivarius - R. mucilaginosa	0.131148
S_lactarius_i6P17Tongue	R_mucilaginosa_mP11Tooth	S. lactarius - R. mucilaginosa	0.131148
S_lactarius_UMGS525	R_mucilaginosa_mP11Tongue	S. lactarius - R. mucilaginosa	0.131148
S_mitis_F0392	R_sp001808955_mP21Tooth	S. mitis - R. mucilaginosa	0.131148
S_AIMSoral1_VTCC12814	R_mucilaginosa_mP21Tongue	S. AIMSoral1 - R. mucilaginosa	0.131148
S_lactarius_ERR10960869_bin6	R_ AIMSoral2_i6P5Tooth	S. lactarius - R. AIMSoral2	0.131148
S_AIMSoral1_i6P12Tooth	R_ AIMSoral2_i6P7Tooth	S. AIMSoral1 - R. AIMSoral2	0.131148
S_lactarius_ERR10960869_bin6	R_mucilaginosa_i6P6Tongue	S. lactarius - R. mucilaginosa	0.131148
S_mitis_SK1126	R_ AIMSoral2_i6P12Tongue	S. mitis - R. AIMSoral2	0.131148
R_sp001808955_i1P15Tongue	S_oralis_SK1074	R. mucilaginosa - S. oralis	0.131148
R_sp001808955_i6P15Tongue	S_lactarius_ERR10960869_bin6	R. mucilaginosa - S. lactarius	0.131148
R_sp001808955_i1P15Tongue	S_AIMSoral1_HSISS2	R. mucilaginosa - S. AIMSoral1	0.131148
R_mucilaginosa_mP7Tongue	S_lactarius_i6P17Tongue	R. mucilaginosa - S. lactarius	0.131148
S_mitis_D_i6P17Tooth	R_mucilaginosa_mP11Tongue	S. mitis - R. mucilaginosa	0.131034
S_lactarius_parasanguinisL3_098_121G1etc	R_mucilaginosa_A_i6P16Tongue	S. lactarius - R. mucilaginosa_A	0.131034
S_mitis_ATCC6249	S_lactarius_i6P17Tongue	S. mitis - S. lactarius	0.131034
R_ AIMSoral2_i6P5Tooth	R_mucilaginosa_i6P24Tongue	R. AIMSoral2 - R. mucilaginosa	0.13089
S_AIMSoral1_C150	R_mucilaginosa_mP18Tongue	S. AIMSoral1 - R. mucilaginosa	0.130841
R_sp001808955_mP24Tongue	S_AIMSoral1_HSISS3	R. mucilaginosa - S. AIMSoral1	0.130841
R_sp001808955_mP24Tongue	S_lactarius_i6P16Tongue	R. mucilaginosa - S. lactarius	0.130841
S_lactarius_i6P17Tooth	R_sp001808955_mP2Tooth	S. lactarius - R. mucilaginosa	0.130769
S_salivarius_NCTC8618	R_mucilaginosa_mP1Tongue	S. salivarius - R. mucilaginosa	0.130769
S_AIMSoral1_SRR20881976_bin4	R_mucilaginosa_mP7Tongue	S. AIMSoral1 - R. mucilaginosa	0.130769
S_mitis_ATCC6249	R_mucilaginosa_A_mP6Tongue	S. mitis - R. mucilaginosa_A	0.130769
S_lactarius_i6P18Tongue	R_ AIMSoral2_i6P2Tongue	S. lactarius - R. AIMSoral2	0.130769
S_mitis_KCOM1350	R_sp001836735_mP16Tongue	S. mitis - R. mucilaginosa	0.130769
S_mitis_BCC65	R_sp001808955_i1P15Tongue	S. mitis - R. mucilaginosa	0.130769
S_lactarius_i6P17Tongue	R_mucilaginosa_i6P6Tongue	S. lactarius - R. mucilaginosa	0.130769
S_lactarius_i6P18Tongue	R_ AIMSoral2_i6P8Tongue	S. lactarius - R. AIMSoral2	0.130769
S_lactarius_i6P18Tongue	R_sp001808955_mP23Tongue	S. lactarius - R. mucilaginosa	0.130769
S_mitis_SK1126	R_sp001808955_mP23Tongue	S. mitis - R. mucilaginosa	0.130769
S_AIMSoral1_SRR20881976_bin4	R_ AIMSoral2_i6P12Tongue	S. AIMSoral1 - R. AIMSoral2	0.130769
S_oralis_ATCC49296	R_ AIMSoral2_i6P17Tongue	S. oralis - R. AIMSoral2	0.130769
S_oralis_SK313	R_ AIMSoral2_i6P17Tongue	S. oralis - R. AIMSoral2	0.130769
S_mitis_KCOM1350	R_mucilaginosa_A_i6P16Tooth	S. mitis - R. mucilaginosa_A	0.130769
S_oralis_ATCC49296	R_sp001808955_i6P15Tongue	S. oralis - R. mucilaginosa	0.130769
R_sp001808955_i1P15Tongue	S_mitis_KCOM1350	R. mucilaginosa - S. mitis	0.130769
R_sp001808955_i1P15Tongue	S_lactarius_ASSEMBLYK77_EHC8_1833_18	R. mucilaginosa - S. lactarius	0.130769
R_mucilaginosa_A_i6P16Tongue	S_lactarius_IMAU99161	R. mucilaginosa_A - S. lactarius	0.130769
R_ AIMSoral2_i6P11Tongue	R_mucilaginosa_mP15Tongue	R. AIMSoral2 - R. mucilaginosa	0.130682
R_ AIMSoral2_i6P11Tooth	R_mucilaginosa_mP15Tongue	R. AIMSoral2 - R. mucilaginosa	0.130682
R_ AIMSoral2_i6P10Tooth	R_mucilaginosa_mP7Tongue	R. AIMSoral2 - R. mucilaginosa	0.130653
R_ AIMSoral2_i6P19Tooth	R_mucilaginosa_A_mP6Tongue	R. AIMSoral2 - R. mucilaginosa_A	0.130653
R_ AIMSoral2_i6P17Tongue	R_sp001808955_i6P15Tooth	R. AIMSoral2 - R. mucilaginosa	0.130653
R_ AIMSoral2_i6P8Tongue	R_mucilaginosa_ATCC25296	R. AIMSoral2 - R. mucilaginosa	0.130653
R_ AIMSoral2_i6P14Tooth	R_sp001808955_mP2Tooth	R. AIMSoral2 - R. mucilaginosa	0.130435
R_ AIMSoral2_i6P19Tooth	R_mucilaginosa_mP1Tongue	R. AIMSoral2 - R. mucilaginosa	0.130435
S_mitis_KCOM1350	R_sp001808955_mP5Tooth	S. mitis - R. mucilaginosa	0.130435
S_mitis_NCTC12261	R_sp001836735_mP16Tongue	S. mitis - R. mucilaginosa	0.130435
R_ AIMSoral2_i6P10Tooth	R_mucilaginosa_A_i1P6Tongue	R. AIMSoral2 - R. mucilaginosa_A	0.130435
S_mitis_OT25	R_mucilaginosa_mP19Tooth	S. mitis - R. mucilaginosa	0.130435
S_mitis_D_i6P17Tooth	R_mucilaginosa_mP19Tooth	S. mitis - R. mucilaginosa	0.130435
S_mitis_OT25	R_sp001808955_i1P15Tongue	S. mitis - R. mucilaginosa	0.130435
S_lactarius_ERR10960869_bin6	R_ AIMSoral2_i6P10Tongue	S. lactarius - R. AIMSoral2	0.130435
S_AIMSoral1_Map35_022	R_ AIMSoral2_i6P7Tooth	S. AIMSoral1 - R. AIMSoral2	0.130435
S_lactarius_i6P17Tooth	R_ AIMSoral2_i6P7Tooth	S. lactarius - R. AIMSoral2	0.130435
S_oralis_SK100	R_sp001808955_mP3Tooth	S. oralis - R. mucilaginosa	0.130435
S_lactarius_i6P17Tooth	R_mucilaginosa_i6P6Tongue	S. lactarius - R. mucilaginosa	0.130435
S_salivarius_ATCC25975	R_sp001808955_i6P15Tongue	S. salivarius - R. mucilaginosa	0.130435
S_AIMSoral1_i6P20Tongue	R_ AIMSoral2_i6P19Tooth	S. AIMSoral1 - R. AIMSoral2	0.130435
S_AIMSoral1_ERR1305885_bin4	R_sp001836735_i6P13Tongue	S. AIMSoral1 - R. mucilaginosa	0.130435
R_mucilaginosa_i6P13Tooth	S_oralis_SK304	R. mucilaginosa - S. oralis	0.130435
R_ AIMSoral2_i6P12Tongue	R_mucilaginosa_141RMUC_43675	R. AIMSoral2 - R. mucilaginosa_A	0.130208
S_lactarius_i6P16Tooth	R_sp001808955_mP2Tooth	S. lactarius - R. mucilaginosa	0.130081
S_oralis_ATCC35037	R_mucilaginosa_mP1Tongue	S. oralis - R. mucilaginosa	0.130081
S_lactarius_typeCCUG66490	R_mucilaginosa_i6P1Tongue	S. lactarius - R. mucilaginosa	0.130081
S_lactarius_i6P18Tongue	R_mucilaginosa_mP11Tooth	S. lactarius - R. mucilaginosa	0.130081
S_mitis_SK1126	R_ AIMSoral2_i6P2Tongue	S. mitis - R. AIMSoral2	0.130081
S_mitis_ATCC6249	R_ AIMSoral2_i6P2Tongue	S. mitis - R. AIMSoral2	0.130081
S_AIMSoral1_C150	R_mucilaginosa_mP21Tongue	S. AIMSoral1 - R. mucilaginosa	0.130081
S_oralis_SK255	R_mucilaginosa_mP19Tooth	S. oralis - R. mucilaginosa	0.130081
S_lactarius_i6P16Tongue	R_mucilaginosa_mP19Tooth	S. lactarius - R. mucilaginosa	0.130081
S_AIMSoral1_PS4	R_ AIMSoral2_i6P10Tooth	S. AIMSoral1 - R. AIMSoral2	0.130081
S_AIMSoral1_i6P18Tongue	R_ AIMSoral2_i6P7Tongue	S. AIMSoral1 - R. AIMSoral2	0.130081
S_AIMSoral1_i6P17Tooth	R_sp001808955_mP3Tooth	S. AIMSoral1 - R. mucilaginosa	0.130081
S_lactarius_i6P16Tongue	R_sp001808955_mP23Tooth	S. lactarius - R. mucilaginosa	0.130081
S_mitis_F0392	R_sp001808955_mP23Tooth	S. mitis - R. mucilaginosa	0.130081
S_mitis_ATCC6249	R_ AIMSoral2_i6P12Tongue	S. mitis - R. AIMSoral2	0.130081
S_oralis_SK255	R_ AIMSoral2_i6P12Tongue	S. oralis - R. AIMSoral2	0.130081
S_mitis_ATCC6249	R_ AIMSoral2_i6P17Tooth	S. mitis - R. AIMSoral2	0.130081
S_AIMSoral1_Map27_006	R_sp001808955_i6P15Tooth	S. AIMSoral1 - R. mucilaginosa	0.130081
S_oralis_ATCC35037	R_sp001836735_i6P13Tongue	S. oralis - R. mucilaginosa	0.130081
R_mucilaginosa_mP7Tongue	S_oralis_SK304	R. mucilaginosa - S. oralis	0.130081
R_sp001808955_mP23Tooth	S_lactarius_i6P16Tooth	R. mucilaginosa - S. lactarius	0.130081
R_sp001808955_mP23Tooth	S_lactarius_i6P16Tongue	R. mucilaginosa - S. lactarius	0.130081
R_ AIMSoral2_i6P12Tongue	R_mucilaginosa_A_i1P6Tongue	R. AIMSoral2 - R. mucilaginosa_A	0.13
S_lactarius_typeCCUG66490	R_mucilaginosa_mP18Tongue	S. lactarius - R. mucilaginosa	0.13
S_lactarius_ERR10960869_bin6	R_mucilaginosa_mP18Tongue	S. lactarius - R. mucilaginosa	0.13
S_AIMSoral1_SRR20881976_bin4	R_mucilaginosa_mP18Tongue	S. AIMSoral1 - R. mucilaginosa	0.13
R_mucilaginosa_mP18Tongue	S_lactarius_ERR10960869_bin6	R. mucilaginosa - S. lactarius	0.13
R_sp001808955_mP14Tongue	S_lactarius_UMGS525	R. mucilaginosa - S. lactarius	0.13
R_mucilaginosa_mP18Tongue	S_AIMSoral1_SRR20881976_bin4	R. mucilaginosa - S. AIMSoral1	0.13
R_sp001808955_mP24Tongue	S_AIMSoral1_PS4	R. mucilaginosa - S. AIMSoral1	0.13
S_mitis_ATCC6249	R_mucilaginosa_mP11Tongue	S. mitis - R. mucilaginosa	0.129771
S_lactarius_i6P17Tongue	R_mucilaginosa_A_mP6Tongue	S. lactarius - R. mucilaginosa_A	0.129771
S_AIMSoral1_ERR1305885_bin4	R_sp001808955_i1P15Tongue	S. AIMSoral1 - R. mucilaginosa	0.129771
S_oralis_SK1074	R_mucilaginosa_mP9Tongue	S. oralis - R. mucilaginosa	0.129771
S_oralis_ATCC49296	R_ AIMSoral2_i6P10Tooth	S. oralis - R. AIMSoral2	0.129771
S_oralis_SK1074	R_ AIMSoral2_i6P7Tooth	S. oralis - R. AIMSoral2	0.129771
S_lactarius_i6P18Tongue	R_ AIMSoral2_i6P7Tooth	S. lactarius - R. AIMSoral2	0.129771
S_oralis_SK1074	R_ AIMSoral2_i6P7Tongue	S. oralis - R. AIMSoral2	0.129771
S_AIMSoral1_SRR20881976_bin4	R_ AIMSoral2_i6P7Tongue	S. AIMSoral1 - R. AIMSoral2	0.129771
S_oralis_ATCC49296	R_ AIMSoral2_i6P8Tongue	S. oralis - R. AIMSoral2	0.129771
S_oralis_SK1074	R_ AIMSoral2_i6P12Tooth	S. oralis - R. AIMSoral2	0.129771
S_oralis_SK1074	R_sp001808955_i6P15Tooth	S. oralis - R. mucilaginosa	0.129771
S_peroris_ATCC700780	R_sp001808955_i6P15Tongue	S. peroris - R. mucilaginosa	0.129771
S_mitis_BCC65	R_mucilaginosa_i6P24Tongue	S. mitis - R. mucilaginosa	0.129771
R_sp001808955_i1P15Tongue	S_mitis_OD_317805_11	R. mucilaginosa - S. mitis	0.129771
S_lactarius_i6P18Tongue	R_mucilaginosa_ATCC25296	S. lactarius - R. mucilaginosa	0.129771
R_sp001808955_mP23Tongue	S_lactarius_IMAU99161	R. mucilaginosa - S. lactarius	0.129771
S_mitis_SM50	R_sp001808955_mP5Tooth	S. mitis - R. mucilaginosa	0.12963
S_oralis_SK610	R_sp001808955_mP14Tongue	S. oralis - R. mucilaginosa	0.12963
S_lactarius_UMGS525	R_ AIMSoral2_i6P11Tongue	S. lactarius - R. AIMSoral2	0.12963
S_lactarius_UMGS525	R_ AIMSoral2_i6P11Tooth	S. lactarius - R. AIMSoral2	0.12963
S_salivarius_i1P24Tongue	R_sp001808955_mP24Tongue	S. salivarius - R. mucilaginosa	0.12963
R_sp001808955_mP5Tooth	S_oralis_ATCC35037	R. mucilaginosa - S. oralis	0.12963
R_sp001808955_mP5Tooth	S_oralis_SK255	R. mucilaginosa - S. oralis	0.12963
R_mucilaginosa_mP18Tongue	S_AIMSoral1_Map27_006	R. mucilaginosa - S. AIMSoral1	0.12963
R_sp001808955_mP5Tooth	S_AIMSoral1_i6P17Tooth	R. mucilaginosa - S. AIMSoral1	0.12963
R_mucilaginosa_mP1Tooth	S_lactarius_i6P18Tongue	R. mucilaginosa - S. lactarius	0.12963
R_ AIMSoral2_i6P5Tooth	R_mucilaginosa_mP7Tongue	R. AIMSoral2 - R. mucilaginosa	0.129534
R_ AIMSoral2_i6P8Tongue	R_mucilaginosa_mP15Tongue	R. AIMSoral2 - R. mucilaginosa	0.129534
R_ AIMSoral2_i6P12Tongue	R_sp001808955_i6P15Tongue	R. AIMSoral2 - R. mucilaginosa	0.129534
R_ AIMSoral2_i6P19Tooth	R_mucilaginosa_ATCC25296	R. AIMSoral2 - R. mucilaginosa	0.129534
R_ AIMSoral2_i6P7Tongue	R_mucilaginosa_141RMUC_43675	R. AIMSoral2 - R. mucilaginosa_A	0.129534
S_AIMSoral1_ERR1305885_bin4	R_mucilaginosa_mP7Tongue	S. AIMSoral1 - R. mucilaginosa	0.129496
S_mitis_BCC65	R_mucilaginosa_A_mP6Tongue	S. mitis - R. mucilaginosa_A	0.129496
S_oralis_SK313	R_mucilaginosa_A_mP6Tongue	S. oralis - R. mucilaginosa_A	0.129496
S_mitis_D_i6P17Tooth	R_ AIMSoral2_i6P2Tongue	S. mitis - R. AIMSoral2	0.129496
S_mitis_D_i6P17Tooth	R_mucilaginosa_mP21Tongue	S. mitis - R. mucilaginosa	0.129496
S_mitis_OT25	R_mucilaginosa_mP15Tongue	S. mitis - R. mucilaginosa	0.129496
S_salivarius_ATCC25975	R_mucilaginosa_i6P1Tooth	S. salivarius - R. mucilaginosa	0.129496
S_oralis_SK1074	R_mucilaginosa_i6P6Tongue	S. oralis - R. mucilaginosa	0.129496
S_AIMSoral1_i6P17Tooth	R_mucilaginosa_i6P6Tongue	S. AIMSoral1 - R. mucilaginosa	0.129496
S_salivarius_ATCC25975	R_ AIMSoral2_i6P8Tongue	S. salivarius - R. AIMSoral2	0.129496
S_mitis_D_i6P17Tooth	R_sp001808955_mP23Tooth	S. mitis - R. mucilaginosa	0.129496
S_lactarius_ASSEMBLYK77_EHC8_1833_18	R_mucilaginosa_A_i6P16Tongue	S. lactarius - R. mucilaginosa_A	0.129496
S_salivarius_CAG79	R_mucilaginosa_141RMUC_43675	S. salivarius - R. mucilaginosa_A	0.129496
R_ AIMSoral2_i6P14Tooth	R_mucilaginosa_A_mP6Tongue	R. AIMSoral2 - R. mucilaginosa_A	0.129353
S_lactarius_UMGS525	R_mucilaginosa_i6P1Tongue	S. lactarius - R. mucilaginosa	0.12931
S_mitis_SM50	R_sp001836735_mP16Tongue	S. mitis - R. mucilaginosa	0.12931
S_AIMSoral1_i6P18Tongue	R_mucilaginosa_mP19Tooth	S. AIMSoral1 - R. mucilaginosa	0.12931
S_AIMSoral1_i6P12Tooth	R_mucilaginosa_mP10Tongue	S. AIMSoral1 - R. mucilaginosa	0.12931
S_AIMSoral1_i6P12Tooth	R_mucilaginosa_mP24Tooth	S. AIMSoral1 - R. mucilaginosa	0.12931
R_sp001808955_mP5Tooth	S_mitis_BCC65	R. mucilaginosa - S. mitis	0.12931
R_mucilaginosa_i6P13Tooth	S_AIMSoral1_Map27_006	R. mucilaginosa - S. AIMSoral1	0.12931
R_sp001808955_mP5Tooth	S_salivarius_ATCC25975	R. mucilaginosa - S. salivarius	0.12931
R_mucilaginosa_i6P13Tooth	S_salivarius_i1P24Tongue	R. mucilaginosa - S. salivarius	0.12931
S_AIMSoral1_HSISS2	R_sp001808955_mP2Tooth	S. AIMSoral1 - R. mucilaginosa	0.129032
S_lactarius_ERR10960869_bin6	R_mucilaginosa_A_mP6Tongue	S. lactarius - R. mucilaginosa_A	0.129032
S_lactarius_typeCCUG66490	R_mucilaginosa_mP19Tooth	S. lactarius - R. mucilaginosa	0.129032
S_oralis_SK304	R_ AIMSoral2_i6P10Tongue	S. oralis - R. AIMSoral2	0.129032
S_AIMSoral1_Map27_006	R_ AIMSoral2_i6P7Tongue	S. AIMSoral1 - R. AIMSoral2	0.129032
S_oralis_ATCC49296	R_mucilaginosa_mP10Tongue	S. oralis - R. mucilaginosa	0.129032
S_lactarius_i6P18Tongue	R_sp001808955_mP23Tooth	S. lactarius - R. mucilaginosa	0.129032
S_AIMSoral1_PS4	R_sp001808955_mP23Tongue	S. AIMSoral1 - R. mucilaginosa	0.129032
S_AIMSoral1_i6P18Tongue	R_sp001808955_mP23Tongue	S. AIMSoral1 - R. mucilaginosa	0.129032
S_AIMSoral1_Map27_006	R_mucilaginosa_mP24Tooth	S. AIMSoral1 - R. mucilaginosa	0.129032
S_oralis_ATCC35037	R_ AIMSoral2_i6P14Tooth	S. oralis - R. AIMSoral2	0.129032
S_mitis_ATCC6249	R_ AIMSoral2_i6P12Tooth	S. mitis - R. AIMSoral2	0.129032
S_lactarius_i6P16Tooth	R_ AIMSoral2_i6P17Tongue	S. lactarius - R. AIMSoral2	0.129032
S_oralis_SK255	R_ AIMSoral2_i6P17Tongue	S. oralis - R. AIMSoral2	0.129032
S_mitis_F0392	R_mucilaginosa_A_i6P16Tooth	S. mitis - R. mucilaginosa_A	0.129032
S_mitis_SK1126	R_ AIMSoral2_i6P19Tooth	S. mitis - R. AIMSoral2	0.129032
S_oralis_ATCC35037	R_mucilaginosa_DY18	S. oralis - R. mucilaginosa	0.129032
S_salivarius_NCTC8618	R_mucilaginosa_141RMUC_43675	S. salivarius - R. mucilaginosa_A	0.129032
S_peroris_i6P16Tongue	S_lactarius_i6P16Tooth	S. peroris - S. lactarius	0.129032
R_mucilaginosa_mP7Tongue	S_lactarius_i6P18Tongue	R. mucilaginosa - S. lactarius	0.129032
S_lactarius_i6P16Tooth	R_mucilaginosa_A_mP6Tongue	S. lactarius - R. mucilaginosa_A	0.128788
S_AIMSoral1_SRR20881976_bin4	R_ AIMSoral2_i6P2Tongue	S. AIMSoral1 - R. AIMSoral2	0.128788
S_lactarius_i6P16Tongue	R_mucilaginosa_A_i1P6Tongue	S. lactarius - R. mucilaginosa_A	0.128788
S_mitis_AQ_i6P16Tooth	R_mucilaginosa_A_i1P6Tongue	S. mitis - R. mucilaginosa_A	0.128788
S_mitis_BCC65	R_mucilaginosa_mP19Tooth	S. mitis - R. mucilaginosa	0.128788
S_AIMSoral1_i6P17Tooth	R_ AIMSoral2_i6P10Tooth	S. AIMSoral1 - R. AIMSoral2	0.128788
S_oralis_SK1074	R_ AIMSoral2_i6P10Tooth	S. oralis - R. AIMSoral2	0.128788
S_AIMSoral1_SRR20881976_bin4	R_ AIMSoral2_i6P10Tooth	S. AIMSoral1 - R. AIMSoral2	0.128788
S_lactarius_i6P16Tongue	R_mucilaginosa_i6P1Tooth	S. lactarius - R. mucilaginosa	0.128788
S_lactarius_i6P16Tooth	R_mucilaginosa_i6P6Tongue	S. lactarius - R. mucilaginosa	0.128788
S_oralis_ATCC49296	R_mucilaginosa_i6P6Tongue	S. oralis - R. mucilaginosa	0.128788
S_lactarius_i6P16Tooth	R_sp001808955_mP23Tongue	S. lactarius - R. mucilaginosa	0.128788
S_oralis_ATCC49296	R_ AIMSoral2_i6P12Tooth	S. oralis - R. AIMSoral2	0.128788
S_oralis_SK313	R_ AIMSoral2_i6P12Tooth	S. oralis - R. AIMSoral2	0.128788
S_mitis_AQ_i6P16Tooth	R_sp001836735_i6P13Tongue	S. mitis - R. mucilaginosa	0.128788
S_AIMSoral1_SRR20881976_bin4	R_mucilaginosa_ATCC25296	S. AIMSoral1 - R. mucilaginosa	0.128788
S_mitis_BCC65	R_mucilaginosa_141RMUC_43675	S. mitis - R. mucilaginosa_A	0.128788
R_ AIMSoral2_i6P10Tooth	R_mucilaginosa_i6P1Tongue	R. AIMSoral2 - R. mucilaginosa	0.128713
S_AIMSoral1_PS4	R_mucilaginosa_mP18Tongue	S. AIMSoral1 - R. mucilaginosa	0.128713
S_AIMSoral1_ERR1305885_bin4	R_mucilaginosa_mP18Tongue	S. AIMSoral1 - R. mucilaginosa	0.128713
S_oralis_ATCC35037	R_sp001808955_mP24Tongue	S. oralis - R. mucilaginosa	0.128713
R_mucilaginosa_A_mP3Tongue	S_oralis_ATCC35037	R. mucilaginosa_A - S. oralis	0.128713
R_mucilaginosa_mP18Tongue	S_oralis_ATCC49296	R. mucilaginosa - S. oralis	0.128713
R_ AIMSoral2_i6P19Tooth	R_mucilaginosa_DY18	R. AIMSoral2 - R. mucilaginosa	0.128713
S_AIMSoral1_ERR1305885_bin4	R_mucilaginosa_mP1Tongue	S. AIMSoral1 - R. mucilaginosa	0.128571
S_salivarius_CAG79	R_mucilaginosa_mP1Tongue	S. salivarius - R. mucilaginosa	0.128571
S_AIMSoral1_Map35_022	R_mucilaginosa_A_mP6Tongue	S. AIMSoral1 - R. mucilaginosa_A	0.128571
S_lactarius_i6P17Tooth	R_mucilaginosa_A_mP6Tongue	S. lactarius - R. mucilaginosa_A	0.128571
S_AIMSoral1_Map35_022	R_ AIMSoral2_i6P5Tooth	S. AIMSoral1 - R. AIMSoral2	0.128571
S_AIMSoral1_i6P20Tongue	R_ AIMSoral2_i6P12Tongue	S. AIMSoral1 - R. AIMSoral2	0.128571
S_AIMSoral1_i6P20Tongue	R_ AIMSoral2_i6P17Tooth	S. AIMSoral1 - R. AIMSoral2	0.128571
S_AIMSoral1_i6P20Tongue	R_ AIMSoral2_i6P17Tongue	S. AIMSoral1 - R. AIMSoral2	0.128571
S_salivarius_CAG79	R_sp001836735_i6P13Tongue	S. salivarius - R. mucilaginosa	0.128571
S_mitis_BCC65	R_mucilaginosa_ATCC25296	S. mitis - R. mucilaginosa	0.128571
R_ AIMSoral2_i6P11Tooth	R_mucilaginosa_mP11Tongue	R. AIMSoral2 - R. mucilaginosa	0.128492
R_ AIMSoral2_i6P11Tongue	R_mucilaginosa_mP11Tongue	R. AIMSoral2 - R. mucilaginosa	0.128492
S_salivarius_ATCC25975	R_mucilaginosa_mP18Tongue	S. salivarius - R. mucilaginosa	0.12844
S_oralis_SK100	R_ AIMSoral2_i6P11Tongue	S. oralis - R. AIMSoral2	0.12844
S_oralis_SK100	R_ AIMSoral2_i6P11Tooth	S. oralis - R. AIMSoral2	0.12844
S_mitis_F0392	R_sp001808955_mP24Tongue	S. mitis - R. mucilaginosa	0.12844
R_mucilaginosa_i6P24Tongue	S_lactarius_ERR10960869_bin6	R. mucilaginosa - S. lactarius	0.12844
R_mucilaginosa_mP1Tooth	S_lactarius_i6P17Tongue	R. mucilaginosa - S. lactarius	0.12844
R_mucilaginosa_mP1Tooth	S_lactarius_i6P16Tooth	R. mucilaginosa - S. lactarius	0.12844
R_mucilaginosa_mP1Tooth	S_lactarius_i6P16Tongue	R. mucilaginosa - S. lactarius	0.12844
S_lactarius_i6P18Tongue	R_sp001808955_mP5Tooth	S. lactarius - R. mucilaginosa	0.128205
S_AIMSoral1_i6P24Tongue	R_mucilaginosa_A_mP6Tongue	S. AIMSoral1 - R. mucilaginosa_A	0.128205
R_ AIMSoral2_i6P10Tongue	R_mucilaginosa_mP15Tongue	R. AIMSoral2 - R. mucilaginosa	0.128205
S_lactarius_i6P16Tongue	R_sp001808955_i1P15Tongue	S. lactarius - R. mucilaginosa	0.128205
S_lactarius_i6P16Tongue	R_sp001808955_mP3Tooth	S. lactarius - R. mucilaginosa	0.128205
S_lactarius_ERR10960869_bin6	R_sp001808955_i6P15Tooth	S. lactarius - R. mucilaginosa	0.128205
R_ AIMSoral2_i6P19Tooth	R_sp001808955_i6P15Tooth	R. AIMSoral2 - R. mucilaginosa	0.128205
R_ AIMSoral2_i6P19Tooth	S_lactarius_UMGS525	R. AIMSoral2 - S. lactarius	0.128205
R_sp001808955_i1P15Tongue	S_AIMSoral1_C150	R. mucilaginosa - S. AIMSoral1	0.128205
R_sp001808955_mP5Tooth	S_lactarius_i6P17Tooth	R. mucilaginosa - S. lactarius	0.128205
S_peroris_i6P16Tongue	S_lactarius_i6P16Tongue	S. peroris - S. lactarius	0.128205
R_ AIMSoral2_i6P7Tongue	R_mucilaginosa_mP11Tongue	R. AIMSoral2 - R. mucilaginosa	0.128079
R_ AIMSoral2_i6P17Tongue	R_mucilaginosa_A_i1P6Tongue	R. AIMSoral2 - R. mucilaginosa_A	0.128079
R_ AIMSoral2_i6P17Tooth	R_mucilaginosa_i6P1Tooth	R. AIMSoral2 - R. mucilaginosa	0.128079
R_ AIMSoral2_i6P8Tongue	R_sp001808955_mP14Tongue	R. AIMSoral2 - R. mucilaginosa	0.128049
S_peroris_ATCC700780	R_sp001808955_mP2Tooth	S. peroris - R. mucilaginosa	0.128
S_oralis_ATCC49296	R_mucilaginosa_mP11Tooth	S. oralis - R. mucilaginosa	0.128
S_salivarius_i1P24Tongue	R_mucilaginosa_mP7Tongue	S. salivarius - R. mucilaginosa	0.128
S_oralis_SK255	R_ AIMSoral2_i6P2Tongue	S. oralis - R. AIMSoral2	0.128
S_AIMSoral1_i6P12Tooth	R_mucilaginosa_A_i1P6Tongue	S. AIMSoral1 - R. mucilaginosa_A	0.128
S_salivarius_NCTC8618	R_sp001808955_i1P15Tongue	S. salivarius - R. mucilaginosa	0.128
S_AIMSoral1_Map27_006	R_ AIMSoral2_i6P10Tooth	S. AIMSoral1 - R. AIMSoral2	0.128
S_AIMSoral1_SRR20881976_bin4	R_sp001808955_mP3Tooth	S. AIMSoral1 - R. mucilaginosa	0.128
S_AIMSoral1_Map27_006	R_ AIMSoral2_i6P8Tongue	S. AIMSoral1 - R. AIMSoral2	0.128
S_lactarius_i6P16Tongue	R_ AIMSoral2_i6P14Tooth	S. lactarius - R. AIMSoral2	0.128
S_lactarius_i6P17Tongue	R_ AIMSoral2_i6P17Tongue	S. lactarius - R. AIMSoral2	0.128
S_salivarius_ICDC2	R_mucilaginosa_A_i6P16Tongue	S. salivarius - R. mucilaginosa_A	0.128
S_oralis_SK255	R_sp001808955_i6P15Tooth	S. oralis - R. mucilaginosa	0.128
S_oralis_SK304	R_sp001808955_i6P15Tooth	S. oralis - R. mucilaginosa	0.128
S_lactarius_typeCCUG66490	R_ AIMSoral2_i6P19Tooth	S. lactarius - R. AIMSoral2	0.128
S_salivarius_NCTC8618	R_mucilaginosa_i6P24Tongue	S. salivarius - R. mucilaginosa	0.128
R_ AIMSoral2_i6P17Tooth	S_lactarius_IMAU99161	R. AIMSoral2 - S. lactarius	0.128
S_salivarius_ATCC25975	R_mucilaginosa_mP11Tooth	S. salivarius - R. mucilaginosa	0.12782
S_salivarius_NCTC8618	R_mucilaginosa_mP11Tongue	S. salivarius - R. mucilaginosa	0.12782
S_oralis_SK10	R_mucilaginosa_mP7Tongue	S. oralis - R. mucilaginosa	0.12782
S_lactarius_ASSEMBLYK77_EHC8_1833_18	R_mucilaginosa_mP7Tongue	S. lactarius - R. mucilaginosa	0.12782
S_oralis_SK255	R_mucilaginosa_A_mP6Tongue	S. oralis - R. mucilaginosa_A	0.12782
S_salivarius_ATCC25975	R_ AIMSoral2_i6P5Tooth	S. salivarius - R. AIMSoral2	0.12782
S_lactarius_i6P17Tooth	R_mucilaginosa_mP9Tongue	S. lactarius - R. mucilaginosa	0.12782
S_oralis_SK313	R_ AIMSoral2_i6P10Tooth	S. oralis - R. AIMSoral2	0.12782
S_mitis_AQ_i6P16Tooth	R_mucilaginosa_i6P1Tooth	S. mitis - R. mucilaginosa	0.12782
S_AIMSoral1_i6P17Tooth	R_ AIMSoral2_i6P7Tooth	S. AIMSoral1 - R. AIMSoral2	0.12782
S_oralis_ATCC49296	R_ AIMSoral2_i6P7Tooth	S. oralis - R. AIMSoral2	0.12782
S_oralis_SK313	R_ AIMSoral2_i6P7Tooth	S. oralis - R. AIMSoral2	0.12782
S_AIMSoral1_i6P20Tongue	R_sp001808955_mP3Tooth	S. AIMSoral1 - R. mucilaginosa	0.12782
S_oralis_SK1074	R_sp001808955_i6P15Tongue	S. oralis - R. mucilaginosa	0.12782
S_AIMSoral1_HSISS2	R_sp001808955_i6P15Tongue	S. AIMSoral1 - R. mucilaginosa	0.12782
S_lactarius_parasanguinisL3_098_121G1etc	R_mucilaginosa_mP1Tongue	S. lactarius - R. mucilaginosa	0.12766
R_ AIMSoral2_i6P5Tooth	R_mucilaginosa_mP11Tooth	R. AIMSoral2 - R. mucilaginosa	0.12766
S_mitis_BCC65	R_mucilaginosa_mP11Tongue	S. mitis - R. mucilaginosa	0.12766
S_salivarius_CAG79	R_mucilaginosa_mP7Tongue	S. salivarius - R. mucilaginosa	0.12766
[truncated: 8,186 more rows]
