# Supplementary material for: Unique ecology of co-occurring functionally and phylogenetically undescribed species in the infant oral microbiome
Source: PLoS Comput Biol. 2026 Mar 5;22(3):e1013185. doi: 10.1371/journal.pcbi.1013185 (PMC13004514; doi:10.1371/journal.pcbi.1013185)
Supplement: S13 Table — (A) Node attributes for a network comprising five oral bacterial species (Streptococcus salivarius, Streptococcus AIMSoral1, Rothia mucilaginosa, R. mucilaginosa_A, and Rothia AIMSoral2) and 63 associated metabolites. (B) Node attributes for a network comprising three oral bacterial species (Pauljensenia sp900541895, Streptococcus AIMSoral1 and Rothia AIMSoral2) and 44 associated metabolites. Both tables include node type classifications (microbe or metabolite), BiGG identifiers, metabolite superclass annotations, associated BiGG model references and external database cross-references. (XLSX) [file pcbi.1013185.s031.xlsx]

## Sheet: Table A
Table S13a
Node	node_type	bigg_id	universal_bigg_id	metabolite_name	Super.class	bigg_model_list	database_links
Rmucilaginosa_A_bin1001414	microbe
Streptococcus_AIMSoral1	microbe
Ssalivarius_NCTC8618	microbe
Rothia_AIMSoral2	microbe
Rmucilaginosa_bin1000526	microbe
(R)-Hydroxyhexanoyl-CoA	metabolite	R_3hhcoa_c	R_3hhcoa	(R)-Hydroxyhexanoyl-CoA	Lipids & Fatty Acid Metabolism	iJN1463; iJN746	MetaNetX (MNX) Chemical: http://identifiers.org/metanetx.chemical/MNXM4929; SEED Compound: http://identifiers.org/seed.compound/cpd16757
Carbon monoxide	metabolite	co_c	co	Carbon monoxide	Inorganic Compounds & Ions	iSynCJ816; iCN900; iJN1463; iNJ661; iYL1228; iEK1008; iJB785; iYS854; iLB1027_lipid; Recon3D; iCHOv1_DG44; iCHOv1; RECON1; iAF692; iAT_PLT_636; iMM1415; iHN637; iJN678; iAB_RBC_283; iAF987; iRC1080; iYO844	Reactome Compound: http://identifiers.org/reactome/R-ALL-189385; KEGG Compound: http://identifiers.org/kegg.compound/C00237; CHEBI: http://identifiers.org/chebi/CHEBI:13281; CHEBI: http://identifiers.org/chebi/CHEBI:17245; CHEBI: http://identifiers.org/chebi/CHEBI:23013; CHEBI: http://identifiers.org/chebi/CHEBI:3282; CHEBI: http://identifiers.org/chebi/CHEBI:41526; CHEBI: http://identifiers.org/…
(R)-Hydroxyoctanoyl-CoA	metabolite	R_3hocoa_c	R_3hocoa	(R)-Hydroxyoctanoyl-CoA	Lipids & Fatty Acid Metabolism	iJN746; iJN1463	MetaNetX (MNX) Chemical: http://identifiers.org/metanetx.chemical/MNXM4930; SEED Compound: http://identifiers.org/seed.compound/cpd16759
(R)-3-hydroxytetradecanoyl-coa	metabolite	R_3hmrscoa_c	R_3hmrscoa	(R)-3-hydroxytetradecanoyl-coa	Lipids & Fatty Acid Metabolism	iJN1463; iJN746	CHEBI: http://identifiers.org/chebi/CHEBI:74277; CHEBI: http://identifiers.org/chebi/CHEBI:74458; BioCyc: http://identifiers.org/biocyc/META:CPD-14923; MetaNetX (MNX) Chemical: http://identifiers.org/metanetx.chemical/MNXM162724; InChI Key: https://identifiers.org/inchikey/OXBHKMHNDGRDCZ-FZFQHCCSSA-J; SEED Compound: http://identifiers.org/seed.compound/cpd16758
Staphyloferrin B	metabolite	stfrnB_e	stfrnB	Staphyloferrin B	Other class	iYS854
L-Serine	metabolite	ser__L_e	ser__L	L-Serine	Amino Acids & Derivatives	iECSE_1348; iECP_1309; iECS88_1305; iECs_1301; iECOK1_1307; iECO111_1330; iECIAI39_1322; iECO26_1355; iECIAI1_1343; iECNA114_1301; iECO103_1326; iEcolC_1368; iS_1188; iECSP_1301; iEcSMS35_1347; iECUMN_1333; iEKO11_1354; iLF82_1304; iG2583_1286; iETEC_1333; iECSF_1327; iNRG857_1313; iECW_1372; iYO844; iYL1228; STM_v1_0; RECON1; iAF1260b; iAT_PLT_636; iJN678; iY75_1357; iHN637; iMM1415; iMM904; iNJ…	Reactome Compound: http://identifiers.org/reactome/R-ALL-200736; Reactome Compound: http://identifiers.org/reactome/R-ALL-352002; Reactome Compound: http://identifiers.org/reactome/R-ALL-379732; Reactome Compound: http://identifiers.org/reactome/R-ALL-8932979; KEGG Compound: http://identifiers.org/kegg.compound/C00065; KEGG Compound: http://identifiers.org/kegg.compound/C00716; CHEBI: http://iden…
3-(Imidazol-4-yl)-2-oxopropyl phosphate	metabolite	imacp_c	imacp	3-(Imidazol-4-yl)-2-oxopropyl phosphate	Organic Acids	iECBD_1354; iECDH10B_1368; iECED1_1282; iEcDH1_1363; iEcHS_1320; iECABU_c1320; iECD_1391; iECB_1328; iEC55989_1330; iEcE24377_1341; iECDH1ME8569_1439; iECH74115_1262; iECUMN_1333; iLF82_1304; iG2583_1286; iEcSMS35_1347; iECSP_1301; iNRG857_1313; iECSF_1327; iEKO11_1354; iS_1188; iECSE_1348; iETEC_1333; iECW_1372; iECP_1309; iECO26_1355; iECNA114_1301; iECIAI39_1322; iECs_1301; iECIAI1_1343; iECOK…	KEGG Compound: http://identifiers.org/kegg.compound/C01267; CHEBI: http://identifiers.org/chebi/CHEBI:11736; CHEBI: http://identifiers.org/chebi/CHEBI:1437; CHEBI: http://identifiers.org/chebi/CHEBI:16426; CHEBI: http://identifiers.org/chebi/CHEBI:19941; CHEBI: http://identifiers.org/chebi/CHEBI:57766; Human Metabolome Database: http://identifiers.org/hmdb/HMDB12236; BioCyc: http://identifiers.or…
L-Homoserine	metabolite	hom__L_c	hom__L	L-Homoserine	Amino Acids & Derivatives	iYS1720; iIS312_Amastigote; iEC1364_W; iEC1368_DH5a; iCN900; iEC1372_W3110; iEC1344_C; iIS312_Trypomastigote; iJN1463; iCN718; iIS312_Epimastigote; iIS312; iSynCJ816; iECIAI39_1322; iECO26_1355; iECO111_1330; iECP_1309; iECs_1301; iECO103_1326; iECNA114_1301; iECIAI1_1343; iECOK1_1307; iECS88_1305; iEcolC_1368; iML1515; iNF517; iEC1349_Crooks; iJB785; iYS854; iEK1008; iCHOv1_DG44; iEC1356_Bl21DE3…	KEGG Compound: http://identifiers.org/kegg.compound/C00263; CHEBI: http://identifiers.org/chebi/CHEBI:13123; CHEBI: http://identifiers.org/chebi/CHEBI:15699; CHEBI: http://identifiers.org/chebi/CHEBI:21330; CHEBI: http://identifiers.org/chebi/CHEBI:43131; CHEBI: http://identifiers.org/chebi/CHEBI:57476; CHEBI: http://identifiers.org/chebi/CHEBI:6246; Human Metabolome Database: http://identifiers.…
Glycerol 3-phosphate	metabolite	glyc3p_e	glyc3p	Glycerol 3-phosphate	Lipids & Fatty Acid Metabolism	Recon3D; iEC1356_Bl21DE3; iEK1008; iEC1349_Crooks; iML1515; iNF517; iEC1364_W; iYS854; iYS1720; iEC1344_C; iCN718; iEC1368_DH5a; iEC1372_W3110; iECO103_1326; iECOK1_1307; iECO111_1330; iECO26_1355; iECS88_1305; iECSE_1348; iECIAI1_1343; iECNA114_1301; iECs_1301; iECIAI39_1322; iECP_1309; iEcolC_1368; iECABU_c1320; iEcE24377_1341; iEcDH1_1363; iECBD_1354; iECDH10B_1368; iEcHS_1320; iECH74115_1262;…	Reactome Compound: http://identifiers.org/reactome/R-ALL-188458; Reactome Compound: http://identifiers.org/reactome/R-ALL-76114; InChI Key: https://identifiers.org/inchikey/AWUCVROLDVIAJX-GSVOUGTGSA-L; KEGG Compound: http://identifiers.org/kegg.compound/C00093; CHEBI: http://identifiers.org/chebi/CHEBI:10648; CHEBI: http://identifiers.org/chebi/CHEBI:12843; CHEBI: http://identifiers.org/chebi/CHE…
Phenylacetaldehyde	metabolite	pacald_c	pacald	Phenylacetaldehyde	Alcohols, Aldehydes & Ketones	iAT_PLT_636; iAF1260b; STM_v1_0; RECON1; iY75_1357; iYL1228; iMM1415; iCHOv1_DG44; iEC1349_Crooks; iCHOv1; iNF517; iML1515; iEC1356_Bl21DE3; Recon3D; iEK1008; iECD_1391; iECABU_c1320; iECED1_1282; iEC55989_1330; iECDH1ME8569_1439; iECB_1328; iEcDH1_1363; iECBD_1354; iEcE24377_1341; iECH74115_1262; iEcHS_1320; iECDH10B_1368; iWFL_1372; iSFxv_1172; iSBO_1134; iUMNK88_1353; iJR904; iSbBS512_1146; iS…	Reactome Compound: http://identifiers.org/reactome/R-ALL-500607; KEGG Compound: http://identifiers.org/kegg.compound/C00601; CHEBI: http://identifiers.org/chebi/CHEBI:14778; CHEBI: http://identifiers.org/chebi/CHEBI:16424; CHEBI: http://identifiers.org/chebi/CHEBI:25972; CHEBI: http://identifiers.org/chebi/CHEBI:43163; CHEBI: http://identifiers.org/chebi/CHEBI:8084; InChI Key: https://identifiers…
D-Glutamate	metabolite	glu__D_c	glu__D	D-Glutamate	Amino Acids & Derivatives	iECH74115_1262; iECABU_c1320; iEcHS_1320; iECBD_1354; iEcDH1_1363; iEcE24377_1341; iECDH10B_1368; iEC55989_1330; iECDH1ME8569_1439; iECED1_1282; iECB_1328; iECD_1391; iS_1188; iG2583_1286; iETEC_1333; iEKO11_1354; iECSE_1348; iECSP_1301; iECW_1372; iLF82_1304; iECSF_1327; iECUMN_1333; iEcSMS35_1347; iNRG857_1313; iECNA114_1301; iECS88_1305; iECP_1309; iECO103_1326; iECOK1_1307; iECIAI1_1343; iECO…	KEGG Compound: http://identifiers.org/kegg.compound/C00217; CHEBI: http://identifiers.org/chebi/CHEBI:12979; CHEBI: http://identifiers.org/chebi/CHEBI:15966; CHEBI: http://identifiers.org/chebi/CHEBI:21022; CHEBI: http://identifiers.org/chebi/CHEBI:21023; CHEBI: http://identifiers.org/chebi/CHEBI:29986; CHEBI: http://identifiers.org/chebi/CHEBI:29989; CHEBI: http://identifiers.org/chebi/CHEBI:418…
Pyoverdine P putida specific	metabolite	pyovd_kt_e	pyovd_kt	Pyoverdine P putida specific	Other class	iJN1463
Magnesium	metabolite	mg2_c	mg2	Magnesium	Inorganic Compounds & Ions	iEC55989_1330; iNJ661; iAPECO1_1312; iSB619; iAF1260; iB21_1397; iE2348C_1286; iBWG_1329; ic_1306; iJO1366; iPC815; iEC042_1314; iSF_1195; iWFL_1372; iSFxv_1172; iUMN146_1321; iSBO_1134; iUTI89_1310; iZ_1308; iSDY_1059; iUMNK88_1353; iSSON_1240; iSFV_1184; iYS854; iEC1356_Bl21DE3; iLB1027_lipid; iEK1008; iML1515; iEC1364_W; iEC1349_Crooks; iJB785; iHN637; iJN678; iYO844; iAF987; iRC1080; iAF1260b…	Reactome Compound: http://identifiers.org/reactome/R-ALL-109496; Reactome Compound: http://identifiers.org/reactome/R-ALL-114632; Reactome Compound: http://identifiers.org/reactome/R-ALL-29926; Reactome Compound: http://identifiers.org/reactome/R-ALL-5336432; KEGG Compound: http://identifiers.org/kegg.compound/C00305; CHEBI: http://identifiers.org/chebi/CHEBI:13379; CHEBI: http://identifiers.org/…
DTTP C10H13N2O14P3	metabolite	dttp_c	dttp	DTTP C10H13N2O14P3	Nucleotides & Nucleosides	iECS88_1305; iECNA114_1301; iECO26_1355; iECO111_1330; iEcolC_1368; iECSE_1348; iECP_1309; iECIAI39_1322; iECIAI1_1343; iECOK1_1307; iECO103_1326; iECs_1301; iIT341; iAF1260; iB21_1397; iSB619; iPC815; iND750; iMM904; ic_1306; iNJ661; iBWG_1329; iEC042_1314; iE2348C_1286; iSF_1195; iEC55989_1330; iJN746; iJO1366; iAPECO1_1312; iEC1368_DH5a; iYS1720; iEC1344_C; iAM_Pf480; iEC1372_W3110; iIS312; iA…	KEGG Compound: http://identifiers.org/kegg.compound/C00459; CHEBI: http://identifiers.org/chebi/CHEBI:10530; CHEBI: http://identifiers.org/chebi/CHEBI:14093; CHEBI: http://identifiers.org/chebi/CHEBI:18077; CHEBI: http://identifiers.org/chebi/CHEBI:27000; CHEBI: http://identifiers.org/chebi/CHEBI:37568; CHEBI: http://identifiers.org/chebi/CHEBI:46175; CHEBI: http://identifiers.org/chebi/CHEBI:583…
(R)-Hydroxydecanoyl-CoA	metabolite	R_3hdcoa_c	R_3hdcoa	(R)-Hydroxydecanoyl-CoA	Lipids & Fatty Acid Metabolism	iJN746; iJN1463	MetaNetX (MNX) Chemical: http://identifiers.org/metanetx.chemical/MNXM4928; SEED Compound: http://identifiers.org/seed.compound/cpd16755
Toluene	metabolite	tol_c	tol	Toluene	Alcohols, Aldehydes & Ketones	iAF987; iJN746; iJN1463	KEGG Compound: http://identifiers.org/kegg.compound/C01455; CHEBI: http://identifiers.org/chebi/CHEBI:15248; CHEBI: http://identifiers.org/chebi/CHEBI:17578; CHEBI: http://identifiers.org/chebi/CHEBI:27022; CHEBI: http://identifiers.org/chebi/CHEBI:44023; CHEBI: http://identifiers.org/chebi/CHEBI:9624; Human Metabolome Database: http://identifiers.org/hmdb/HMDB34168; BioCyc: http://identifiers.or…
L-Malate	metabolite	mal__L_e	mal__L	L-Malate	Organic Acids	iSFV_1184; iZ_1308; e_coli_core; iUTI89_1310; iSSON_1240; iUMNK88_1353; iSDY_1059; iSbBS512_1146; iSFxv_1172; iSBO_1134; iWFL_1372; iUMN146_1321; iJR904; iECDH10B_1368; iECB_1328; iECH74115_1262; iEC55989_1330; iECDH1ME8569_1439; iECED1_1282; iECBD_1354; iECD_1391; iECABU_c1320; iEcHS_1320; iEcDH1_1363; iEcE24377_1341; iCN900; iEC1372_W3110; iSynCJ816; iYS1720; iCN718; iEC1344_C; iEC1368_DH5a; iJ…	Reactome Compound: http://identifiers.org/reactome/R-ALL-113544; Reactome Compound: http://identifiers.org/reactome/R-ALL-198498; InChI Key: https://identifiers.org/inchikey/BJEPYKJPYRNKOW-REOHCLBHSA-L; KEGG Compound: http://identifiers.org/kegg.compound/C00149; CHEBI: http://identifiers.org/chebi/CHEBI:11066; CHEBI: http://identifiers.org/chebi/CHEBI:13140; CHEBI: http://identifiers.org/chebi/CH…
(S)-Dihydroorotate	metabolite	dhor__S_c	dhor__S	(S)-Dihydroorotate	Organic Acids	iECSE_1348; iEKO11_1354; iECSF_1327; iEcSMS35_1347; iETEC_1333; iS_1188; iLF82_1304; iECSP_1301; iNRG857_1313; iECW_1372; iG2583_1286; iECUMN_1333; iAF692; STM_v1_0; iCHOv1; iHN637; iAF1260b; RECON1; iLJ478; iAF987; iMM1415; iYO844; iY75_1357; iJN678; iRC1080; iEcolC_1368; iECNA114_1301; iECOK1_1307; iECP_1309; iECO26_1355; iECIAI39_1322; iECS88_1305; iECs_1301; iECIAI1_1343; iECO103_1326; iECO11…	Reactome Compound: http://identifiers.org/reactome/R-ALL-76630; KEGG Compound: http://identifiers.org/kegg.compound/C00337; CHEBI: http://identifiers.org/chebi/CHEBI:11063; CHEBI: http://identifiers.org/chebi/CHEBI:17025; CHEBI: http://identifiers.org/chebi/CHEBI:18777; CHEBI: http://identifiers.org/chebi/CHEBI:18778; CHEBI: http://identifiers.org/chebi/CHEBI:30864; CHEBI: http://identifiers.org/…
(R)-3-Hydroxydodecanoyl-CoA	metabolite	R_3hddcoa_c	R_3hddcoa	(R)-3-Hydroxydodecanoyl-CoA	Lipids & Fatty Acid Metabolism	iJN1463; iJN746	CHEBI: http://identifiers.org/chebi/CHEBI:74276; CHEBI: http://identifiers.org/chebi/CHEBI:74451; InChI Key: https://identifiers.org/inchikey/IJFLXRCJWPKGKJ-IGYWURMESA-J; BioCyc: http://identifiers.org/biocyc/META:CPD-14918; MetaNetX (MNX) Chemical: http://identifiers.org/metanetx.chemical/MNXM4926; SEED Compound: http://identifiers.org/seed.compound/cpd16756
N-Acetyl-L-glutamate 5-semialdehyde	metabolite	acg5sa_c	acg5sa	N-Acetyl-L-glutamate 5-semialdehyde	Amino Acids & Derivatives	iAPECO1_1312; iJO1366; iSB619; iEC042_1314; iE2348C_1286; iB21_1397; iBWG_1329; ic_1306; iAF1260; iJN746; iNJ661; iSF_1195; iPC815; iEcDH1_1363; iECABU_c1320; iEC55989_1330; iECH74115_1262; iECED1_1282; iEcE24377_1341; iECD_1391; iECDH1ME8569_1439; iECB_1328; iECDH10B_1368; iEcHS_1320; iECBD_1354; iECSF_1327; iECSE_1348; iS_1188; iECW_1372; iG2583_1286; iEcSMS35_1347; iNRG857_1313; iECUMN_1333; i…	InChI Key: https://identifiers.org/inchikey/BCPSFKBPHHBDAI-LURJTMIESA-M; KEGG Compound: http://identifiers.org/kegg.compound/C01250; CHEBI: http://identifiers.org/chebi/CHEBI:11493; CHEBI: http://identifiers.org/chebi/CHEBI:12461; CHEBI: http://identifiers.org/chebi/CHEBI:12577; CHEBI: http://identifiers.org/chebi/CHEBI:16319; CHEBI: http://identifiers.org/chebi/CHEBI:21551; CHEBI: http://identif…
Maltoheptaose	metabolite	malthp_c	malthp	Maltoheptaose	Carbohydrates & Sugar Derivatives	iECABU_c1320; iECBD_1354; iECH74115_1262; iECDH10B_1368; iEcE24377_1341; iEcDH1_1363; iECED1_1282; iECB_1328; iEC55989_1330; iECD_1391; iECDH1ME8569_1439; iEcHS_1320; iS_1188; iECW_1372; iECSE_1348; iG2583_1286; iEKO11_1354; iNRG857_1313; iETEC_1333; iECUMN_1333; iECSF_1327; iECSP_1301; iLF82_1304; iEcSMS35_1347; iECO26_1355; iECNA114_1301; iECIAI1_1343; iECs_1301; iECS88_1305; iECIAI39_1322; iEC…	CHEBI: http://identifiers.org/chebi/CHEBI:62010; KEGG Glycan: http://identifiers.org/kegg.glycan/G00689; Human Metabolome Database: http://identifiers.org/hmdb/HMDB13000; BioCyc: http://identifiers.org/biocyc/META:CPD0-1133; MetaNetX (MNX) Chemical: http://identifiers.org/metanetx.chemical/MNXM61025; InChI Key: https://identifiers.org/inchikey/ZHZITDGOAFCURV-VVTKTIMZSA-N; SEED Compound: http://id…
Ornithine	metabolite	orn_e	orn	Ornithine	Amino Acids & Derivatives	iEC1364_W; iCHOv1; iEC1349_Crooks; Recon3D; iYS854; iEK1008; iEC1356_Bl21DE3; iML1515; iCHOv1_DG44; iAM_Pv461; iEC1372_W3110; iEC1344_C; iCN718; iAM_Pf480; iAM_Pc455; iAM_Pb448; iJN1463; iEC1368_DH5a; iYS1720; iAM_Pk459; iEcolC_1368; iECIAI39_1322; iECO26_1355; iECOK1_1307; iECS88_1305; iECO111_1330; iECSE_1348; iECO103_1326; iECs_1301; iECP_1309; iECIAI1_1343; iECNA114_1301; iEcHS_1320; iECABU_c…	Reactome Compound: http://identifiers.org/reactome/R-ALL-113585; Reactome Compound: http://identifiers.org/reactome/R-ALL-113586; Reactome Compound: http://identifiers.org/reactome/R-ALL-29498; InChI Key: https://identifiers.org/inchikey/AHLPHDHHMVZTML-BYPYZUCNSA-O; KEGG Compound: http://identifiers.org/kegg.compound/C00077; KEGG Compound: http://identifiers.org/kegg.compound/C01602; CHEBI: http:…
R Acetoin C4H8O2	metabolite	actn__R_e	actn__R	R Acetoin C4H8O2	Organic Acids	iYO844; iAF692; iCN900; iJN1463; iNF517; iYS854	KEGG Compound: http://identifiers.org/kegg.compound/C00810; CHEBI: http://identifiers.org/chebi/CHEBI:10968; CHEBI: http://identifiers.org/chebi/CHEBI:10996; CHEBI: http://identifiers.org/chebi/CHEBI:15686; CHEBI: http://identifiers.org/chebi/CHEBI:18680; CHEBI: http://identifiers.org/chebi/CHEBI:335; CHEBI: http://identifiers.org/chebi/CHEBI:43026; LipidMaps: http://identifiers.org/lipidmaps/LMF…
Calcium	metabolite	ca2_c	ca2	Calcium	Inorganic Compounds & Ions	iSbBS512_1146; iEKO11_1354; iNRG857_1313; iG2583_1286; iS_1188; iECUMN_1333; iETEC_1333; iECSF_1327; iEcSMS35_1347; iECW_1372; iLF82_1304; iECSP_1301; iMM1415; iAT_PLT_636; iYO844; iY75_1357; iAF1260b; iAB_RBC_283; iHN637; iCHOv1; iAF987; iAF692; iJN678; STM_v1_0; RECON1; iECs_1301; iECS88_1305; iECO26_1355; iECIAI1_1343; iECP_1309; iECOK1_1307; iECO103_1326; iECSE_1348; iECNA114_1301; iECIAI39_1…	Reactome Compound: http://identifiers.org/reactome/R-ALL-111875; Reactome Compound: http://identifiers.org/reactome/R-ALL-139827; Reactome Compound: http://identifiers.org/reactome/R-ALL-1606834; Reactome Compound: http://identifiers.org/reactome/R-ALL-167012; Reactome Compound: http://identifiers.org/reactome/R-ALL-2855229; Reactome Compound: http://identifiers.org/reactome/R-ALL-74016; Reactome…
Salmochelin-S4-Fe-III	metabolite	salchs4fe_e	salchs4fe	Salmochelin-S4-Fe-III	Other class	STM_v1_0; iY75_1357; iSDY_1059; iUMNK88_1353; iZ_1308; iSFV_1184; iUMN146_1321; iSSON_1240; iWFL_1372; iSbBS512_1146; iUTI89_1310; iSFxv_1172; iSBO_1134; iYS1720; iECBD_1354; iEC55989_1330; iECH74115_1262; iECDH1ME8569_1439; iECDH10B_1368; iEcDH1_1363; iECABU_c1320; iECB_1328; iECED1_1282; iECD_1391; iEcE24377_1341; iSF_1195; iAPECO1_1312; iE2348C_1286; iBWG_1329; iEC042_1314; ic_1306; iB21_1397;…	MetaNetX (MNX) Chemical: http://identifiers.org/metanetx.chemical/MNXM146231
Acetaldehyde	metabolite	acald_p	acald	Acetaldehyde	Alcohols, Aldehydes & Ketones	iY75_1357; STM_v1_0; iAF1260b; iEC1356_Bl21DE3; iML1515; iEC1364_W; iEC1349_Crooks; iEcHS_1320; iECH74115_1262; iECD_1391; iECB_1328; iEC55989_1330; iECBD_1354; iEcE24377_1341; iECDH1ME8569_1439; iECED1_1282; iEcDH1_1363; iECABU_c1320; iECDH10B_1368; iUMNK88_1353; iSbBS512_1146; iYL1228; iSFV_1184; iUMN146_1321; iSDY_1059; iSBO_1134; iSSON_1240; iSFxv_1172; iUTI89_1310; iWFL_1372; iZ_1308; iEC134…	Reactome Compound: http://identifiers.org/reactome/R-ALL-113532; Reactome Compound: http://identifiers.org/reactome/R-ALL-113681; Reactome Compound: http://identifiers.org/reactome/R-ALL-113745; Reactome Compound: http://identifiers.org/reactome/R-ALL-29510; KEGG Compound: http://identifiers.org/kegg.compound/C00084; CHEBI: http://identifiers.org/chebi/CHEBI:13703; CHEBI: http://identifiers.org/c…
Alpha-D-Ribose 5-phosphate	metabolite	r5p_c	r5p	Alpha-D-Ribose 5-phosphate	Carbohydrates & Sugar Derivatives	iECs_1301; iECIAI39_1322; iECP_1309; iECO103_1326; iECNA114_1301; iEcolC_1368; iECO111_1330; iECOK1_1307; iECIAI1_1343; iECO26_1355; iECS88_1305; iMM1415; iAF987; iLJ478; iY75_1357; iRC1080; RECON1; iYL1228; iAF1260b; iAT_PLT_636; iHN637; iAB_RBC_283; iAF692; STM_v1_0; iYO844; iJN678; iJR904; iSFV_1184; iSFxv_1172; iSDY_1059; iUMN146_1321; iUTI89_1310; e_coli_core; iUMNK88_1353; iZ_1308; iSSON_12…	KEGG Compound: http://identifiers.org/kegg.compound/C03736; CHEBI: http://identifiers.org/chebi/CHEBI:10270; CHEBI: http://identifiers.org/chebi/CHEBI:12331; CHEBI: http://identifiers.org/chebi/CHEBI:18189; CHEBI: http://identifiers.org/chebi/CHEBI:22413; InChI Key: https://identifiers.org/inchikey/KTVPXOYAKDPRHY-AIHAYLRMSA-L; BioCyc: http://identifiers.org/biocyc/META:CPD-15318; MetaNetX (MNX) C…
Reduced ferredoxin	metabolite	fdxrd_c	fdxrd	Reduced ferredoxin	Other class	iYS854; iEK1008; iLB1027_lipid; iJB785; iJN678; iRC1080; iSynCJ816; iCN900; iNJ661; iSB619; iIT341	KEGG Compound: http://identifiers.org/kegg.compound/C00138; CHEBI: http://identifiers.org/chebi/CHEBI:15024; CHEBI: http://identifiers.org/chebi/CHEBI:17513; CHEBI: http://identifiers.org/chebi/CHEBI:8792; BioCyc: http://identifiers.org/biocyc/META:Reduced-ferredoxins; MetaNetX (MNX) Chemical: http://identifiers.org/metanetx.chemical/MNXM169; SEED Compound: http://identifiers.org/seed.compound/cp…
D-Glucose	metabolite	glc__D_e	glc__D	D-Glucose	Carbohydrates & Sugar Derivatives	iS_1188; iECW_1372; iLF82_1304; iETEC_1333; iNRG857_1313; iG2583_1286; iECSF_1327; iECUMN_1333; iEcSMS35_1347; iEKO11_1354; iECSP_1301; iSBO_1134; iUTI89_1310; e_coli_core; iJR904; iSbBS512_1146; iUMNK88_1353; iSDY_1059; iZ_1308; iSSON_1240; iWFL_1372; iSFV_1184; iUMN146_1321; iSFxv_1172; iYL1228; Recon3D; iNF517; iEC1356_Bl21DE3; iEK1008; iYS854; iLB1027_lipid; iEC1364_W; iCHOv1_DG44; iEC1349_Cr…	KEGG Compound: http://identifiers.org/kegg.compound/C00031; CHEBI: http://identifiers.org/chebi/CHEBI:12965; CHEBI: http://identifiers.org/chebi/CHEBI:17634; CHEBI: http://identifiers.org/chebi/CHEBI:20999; CHEBI: http://identifiers.org/chebi/CHEBI:4167; KEGG Drug: http://identifiers.org/kegg.drug/D00009; Human Metabolome Database: http://identifiers.org/hmdb/HMDB00122; Human Metabolome Database:…
Formaldehyde	metabolite	fald_p	fald	Formaldehyde	Alcohols, Aldehydes & Ketones	iECOK1_1307; iECO111_1330; iECS88_1305; iECs_1301; iECO103_1326; iEcolC_1368; iECO26_1355; iECNA114_1301; iECIAI1_1343; iECP_1309; iECIAI39_1322; iNRG857_1313; iECSE_1348; iECUMN_1333; iEKO11_1354; iECW_1372; iEcSMS35_1347; iLF82_1304; iECSF_1327; iETEC_1333; iECSP_1301; iS_1188; iG2583_1286; STM_v1_0; iY75_1357; iAF1260b; iAPECO1_1312; iBWG_1329; iPC815; iB21_1397; iJO1366; ic_1306; iE2348C_1286…	Reactome Compound: http://identifiers.org/reactome/R-ALL-143501; Reactome Compound: http://identifiers.org/reactome/R-ALL-29478; Reactome Compound: http://identifiers.org/reactome/R-ALL-6797920; Reactome Compound: http://identifiers.org/reactome/R-ALL-879250; KEGG Compound: http://identifiers.org/kegg.compound/C00067; CHEBI: http://identifiers.org/chebi/CHEBI:14274; CHEBI: http://identifiers.org/…
Isobutyryl-CoA	metabolite	ibcoa_c	ibcoa	Isobutyryl-CoA	Lipids & Fatty Acid Metabolism	iYO844; iAF692; iAF987; iEK1008; iYS854; iNF517; iCN718; iCN900; iJN1463; iSB619; iJN746	Reactome Compound: http://identifiers.org/reactome/R-ALL-70851; InChI Key: https://identifiers.org/inchikey/AEWHYWSPVRZHCT-NDZSKPAWSA-J; KEGG Compound: http://identifiers.org/kegg.compound/C00630; CHEBI: http://identifiers.org/chebi/CHEBI:11629; CHEBI: http://identifiers.org/chebi/CHEBI:1214; CHEBI: http://identifiers.org/chebi/CHEBI:12754; CHEBI: http://identifiers.org/chebi/CHEBI:15479; CHEBI: …
Decanoyl-CoA (n-C10:0CoA)	metabolite	dcacoa_c	dcacoa	Decanoyl-CoA (n-C10:0CoA)	Lipids & Fatty Acid Metabolism	iWFL_1372; iYL1228; iSFxv_1172; iUMNK88_1353; iUTI89_1310; iSSON_1240; iSDY_1059; iSBO_1134; iZ_1308; iUMN146_1321; iSFV_1184; iSbBS512_1146; iEcolC_1368; iECs_1301; iECP_1309; iECO103_1326; iECS88_1305; iECO26_1355; iECIAI1_1343; iECOK1_1307; iECIAI39_1322; iECSE_1348; iECO111_1330; iECNA114_1301; Recon3D; iYS854; iML1515; iEC1349_Crooks; iEC1364_W; iEC1356_Bl21DE3; iY75_1357; iAT_PLT_636; RECON…	Human Metabolome Database: http://identifiers.org/hmdb/HMDB06404; MetaNetX (MNX) Chemical: http://identifiers.org/metanetx.chemical/MNXM162283
DAMP C10H12N5O6P	metabolite	damp_c	damp	DAMP C10H12N5O6P	Nucleotides & Nucleosides	iS_1188; iEcSMS35_1347; iECSF_1327; iETEC_1333; iECW_1372; iLF82_1304; iECSP_1301; iECSE_1348; iNRG857_1313; iECUMN_1333; iEKO11_1354; iG2583_1286; iRC1080; iY75_1357; iAF692; iAF987; iYO844; STM_v1_0; RECON1; iHN637; iLJ478; iMM1415; iJN678; iCHOv1; iAF1260b; iECS88_1305; iECOK1_1307; iECP_1309; iECNA114_1301; iECO26_1355; iECO103_1326; iECIAI39_1322; iECIAI1_1343; iECO111_1330; iECs_1301; iEcol…	Reactome Compound: http://identifiers.org/reactome/R-ALL-109386; Reactome Compound: http://identifiers.org/reactome/R-ALL-500088; KEGG Compound: http://identifiers.org/kegg.compound/C00360; CHEBI: http://identifiers.org/chebi/CHEBI:10490; CHEBI: http://identifiers.org/chebi/CHEBI:14068; CHEBI: http://identifiers.org/chebi/CHEBI:17713; CHEBI: http://identifiers.org/chebi/CHEBI:19236; CHEBI: http:/…
L-Lactate	metabolite	lac__L_c	lac__L	L-Lactate	Organic Acids	iAM_Pc455; iEC1372_W3110; iEC1368_DH5a; iYS1720; iCN718; iEC1344_C; iJN1463; iCN900; iAM_Pk459; iAM_Pf480; iAM_Pb448; iEC1364_W; iAM_Pv461; iECs_1301; iECOK1_1307; iECO103_1326; iECP_1309; iECO26_1355; iEcolC_1368; iECO111_1330; iECIAI39_1322; iECIAI1_1343; iECNA114_1301; iECS88_1305; iEcHS_1320; iND750; iMM904; iBWG_1329; iJO1366; iNJ661; ic_1306; iE2348C_1286; iB21_1397; iAPECO1_1312; iAF1260; …	Reactome Compound: http://identifiers.org/reactome/R-ALL-29708; Reactome Compound: http://identifiers.org/reactome/R-ALL-373863; Reactome Compound: http://identifiers.org/reactome/R-ALL-6807616; KEGG Compound: http://identifiers.org/kegg.compound/C00186; CHEBI: http://identifiers.org/chebi/CHEBI:11065; CHEBI: http://identifiers.org/chebi/CHEBI:12411; CHEBI: http://identifiers.org/chebi/CHEBI:1665…
Phosphate	metabolite	pi_e	pi	Phosphate	Inorganic Compounds & Ions	iIS312_Epimastigote; iEC1368_DH5a; iIS312; iYS1720; iAM_Pc455; iIS312_Amastigote; iAM_Pk459; iEC1372_W3110; iCN900; iAM_Pb448; iSynCJ816; iEC1344_C; iAM_Pv461; iIS312_Trypomastigote; iJN1463; iCN718; iAM_Pf480; iIT341; iPC815; iNJ661; iSB619; iAPECO1_1312; iJN746; iEC042_1314; iB21_1397; ic_1306; iJO1366; iMM904; iE2348C_1286; iSF_1195; iBWG_1329; iAF1260; iND750; iNRG857_1313; iECUMN_1333; iEKO1…	Reactome Compound: http://identifiers.org/reactome/R-ALL-109277; Reactome Compound: http://identifiers.org/reactome/R-ALL-113548; Reactome Compound: http://identifiers.org/reactome/R-ALL-113550; Reactome Compound: http://identifiers.org/reactome/R-ALL-113551; Reactome Compound: http://identifiers.org/reactome/R-ALL-29372; Reactome Compound: http://identifiers.org/reactome/R-ALL-5228339; Reactome …
S-Acetyldihydrolipoamide	metabolite	adhlam_c	adhlam	S-Acetyldihydrolipoamide	Lipids & Fatty Acid Metabolism	iCN718; iSynCJ816; iJN1463; iNJ661; iJN746; iJN678; iYS854; iEK1008	InChI Key: https://identifiers.org/inchikey/ARGXEXVCHMNAQU-UHFFFAOYSA-N; KEGG Compound: http://identifiers.org/kegg.compound/C01136; CHEBI: http://identifiers.org/chebi/CHEBI:12738; CHEBI: http://identifiers.org/chebi/CHEBI:16807; CHEBI: http://identifiers.org/chebi/CHEBI:22029; CHEBI: http://identifiers.org/chebi/CHEBI:8940; Human Metabolome Database: http://identifiers.org/hmdb/HMDB01526; Human…
Octanoyl-CoA (n-C8:0CoA)	metabolite	occoa_c	occoa	Octanoyl-CoA (n-C8:0CoA)	Lipids & Fatty Acid Metabolism	iYO844; iY75_1357; STM_v1_0; iAF987; iAT_PLT_636; iAF1260b; iMM1415; RECON1; iYL1228; iEC1356_Bl21DE3; Recon3D; iEC1364_W; iCHOv1_DG44; iML1515; iCHOv1; iEC1349_Crooks; iEK1008; iEcDH1_1363; iEC55989_1330; iECDH10B_1368; iECH74115_1262; iEcHS_1320; iECABU_c1320; iECBD_1354; iECED1_1282; iECD_1391; iECB_1328; iECDH1ME8569_1439; iEcE24377_1341; iSbBS512_1146; iSFV_1184; iSBO_1134; iWFL_1372; iUTI89…	Reactome Compound: http://identifiers.org/reactome/R-ALL-390303; Reactome Compound: http://identifiers.org/reactome/R-ALL-77337; KEGG Compound: http://identifiers.org/kegg.compound/C01944; CHEBI: http://identifiers.org/chebi/CHEBI:14681; CHEBI: http://identifiers.org/chebi/CHEBI:15533; CHEBI: http://identifiers.org/chebi/CHEBI:25651; CHEBI: http://identifiers.org/chebi/CHEBI:41542; CHEBI: http://…
O-Succinylbenzoyl-CoA	metabolite	sbzcoa_c	sbzcoa	O-Succinylbenzoyl-CoA	Lipids & Fatty Acid Metabolism	iCN900; iCN718; iAM_Pf480; iAM_Pk459; iYS1720; iEC1372_W3110; iEC1364_W; iAM_Pb448; iEC1344_C; iEC1368_DH5a; iAM_Pv461; iSynCJ816; iAM_Pc455; iECO26_1355; iECOK1_1307; iECs_1301; iEcolC_1368; iECS88_1305; iECO103_1326; iECO111_1330; iECIAI39_1322; iECIAI1_1343; iECP_1309; iECNA114_1301; ic_1306; iE2348C_1286; iAPECO1_1312; iAF1260; iIT341; iJO1366; iBWG_1329; iSF_1195; iB21_1397; iPC815; iSB619; …	InChI Key: https://identifiers.org/inchikey/AVOVYFCDODUXLY-HSJNEKGZSA-I; KEGG Compound: http://identifiers.org/kegg.compound/C03160; CHEBI: http://identifiers.org/chebi/CHEBI:12700; CHEBI: http://identifiers.org/chebi/CHEBI:1279; CHEBI: http://identifiers.org/chebi/CHEBI:12836; CHEBI: http://identifiers.org/chebi/CHEBI:15509; CHEBI: http://identifiers.org/chebi/CHEBI:19779; CHEBI: http://identifi…
L-Lysine	metabolite	lys__L_e	lys__L	L-Lysine	Amino Acids & Derivatives	iYS1720; iCN900; iIS312_Epimastigote; iCN718; iEC1344_C; iSynCJ816; iAM_Pc455; iAM_Pk459; iIS312_Amastigote; iJN1463; iIS312_Trypomastigote; iIS312; iEC1372_W3110; iEC1368_DH5a; iAM_Pf480; iAM_Pb448; iAM_Pv461; ic_1306; iMM904; iJO1366; iAF1260; iIT341; iAPECO1_1312; iPC815; iE2348C_1286; iJN746; iEC042_1314; iBWG_1329; iSB619; iB21_1397; iND750; iNJ661; iSF_1195; iECUMN_1333; iEKO11_1354; iS_118…	Reactome Compound: http://identifiers.org/reactome/R-ALL-29444; Reactome Compound: http://identifiers.org/reactome/R-ALL-351979; Reactome Compound: http://identifiers.org/reactome/R-ALL-351991; KEGG Compound: http://identifiers.org/kegg.compound/C00047; KEGG Compound: http://identifiers.org/kegg.compound/C16440; CHEBI: http://identifiers.org/chebi/CHEBI:13135; CHEBI: http://identifiers.org/chebi/…
D-Glyceraldehyde	metabolite	glyald_c	glyald	D-Glyceraldehyde	Carbohydrates & Sugar Derivatives	iJR904; iSbBS512_1146; iUMNK88_1353; iSFV_1184; iYL1228; iWFL_1372; iSFxv_1172; iUTI89_1310; iZ_1308; iUMN146_1321; iSBO_1134; iSSON_1240; iSDY_1059; iCN900; iCN718; iEC1344_C; iJN1463; iEC1372_W3110; iYS1720; iEC1364_W; iEC1368_DH5a; iIS312_Trypomastigote; iIS312_Amastigote; iIS312; iSynCJ816; iIS312_Epimastigote; iG2583_1286; iNRG857_1313; iECW_1372; iECSP_1301; iECUMN_1333; iEKO11_1354; iS_118…	Reactome Compound: http://identifiers.org/reactome/R-ALL-30393; KEGG Compound: http://identifiers.org/kegg.compound/C00577; CHEBI: http://identifiers.org/chebi/CHEBI:12982; CHEBI: http://identifiers.org/chebi/CHEBI:17378; CHEBI: http://identifiers.org/chebi/CHEBI:21025; CHEBI: http://identifiers.org/chebi/CHEBI:39973; CHEBI: http://identifiers.org/chebi/CHEBI:4186; BioCyc: http://identifiers.org/…
Dodecanoyl-CoA (n-C12:0CoA)	metabolite	ddcacoa_c	ddcacoa	Dodecanoyl-CoA (n-C12:0CoA)	Lipids & Fatty Acid Metabolism	iNRG857_1313; iEcSMS35_1347; iEKO11_1354; iLF82_1304; iS_1188; iG2583_1286; iECW_1372; iECSP_1301; iECUMN_1333; iETEC_1333; iECSF_1327; iAT_PLT_636; iAF1260b; iY75_1357; iAF987; iMM1415; STM_v1_0; RECON1; iECOK1_1307; iECO103_1326; iECP_1309; iECIAI1_1343; iECNA114_1301; iECO111_1330; iECs_1301; iECS88_1305; iECO26_1355; iEcolC_1368; iECIAI39_1322; iECSE_1348; iZ_1308; iYL1228; iSDY_1059; iSSON_1…	Reactome Compound: http://identifiers.org/reactome/R-ALL-77261; KEGG Compound: http://identifiers.org/kegg.compound/C01832; CHEBI: http://identifiers.org/chebi/CHEBI:14188; CHEBI: http://identifiers.org/chebi/CHEBI:14501; CHEBI: http://identifiers.org/chebi/CHEBI:15521; CHEBI: http://identifiers.org/chebi/CHEBI:25014; CHEBI: http://identifiers.org/chebi/CHEBI:41874; CHEBI: http://identifiers.org/…
Putrescine	metabolite	ptrc_p	ptrc	Putrescine	Amino Acids & Derivatives	iEcDH1_1363; iECD_1391; iECBD_1354; iECDH10B_1368; iEC55989_1330; iEcE24377_1341; iECABU_c1320; iECB_1328; iECDH1ME8569_1439; iECH74115_1262; iECED1_1282; iECS88_1305; iEcolC_1368; iECIAI39_1322; iECO103_1326; iECP_1309; iECs_1301; iECNA114_1301; iECO26_1355; iECO111_1330; iECOK1_1307; iEcHS_1320; iECIAI1_1343; iJN746; iAF1260; iE2348C_1286; iBWG_1329; ic_1306; iAPECO1_1312; iJO1366; iSF_1195; iE…	Reactome Compound: http://identifiers.org/reactome/R-ALL-141350; Reactome Compound: http://identifiers.org/reactome/R-ALL-29610; KEGG Compound: http://identifiers.org/kegg.compound/C00134; CHEBI: http://identifiers.org/chebi/CHEBI:14972; CHEBI: http://identifiers.org/chebi/CHEBI:17148; CHEBI: http://identifiers.org/chebi/CHEBI:26405; CHEBI: http://identifiers.org/chebi/CHEBI:326268; CHEBI: http:/…
Inorganic triphosphate	metabolite	pppi_c	pppi	Inorganic triphosphate	Inorganic Compounds & Ions	iLB1027_lipid; iCHOv1; iJB785; Recon3D; iEC1349_Crooks; iNF517; iEC1356_Bl21DE3; iML1515; iYS854; iEK1008; iAM_Pk459; iSynCJ816; iEC1364_W; iAM_Pc455; iCN900; iYS1720; iEC1372_W3110; iEC1368_DH5a; iEC1344_C; iAM_Pf480; iCN718; iAM_Pv461; iJN1463; iAM_Pb448; iNRG857_1313; iLF82_1304; iETEC_1333; iEKO11_1354; iECSP_1301; iECSF_1327; iECSE_1348; iECUMN_1333; iECW_1372; iEcSMS35_1347; iS_1188; iG2583…	KEGG Compound: http://identifiers.org/kegg.compound/C00536; CHEBI: http://identifiers.org/chebi/CHEBI:18036; CHEBI: http://identifiers.org/chebi/CHEBI:29203; CHEBI: http://identifiers.org/chebi/CHEBI:39942; CHEBI: http://identifiers.org/chebi/CHEBI:39949; CHEBI: http://identifiers.org/chebi/CHEBI:48313; CHEBI: http://identifiers.org/chebi/CHEBI:48314; CHEBI: http://identifiers.org/chebi/CHEBI:483…
D-Mannose 1-phosphate	metabolite	man1p_c	man1p	D-Mannose 1-phosphate	Carbohydrates & Sugar Derivatives	iLF82_1304; iS_1188; iECSF_1327; iG2583_1286; iEcSMS35_1347; iEKO11_1354; iECSP_1301; iNRG857_1313; iECSE_1348; iETEC_1333; iECUMN_1333; iECW_1372; iEC042_1314; ic_1306; iAF1260; iPC815; iMM904; iND750; iJO1366; iE2348C_1286; iNJ661; iIT341; iSB619; iBWG_1329; iAPECO1_1312; iSF_1195; iB21_1397; iMM1415; iRC1080; iAF1260b; iHN637; iAB_RBC_283; STM_v1_0; iJN678; iAF987; iY75_1357; iYL1228; iYO844; …	Reactome Compound: http://identifiers.org/reactome/R-ALL-532531; KEGG Compound: http://identifiers.org/kegg.compound/C00636; CHEBI: http://identifiers.org/chebi/CHEBI:10261; CHEBI: http://identifiers.org/chebi/CHEBI:12327; CHEBI: http://identifiers.org/chebi/CHEBI:18205; CHEBI: http://identifiers.org/chebi/CHEBI:21058; CHEBI: http://identifiers.org/chebi/CHEBI:22404; CHEBI: http://identifiers.org…
Hexanoyl-CoA (n-C6:0CoA)	metabolite	hxcoa_c	hxcoa	Hexanoyl-CoA (n-C6:0CoA)	Lipids & Fatty Acid Metabolism	iEC1368_DH5a; iYS1720; iEC1344_C; iEC1372_W3110; iJN1463; iECP_1309; iECO111_1330; iECOK1_1307; iECIAI39_1322; iECS88_1305; iECIAI1_1343; iECNA114_1301; iECO26_1355; iEcolC_1368; iECSE_1348; iECO103_1326; iECs_1301; Recon3D; iEC1364_W; iEC1356_Bl21DE3; iEC1349_Crooks; iML1515; iECSF_1327; iEKO11_1354; iETEC_1333; iEcSMS35_1347; iS_1188; iECW_1372; iECSP_1301; iECUMN_1333; iNRG857_1313; iLF82_1304…	MetaNetX (MNX) Chemical: http://identifiers.org/metanetx.chemical/MNXM162502
Manganese	metabolite	mn2_e	mn2	Manganese	Inorganic Compounds & Ions	iE2348C_1286; iSF_1195; iBWG_1329; iAF1260; iSB619; ic_1306; iJO1366; iPC815; iEC042_1314; iB21_1397; iAPECO1_1312; iYO844; iHN637; iAF1260b; iJN678; STM_v1_0; iYL1228; iY75_1357; iAF692; iAF987; iSFV_1184; iUMNK88_1353; iSSON_1240; iSFxv_1172; iZ_1308; iUTI89_1310; iSBO_1134; iUMN146_1321; iWFL_1372; iSbBS512_1146; iSDY_1059; iECSF_1327; iECW_1372; iEKO11_1354; iECUMN_1333; iECSP_1301; iNRG857_1…	Reactome Compound: http://identifiers.org/reactome/R-ALL-1981162; Reactome Compound: http://identifiers.org/reactome/R-ALL-29418; KEGG Compound: http://identifiers.org/kegg.compound/C19610; CHEBI: http://identifiers.org/chebi/CHEBI:21435; CHEBI: http://identifiers.org/chebi/CHEBI:25156; CHEBI: http://identifiers.org/chebi/CHEBI:29035; CHEBI: http://identifiers.org/chebi/CHEBI:49749; Human Metabol…
D-Glycerate 2-phosphate	metabolite	2pg_c	2pg	D-Glycerate 2-phosphate	Carbohydrates & Sugar Derivatives	iNF517; iJB785; Recon3D; iEC1349_Crooks; iLB1027_lipid; iML1515; iYS854; iCHOv1_DG44; iEC1356_Bl21DE3; iEK1008; iAM_Pf480; iIS312; iIS312_Trypomastigote; iIS312_Amastigote; iCN900; iEC1364_W; iYS1720; iEC1368_DH5a; iAM_Pv461; iEC1344_C; iIS312_Epimastigote; iAM_Pk459; iAM_Pb448; iCN718; iSynCJ816; iAM_Pc455; iEC1372_W3110; iJN1463; iECED1_1282; iECABU_c1320; iECB_1328; iEC55989_1330; iECH74115_12…	Reactome Compound: http://identifiers.org/reactome/R-ALL-30485; KEGG Compound: http://identifiers.org/kegg.compound/C00631; CHEBI: http://identifiers.org/chebi/CHEBI:11651; CHEBI: http://identifiers.org/chebi/CHEBI:1267; CHEBI: http://identifiers.org/chebi/CHEBI:12986; CHEBI: http://identifiers.org/chebi/CHEBI:17835; CHEBI: http://identifiers.org/chebi/CHEBI:21028; CHEBI: http://identifiers.org/c…
O-Succinyl-L-homoserine	metabolite	suchms_c	suchms	O-Succinyl-L-homoserine	Amino Acids & Derivatives	iSB619; iND750; iMM904; iPC815; ic_1306; iSF_1195; iJN746; iBWG_1329; iAF1260; iJO1366; iB21_1397; iEC042_1314; iE2348C_1286; iAPECO1_1312; iNJ661; iIT341; iUTI89_1310; iSSON_1240; iUMNK88_1353; iZ_1308; iSFxv_1172; iSbBS512_1146; iUMN146_1321; iWFL_1372; iSFV_1184; iJR904; iSBO_1134; iSDY_1059; iML1515; iNF517; iEC1356_Bl21DE3; iEK1008; iEC1349_Crooks; iAF1260b; iY75_1357; STM_v1_0; iYO844; iHN6…	KEGG Compound: http://identifiers.org/kegg.compound/C01118; CHEBI: http://identifiers.org/chebi/CHEBI:12699; CHEBI: http://identifiers.org/chebi/CHEBI:12723; CHEBI: http://identifiers.org/chebi/CHEBI:16160; CHEBI: http://identifiers.org/chebi/CHEBI:21975; CHEBI: http://identifiers.org/chebi/CHEBI:57661; CHEBI: http://identifiers.org/chebi/CHEBI:7704; InChI Key: https://identifiers.org/inchikey/GN…
Succinate	metabolite	succ_e	succ	Succinate	Organic Acids	iSF_1195; iJO1366; iAF1260; iEC042_1314; iIT341; iB21_1397; iND750; iBWG_1329; iE2348C_1286; iNJ661; ic_1306; iMM904; iAPECO1_1312; iJN746; iPC815; iAF1260b; iRC1080; iYL1228; iJN678; STM_v1_0; iAT_PLT_636; RECON1; iY75_1357; iYO844; iMM1415; iZ_1308; iSSON_1240; iUTI89_1310; iJR904; iSDY_1059; iWFL_1372; iSBO_1134; iUMN146_1321; iSbBS512_1146; iSFV_1184; e_coli_core; iSFxv_1172; iUMNK88_1353; iS…	Reactome Compound: http://identifiers.org/reactome/R-ALL-113536; Reactome Compound: http://identifiers.org/reactome/R-ALL-159939; Reactome Compound: http://identifiers.org/reactome/R-ALL-29434; Reactome Compound: http://identifiers.org/reactome/R-ALL-389583; Reactome Compound: http://identifiers.org/reactome/R-ALL-433123; Reactome Compound: http://identifiers.org/reactome/R-ALL-5278787; KEGG Comp…
DGMP C10H12N5O7P	metabolite	dgmp_c	dgmp	DGMP C10H12N5O7P	Nucleotides & Nucleosides	iE2348C_1286; iAPECO1_1312; iJO1366; iNJ661; iBWG_1329; iMM904; iAF1260; ic_1306; iEC042_1314; iND750; iSF_1195; iSB619; iPC815; iJN746; iB21_1397; iIT341; iEC55989_1330; iEcDH1_1363; iECABU_c1320; iECB_1328; iEcE24377_1341; iECH74115_1262; iECDH1ME8569_1439; iEcHS_1320; iECD_1391; iECBD_1354; iECED1_1282; iECDH10B_1368; iEcSMS35_1347; iECSE_1348; iG2583_1286; iS_1188; iECUMN_1333; iECSF_1327; iE…	Reactome Compound: http://identifiers.org/reactome/R-ALL-500071; KEGG Compound: http://identifiers.org/kegg.compound/C00362; CHEBI: http://identifiers.org/chebi/CHEBI:10496; CHEBI: http://identifiers.org/chebi/CHEBI:14074; CHEBI: http://identifiers.org/chebi/CHEBI:16192; CHEBI: http://identifiers.org/chebi/CHEBI:19246; CHEBI: http://identifiers.org/chebi/CHEBI:41902; CHEBI: http://identifiers.org…
L-Aspartate	metabolite	asp__L_p	asp__L	L-Aspartate	Amino Acids & Derivatives	iJO1366; iB21_1397; iAF1260; iAPECO1_1312; iBWG_1329; iSF_1195; iE2348C_1286; iJN746; ic_1306; iEC042_1314; iPC815; STM_v1_0; iY75_1357; iAF1260b; iYL1228; iSSON_1240; iSbBS512_1146; iUTI89_1310; iUMN146_1321; iSDY_1059; iSFV_1184; iWFL_1372; iUMNK88_1353; iSFxv_1172; iSBO_1134; iZ_1308; iLF82_1304; iECUMN_1333; iECW_1372; iECSF_1327; iEKO11_1354; iECSP_1301; iEcSMS35_1347; iG2583_1286; iETEC_133…	Reactome Compound: http://identifiers.org/reactome/R-ALL-113553; Reactome Compound: http://identifiers.org/reactome/R-ALL-29448; KEGG Compound: http://identifiers.org/kegg.compound/C00049; KEGG Compound: http://identifiers.org/kegg.compound/C16433; CHEBI: http://identifiers.org/chebi/CHEBI:13085; CHEBI: http://identifiers.org/chebi/CHEBI:132943; CHEBI: http://identifiers.org/chebi/CHEBI:17053; CH…
D-Erythrose 4-phosphate	metabolite	e4p_c	e4p	D-Erythrose 4-phosphate	Carbohydrates & Sugar Derivatives	iEC1349_Crooks; iML1515; iJB785; iEC1356_Bl21DE3; iCHOv1_DG44; Recon3D; iNF517; iEK1008; iYS854; iLB1027_lipid; iEC1368_DH5a; iAM_Pf480; iEC1372_W3110; iJN1463; iAM_Pv461; iEC1364_W; iIS312_Epimastigote; iSynCJ816; iAM_Pc455; iYS1720; iCN718; iIS312_Amastigote; iIS312_Trypomastigote; iIS312; iCN900; iEC1344_C; iAM_Pb448; iAM_Pk459; iECBD_1354; iEcE24377_1341; iEC55989_1330; iECABU_c1320; iECED1_1…	Reactome Compound: http://identifiers.org/reactome/R-ALL-29878; KEGG Compound: http://identifiers.org/kegg.compound/C00279; CHEBI: http://identifiers.org/chebi/CHEBI:12921; CHEBI: http://identifiers.org/chebi/CHEBI:16897; CHEBI: http://identifiers.org/chebi/CHEBI:20927; CHEBI: http://identifiers.org/chebi/CHEBI:4114; CHEBI: http://identifiers.org/chebi/CHEBI:42349; CHEBI: http://identifiers.org/c…
Deoxyguanosine	metabolite	dgsn_c	dgsn	Deoxyguanosine	Nucleotides & Nucleosides	iECIAI39_1322; iECO103_1326; iECO111_1330; iECP_1309; iECOK1_1307; iECO26_1355; iEcolC_1368; iECIAI1_1343; iECs_1301; iECS88_1305; iECNA114_1301; iJO1366; iPC815; iIT341; iJN746; iB21_1397; ic_1306; iE2348C_1286; iAF1260; iBWG_1329; iAPECO1_1312; iND750; iNJ661; iSF_1195; iMM904; iEC042_1314; iCN718; iJN1463; iCN900; iSynCJ816; iEC1372_W3110; iEC1368_DH5a; iEC1344_C; iAM_Pk459; iYS1720; iAM_Pc455…	KEGG Compound: http://identifiers.org/kegg.compound/C00330; CHEBI: http://identifiers.org/chebi/CHEBI:14116; CHEBI: http://identifiers.org/chebi/CHEBI:17172; CHEBI: http://identifiers.org/chebi/CHEBI:19244; CHEBI: http://identifiers.org/chebi/CHEBI:23624; CHEBI: http://identifiers.org/chebi/CHEBI:42667; CHEBI: http://identifiers.org/chebi/CHEBI:42867; CHEBI: http://identifiers.org/chebi/CHEBI:428…
(R)-3-Hydroxybutyryl-CoA	metabolite	3hbcoa__R_c	3hbcoa__R	(R)-3-Hydroxybutyryl-CoA	Lipids & Fatty Acid Metabolism	Recon3D; iCHOv1_DG44; iAM_Pb448; iAM_Pv461; iAM_Pk459; iJN1463; iAM_Pc455; iAM_Pf480; iCN718; iSynCJ816; iCN900; iCHOv1; iRC1080; iJN678	MetaNetX (MNX) Chemical: http://identifiers.org/metanetx.chemical/MNXM162788
3 Hydroxy 4Z decenoyl CoA	metabolite	R3hdec4coa_c	R3hdec4coa	3 Hydroxy 4Z decenoyl CoA	Lipids & Fatty Acid Metabolism	iJN1463
(R)-3-Hydroxybutanoate	metabolite	bhb_c	bhb	(R)-3-Hydroxybutanoate	Alcohols, Aldehydes & Ketones	iJN746; iNJ661; iCN900; iCN718; iEC1368_DH5a; iJN1463; iEC1344_C; Recon3D; iEK1008; iCHOv1_DG44; iCHOv1; RECON1; iMM1415; iEcE24377_1341; iECIAI1_1343	Reactome Compound: http://identifiers.org/reactome/R-ALL-5696461; Reactome Compound: http://identifiers.org/reactome/R-ALL-73911; KEGG Compound: http://identifiers.org/kegg.compound/C01089; CHEBI: http://identifiers.org/chebi/CHEBI:10983; CHEBI: http://identifiers.org/chebi/CHEBI:17066; CHEBI: http://identifiers.org/chebi/CHEBI:18666; CHEBI: http://identifiers.org/chebi/CHEBI:322; Human Metabolom…
3-Oxohexanoyl-CoA	metabolite	3ohcoa_c	3ohcoa	3-Oxohexanoyl-CoA	Lipids & Fatty Acid Metabolism	iECH74115_1262; iECB_1328; iEcDH1_1363; iECABU_c1320; iECBD_1354; iEC55989_1330; iECDH10B_1368; iEcHS_1320; iECED1_1282; iEcE24377_1341; iECD_1391; iECDH1ME8569_1439; iYL1228; iSBO_1134; iWFL_1372; iSFV_1184; iSDY_1059; iSSON_1240; iUMNK88_1353; iSbBS512_1146; iZ_1308; iUTI89_1310; iUMN146_1321; iSFxv_1172; iYO844; iY75_1357; STM_v1_0; iAF987; iAF1260b; iECSF_1327; iECUMN_1333; iNRG857_1313; iECW…	Reactome Compound: http://identifiers.org/reactome/R-ALL-77320; KEGG Compound: http://identifiers.org/kegg.compound/C05269; CHEBI: http://identifiers.org/chebi/CHEBI:1641; CHEBI: http://identifiers.org/chebi/CHEBI:20172; CHEBI: http://identifiers.org/chebi/CHEBI:27648; CHEBI: http://identifiers.org/chebi/CHEBI:62418; Human Metabolome Database: http://identifiers.org/hmdb/HMDB03943; Human Metabolo…
Diacetyl C4H6O2	metabolite	diact_c	diact	Diacetyl C4H6O2	Alcohols, Aldehydes & Ketones	iYL1228; iNF517; iCN718; iCN900	KEGG Compound: http://identifiers.org/kegg.compound/C00741; CHEBI: http://identifiers.org/chebi/CHEBI:14134; CHEBI: http://identifiers.org/chebi/CHEBI:16583; CHEBI: http://identifiers.org/chebi/CHEBI:4479; Human Metabolome Database: http://identifiers.org/hmdb/HMDB03407; LipidMaps: http://identifiers.org/lipidmaps/LMFA12000012; BioCyc: http://identifiers.org/biocyc/META:DIACETYL; MetaNetX (MNX) C…
D-Ribose	metabolite	rib__D_e	rib__D	D-Ribose	Carbohydrates & Sugar Derivatives	iEC1349_Crooks; iML1515; iEC1364_W; iCHOv1; iCHOv1_DG44; iEK1008; iEC1356_Bl21DE3; Recon3D; iYS854; iNF517; iCN900; iEC1368_DH5a; iEC1344_C; iEC1372_W3110; iYS1720; iJN1463; iCN718; iECIAI1_1343; iECO111_1330; iECO26_1355; iECs_1301; iECSE_1348; iECO103_1326; iECOK1_1307; iECIAI39_1322; iECNA114_1301; iECS88_1305; iEcolC_1368; iECP_1309; iEcE24377_1341; iECD_1391; iEcHS_1320; iECABU_c1320; iECBD_…	KEGG Compound: http://identifiers.org/kegg.compound/C00121; KEGG Compound: http://identifiers.org/kegg.compound/C21057; CHEBI: http://identifiers.org/chebi/CHEBI:13011; CHEBI: http://identifiers.org/chebi/CHEBI:16988; CHEBI: http://identifiers.org/chebi/CHEBI:21078; CHEBI: http://identifiers.org/chebi/CHEBI:4233; CHEBI: http://identifiers.org/chebi/CHEBI:46999; CHEBI: http://identifiers.org/chebi…
Butyrate (n-C4:0)	metabolite	but_c	but	Butyrate (n-C4:0)	Organic Acids	iECDH1ME8569_1439; iECABU_c1320; iECB_1328; iECH74115_1262; iEC55989_1330; iEcDH1_1363; iECBD_1354; iEcHS_1320; iECD_1391; iECED1_1282; iEcE24377_1341; iECDH10B_1368; iUMNK88_1353; iSbBS512_1146; iWFL_1372; iZ_1308; iUTI89_1310; iSDY_1059; iSFV_1184; iSBO_1134; iSSON_1240; iJR904; iYL1228; iSFxv_1172; iUMN146_1321; iY75_1357; iMM1415; iHN637; RECON1; iCHOv1; iAF1260b; iRC1080; iYO844; iAF987; iLJ…	MetaNetX (MNX) Chemical: http://identifiers.org/metanetx.chemical/MNXM162281
Thymidine C10H14N2O5	metabolite	thymd_c	thymd	Thymidine C10H14N2O5	Nucleotides & Nucleosides	iZ_1308; iSFV_1184; iUMNK88_1353; iJR904; iSbBS512_1146; iSFxv_1172; iSSON_1240; iUMN146_1321; iSDY_1059; iUTI89_1310; iSBO_1134; iWFL_1372; iECBD_1354; iECD_1391; iECABU_c1320; iECH74115_1262; iECB_1328; iECED1_1282; iEC55989_1330; iEcDH1_1363; iEcE24377_1341; iECDH10B_1368; iECDH1ME8569_1439; iAM_Pv461; iIS312_Epimastigote; iEC1344_C; iIS312_Trypomastigote; iIS312_Amastigote; iAM_Pk459; iAM_Pb4…	Reactome Compound: http://identifiers.org/reactome/R-ALL-83928; KEGG Compound: http://identifiers.org/kegg.compound/C00214; CHEBI: http://identifiers.org/chebi/CHEBI:15244; CHEBI: http://identifiers.org/chebi/CHEBI:17748; CHEBI: http://identifiers.org/chebi/CHEBI:19273; CHEBI: http://identifiers.org/chebi/CHEBI:45782; CHEBI: http://identifiers.org/chebi/CHEBI:45834; CHEBI: http://identifiers.org/…
Branching glycogen 4 units	metabolite	bglyg4n_c	bglyg4n	Branching glycogen 4 units	Carbohydrates & Sugar Derivatives	iJN1463
Glycogen 4 units linear glucan	metabolite	glyg4n_c	glyg4n	Glycogen 4 units linear glucan	Carbohydrates & Sugar Derivatives	iJN1463

## Sheet: Table B
Table S13b
Node	node_type	bigg_id	universal_bigg_id	metabolite_name	Super.class	bigg_model_list	database_links
Phenylacetaldehyde	metabolite	pacald_c	pacald	Phenylacetaldehyde	Alcohols & Aldehydes	iAT_PLT_636; iAF1260b; STM_v1_0; RECON1; iY75_1357; iYL1228; iMM1415; iCHOv1_DG44; iEC1349_Crooks; iCHOv1; iNF517; iML1515; iEC1356_Bl21DE3; Recon3D; iEK1008; iECD_1391; iECABU_c1320; iECED1_1282; iEC55989_1330; iECDH1ME8569_1439; iECB_1328; iEcDH1_1363; iECBD_1354; iEcE24377_1341; iECH74115_1262; iEcHS_1320; iECDH10B_1368; iWFL_1372; iSFxv_1172; iSBO_1134; iUMNK88_1353; iJR904; iSbBS512_1146; iS…	Reactome Compound: http://identifiers.org/reactome/R-ALL-500607; KEGG Compound: http://identifiers.org/kegg.compound/C00601; CHEBI: http://identifiers.org/chebi/CHEBI:14778; CHEBI: http://identifiers.org/chebi/CHEBI:16424; CHEBI: http://identifiers.org/chebi/CHEBI:25972; CHEBI: http://identifiers.org/chebi/CHEBI:43163; CHEBI: http://identifiers.org/chebi/CHEBI:8084; InChI Key: https://identifiers…
Calcium	metabolite	ca2_c	ca2	Calcium	Inorganic Compounds & Ion	iSbBS512_1146; iEKO11_1354; iNRG857_1313; iG2583_1286; iS_1188; iECUMN_1333; iETEC_1333; iECSF_1327; iEcSMS35_1347; iECW_1372; iLF82_1304; iECSP_1301; iMM1415; iAT_PLT_636; iYO844; iY75_1357; iAF1260b; iAB_RBC_283; iHN637; iCHOv1; iAF987; iAF692; iJN678; STM_v1_0; RECON1; iECs_1301; iECS88_1305; iECO26_1355; iECIAI1_1343; iECP_1309; iECOK1_1307; iECO103_1326; iECSE_1348; iECNA114_1301; iECIAI39_1…	Reactome Compound: http://identifiers.org/reactome/R-ALL-111875; Reactome Compound: http://identifiers.org/reactome/R-ALL-139827; Reactome Compound: http://identifiers.org/reactome/R-ALL-1606834; Reactome Compound: http://identifiers.org/reactome/R-ALL-167012; Reactome Compound: http://identifiers.org/reactome/R-ALL-2855229; Reactome Compound: http://identifiers.org/reactome/R-ALL-74016; Reactome…
Magnesium	metabolite	mg2_e	mg2	Magnesium	Inorganic Compounds & Ion	iEC1349_Crooks; iEC1364_W; iEC1356_Bl21DE3; iLB1027_lipid; iML1515; iJB785; iEK1008; iYS854; iCN718; iEC1344_C; iCN900; iYS1720; iAM_Pv461; iEC1372_W3110; iAM_Pk459; iSynCJ816; iEC1368_DH5a; iAM_Pc455; iJN1463; iAM_Pb448; iAM_Pf480; iECs_1301; iECSE_1348; iECO111_1330; iEcolC_1368; iECO26_1355; iECIAI39_1322; iECIAI1_1343; iECOK1_1307; iECNA114_1301; iECS88_1305; iECP_1309; iECO103_1326; iECED1_1…	Reactome Compound: http://identifiers.org/reactome/R-ALL-109496; Reactome Compound: http://identifiers.org/reactome/R-ALL-114632; Reactome Compound: http://identifiers.org/reactome/R-ALL-29926; Reactome Compound: http://identifiers.org/reactome/R-ALL-5336432; KEGG Compound: http://identifiers.org/kegg.compound/C00305; CHEBI: http://identifiers.org/chebi/CHEBI:13379; CHEBI: http://identifiers.org/…
Manganese	metabolite	mn2_e	mn2	Manganese	Inorganic Compounds & Ion	iE2348C_1286; iSF_1195; iBWG_1329; iAF1260; iSB619; ic_1306; iJO1366; iPC815; iEC042_1314; iB21_1397; iAPECO1_1312; iYO844; iHN637; iAF1260b; iJN678; STM_v1_0; iYL1228; iY75_1357; iAF692; iAF987; iSFV_1184; iUMNK88_1353; iSSON_1240; iSFxv_1172; iZ_1308; iUTI89_1310; iSBO_1134; iUMN146_1321; iWFL_1372; iSbBS512_1146; iSDY_1059; iECSF_1327; iECW_1372; iEKO11_1354; iECUMN_1333; iECSP_1301; iNRG857_1…	Reactome Compound: http://identifiers.org/reactome/R-ALL-1981162; Reactome Compound: http://identifiers.org/reactome/R-ALL-29418; KEGG Compound: http://identifiers.org/kegg.compound/C19610; CHEBI: http://identifiers.org/chebi/CHEBI:21435; CHEBI: http://identifiers.org/chebi/CHEBI:25156; CHEBI: http://identifiers.org/chebi/CHEBI:29035; CHEBI: http://identifiers.org/chebi/CHEBI:49749; Human Metabol…
Co2+	metabolite	cobalt2_e	cobalt2	Co2+	Inorganic Compounds & Ion	iECS88_1305; iECSE_1348; iECO103_1326; iECOK1_1307; iECIAI1_1343; iECNA114_1301; iECIAI39_1322; iECO111_1330; iECO26_1355; iECs_1301; iECP_1309; iEcolC_1368; iEKO11_1354; iS_1188; iLF82_1304; iECW_1372; iEcSMS35_1347; iETEC_1333; iG2583_1286; iECSF_1327; iECSP_1301; iNRG857_1313; iECUMN_1333; iJN678; iAF1260b; iY75_1357; iAF692; STM_v1_0; iAF987; iYO844; iHN637; iAPECO1_1312; iB21_1397; iE2348C_1…	KEGG Compound: http://identifiers.org/kegg.compound/C00175; CHEBI: http://identifiers.org/chebi/CHEBI:23337; CHEBI: http://identifiers.org/chebi/CHEBI:48827; CHEBI: http://identifiers.org/chebi/CHEBI:48828; Human Metabolome Database: http://identifiers.org/hmdb/HMDB00608; BioCyc: http://identifiers.org/biocyc/META:CO+2; MetaNetX (MNX) Chemical: http://identifiers.org/metanetx.chemical/MNXM90960; …
Hydrogen	metabolite	h2_p	h2	Hydrogen	Inorganic Compounds & Ion	iUTI89_1310; iSDY_1059; iYL1228; iSFxv_1172; iSFV_1184; iUMNK88_1353; iSbBS512_1146; iWFL_1372; iSBO_1134; iZ_1308; iUMN146_1321; iSSON_1240; iEC55989_1330; iECDH1ME8569_1439; iECH74115_1262; iECD_1391; iECABU_c1320; iEcHS_1320; iECB_1328; iECBD_1354; iEcDH1_1363; iEcE24377_1341; iECED1_1282; iECDH10B_1368; iEC1372_W3110; iSynCJ816; iEC1368_DH5a; iYS1720; iEC1344_C; iEC1364_W; iEC1356_Bl21DE3; iM…	Reactome Compound: http://identifiers.org/reactome/R-ALL-113555; KEGG Compound: http://identifiers.org/kegg.compound/C00282; CHEBI: http://identifiers.org/chebi/CHEBI:13350; CHEBI: http://identifiers.org/chebi/CHEBI:18276; CHEBI: http://identifiers.org/chebi/CHEBI:25363; CHEBI: http://identifiers.org/chebi/CHEBI:29294; CHEBI: http://identifiers.org/chebi/CHEBI:29298; CHEBI: http://identifiers.org…
Hydrogen sulfide	metabolite	h2s_c	h2s	Hydrogen sulfide	Inorganic Compounds & Ion	iIS312; iIS312_Epimastigote; iEC1368_DH5a; iEC1364_W; iEC1372_W3110; iJN1463; iIS312_Trypomastigote; iSynCJ816; iIS312_Amastigote; iYS1720; iCN718; iCN900; iEC1344_C; iECO111_1330; iECO103_1326; iECOK1_1307; iECIAI39_1322; iECIAI1_1343; iECNA114_1301; iECS88_1305; iEcolC_1368; iECP_1309; iECO26_1355; iECs_1301; iML1515; iEC1349_Crooks; iLB1027_lipid; iNF517; iEC1356_Bl21DE3; iEK1008; iYS854; iJB7…	Reactome Compound: http://identifiers.org/reactome/R-ALL-1614532; Reactome Compound: http://identifiers.org/reactome/R-ALL-1655881; Reactome Compound: http://identifiers.org/reactome/R-ALL-1663154; KEGG Compound: http://identifiers.org/kegg.compound/C00283; CHEBI: http://identifiers.org/chebi/CHEBI:13356; CHEBI: http://identifiers.org/chebi/CHEBI:14414; CHEBI: http://identifiers.org/chebi/CHEBI:1…
Inorganic triphosphate	metabolite	pppi_c	pppi	Inorganic triphosphate	Inorganic Compounds & Ion	iLB1027_lipid; iCHOv1; iJB785; Recon3D; iEC1349_Crooks; iNF517; iEC1356_Bl21DE3; iML1515; iYS854; iEK1008; iAM_Pk459; iSynCJ816; iEC1364_W; iAM_Pc455; iCN900; iYS1720; iEC1372_W3110; iEC1368_DH5a; iEC1344_C; iAM_Pf480; iCN718; iAM_Pv461; iJN1463; iAM_Pb448; iNRG857_1313; iLF82_1304; iETEC_1333; iEKO11_1354; iECSP_1301; iECSF_1327; iECSE_1348; iECUMN_1333; iECW_1372; iEcSMS35_1347; iS_1188; iG2583…	KEGG Compound: http://identifiers.org/kegg.compound/C00536; CHEBI: http://identifiers.org/chebi/CHEBI:18036; CHEBI: http://identifiers.org/chebi/CHEBI:29203; CHEBI: http://identifiers.org/chebi/CHEBI:39942; CHEBI: http://identifiers.org/chebi/CHEBI:39949; CHEBI: http://identifiers.org/chebi/CHEBI:48313; CHEBI: http://identifiers.org/chebi/CHEBI:48314; CHEBI: http://identifiers.org/chebi/CHEBI:483…
Phosphate	metabolite	pi_e	pi	Phosphate	Inorganic Compounds & Ion	iIS312_Epimastigote; iEC1368_DH5a; iIS312; iYS1720; iAM_Pc455; iIS312_Amastigote; iAM_Pk459; iEC1372_W3110; iCN900; iAM_Pb448; iSynCJ816; iEC1344_C; iAM_Pv461; iIS312_Trypomastigote; iJN1463; iCN718; iAM_Pf480; iIT341; iPC815; iNJ661; iSB619; iAPECO1_1312; iJN746; iEC042_1314; iB21_1397; ic_1306; iJO1366; iMM904; iE2348C_1286; iSF_1195; iBWG_1329; iAF1260; iND750; iNRG857_1313; iECUMN_1333; iEKO1…	Reactome Compound: http://identifiers.org/reactome/R-ALL-109277; Reactome Compound: http://identifiers.org/reactome/R-ALL-113548; Reactome Compound: http://identifiers.org/reactome/R-ALL-113550; Reactome Compound: http://identifiers.org/reactome/R-ALL-113551; Reactome Compound: http://identifiers.org/reactome/R-ALL-29372; Reactome Compound: http://identifiers.org/reactome/R-ALL-5228339; Reactome …
Sulfite	metabolite	so3_e	so3	Sulfite	Inorganic Compounds & Ion	iSDY_1059; iUTI89_1310; iWFL_1372; iSBO_1134; iSbBS512_1146; iSFxv_1172; iZ_1308; iUMNK88_1353; iUMN146_1321; iSSON_1240; iSFV_1184; iECD_1391; iEcE24377_1341; iEcDH1_1363; iECB_1328; iECABU_c1320; iECED1_1282; iEC55989_1330; iECBD_1354; iEcHS_1320; iECDH10B_1368; iECH74115_1262; iECDH1ME8569_1439; iEC1368_DH5a; iCN900; iEC1372_W3110; iJN1463; iEC1344_C; iYS1720; iEC1356_Bl21DE3; iML1515; iLB1027…	KEGG Compound: http://identifiers.org/kegg.compound/C00094; KEGG Compound: http://identifiers.org/kegg.compound/C11481; CHEBI: http://identifiers.org/chebi/CHEBI:13367; CHEBI: http://identifiers.org/chebi/CHEBI:15139; CHEBI: http://identifiers.org/chebi/CHEBI:17137; CHEBI: http://identifiers.org/chebi/CHEBI:17359; CHEBI: http://identifiers.org/chebi/CHEBI:26837; CHEBI: http://identifiers.org/cheb…
Zinc	metabolite	zn2_e	zn2	Zinc	Inorganic Compounds & Ion	iEKO11_1354; iECUMN_1333; iG2583_1286; iETEC_1333; iS_1188; iECW_1372; iNRG857_1313; iECSP_1301; iECSF_1327; iEcSMS35_1347; iLF82_1304; iSDY_1059; iSSON_1240; iUMN146_1321; iUTI89_1310; iSFV_1184; iUMNK88_1353; iWFL_1372; iSBO_1134; iSbBS512_1146; iZ_1308; iSFxv_1172; iYS854; iJB785; iNF517; iEC1364_W; iEC1349_Crooks; iEC1356_Bl21DE3; Recon3D; iML1515; iAF1260b; iAF692; iYO844; iY75_1357; STM_v1_…	Reactome Compound: http://identifiers.org/reactome/R-ALL-158417; Reactome Compound: http://identifiers.org/reactome/R-ALL-216667; Reactome Compound: http://identifiers.org/reactome/R-ALL-216785; Reactome Compound: http://identifiers.org/reactome/R-ALL-29426; Reactome Compound: http://identifiers.org/reactome/R-ALL-435350; Reactome Compound: http://identifiers.org/reactome/R-ALL-437093; Reactome C…
Butanoyl-CoA	metabolite	btcoa_c	btcoa	Butanoyl-CoA	Lipids and lips-like molecules	iLJ478; iY75_1357; iRC1080; iAF987; iHN637; STM_v1_0; iAF1260b; iYO844; iCHOv1; iEC1364_W; iEC1349_Crooks; iCHOv1_DG44; Recon3D; iML1515; iEC1356_Bl21DE3; iAPECO1_1312; iB21_1397; iJO1366; iE2348C_1286; iSB619; ic_1306; iEC042_1314; iSF_1195; iPC815; iBWG_1329; iAF1260; iJN746; iECNA114_1301; iECP_1309; iECSE_1348; iECs_1301; iECS88_1305; iECIAI1_1343; iECO103_1326; iEcolC_1368; iECOK1_1307; iECI…	Reactome Compound: http://identifiers.org/reactome/R-ALL-77318; KEGG Compound: http://identifiers.org/kegg.compound/C00136; CHEBI: http://identifiers.org/chebi/CHEBI:13926; CHEBI: http://identifiers.org/chebi/CHEBI:15517; CHEBI: http://identifiers.org/chebi/CHEBI:22953; CHEBI: http://identifiers.org/chebi/CHEBI:22973; CHEBI: http://identifiers.org/chebi/CHEBI:3235; CHEBI: http://identifiers.org/c…
Decanoyl-CoA (n-C10:0CoA)	metabolite	dcacoa_c	dcacoa	Decanoyl-CoA (n-C10:0CoA)	Organic Acids	iWFL_1372; iYL1228; iSFxv_1172; iUMNK88_1353; iUTI89_1310; iSSON_1240; iSDY_1059; iSBO_1134; iZ_1308; iUMN146_1321; iSFV_1184; iSbBS512_1146; iEcolC_1368; iECs_1301; iECP_1309; iECO103_1326; iECS88_1305; iECO26_1355; iECIAI1_1343; iECOK1_1307; iECIAI39_1322; iECSE_1348; iECO111_1330; iECNA114_1301; Recon3D; iYS854; iML1515; iEC1349_Crooks; iEC1364_W; iEC1356_Bl21DE3; iY75_1357; iAT_PLT_636; RECON…	Human Metabolome Database: http://identifiers.org/hmdb/HMDB06404; MetaNetX (MNX) Chemical: http://identifiers.org/metanetx.chemical/MNXM162283
Glycerol 3-phosphate	metabolite	glyc3p_e	glyc3p	Glycerol 3-phosphate	Lipids and lips-like molecules	Recon3D; iEC1356_Bl21DE3; iEK1008; iEC1349_Crooks; iML1515; iNF517; iEC1364_W; iYS854; iYS1720; iEC1344_C; iCN718; iEC1368_DH5a; iEC1372_W3110; iECO103_1326; iECOK1_1307; iECO111_1330; iECO26_1355; iECS88_1305; iECSE_1348; iECIAI1_1343; iECNA114_1301; iECs_1301; iECIAI39_1322; iECP_1309; iEcolC_1368; iECABU_c1320; iEcE24377_1341; iEcDH1_1363; iECBD_1354; iECDH10B_1368; iEcHS_1320; iECH74115_1262;…	Reactome Compound: http://identifiers.org/reactome/R-ALL-188458; Reactome Compound: http://identifiers.org/reactome/R-ALL-76114; InChI Key: https://identifiers.org/inchikey/AWUCVROLDVIAJX-GSVOUGTGSA-L; KEGG Compound: http://identifiers.org/kegg.compound/C00093; CHEBI: http://identifiers.org/chebi/CHEBI:10648; CHEBI: http://identifiers.org/chebi/CHEBI:12843; CHEBI: http://identifiers.org/chebi/CHE…
Hexanoyl-CoA (n-C6:0CoA)	metabolite	hxcoa_c	hxcoa	Hexanoyl-CoA (n-C6:0CoA)	Lipids and lips-like molecules	iEC1368_DH5a; iYS1720; iEC1344_C; iEC1372_W3110; iJN1463; iECP_1309; iECO111_1330; iECOK1_1307; iECIAI39_1322; iECS88_1305; iECIAI1_1343; iECNA114_1301; iECO26_1355; iEcolC_1368; iECSE_1348; iECO103_1326; iECs_1301; Recon3D; iEC1364_W; iEC1356_Bl21DE3; iEC1349_Crooks; iML1515; iECSF_1327; iEKO11_1354; iETEC_1333; iEcSMS35_1347; iS_1188; iECW_1372; iECSP_1301; iECUMN_1333; iNRG857_1313; iLF82_1304…	MetaNetX (MNX) Chemical: http://identifiers.org/metanetx.chemical/MNXM162502
Isobutyryl-CoA	metabolite	ibcoa_c	ibcoa	Isobutyryl-CoA	Lipids and lips-like molecules	iYO844; iAF692; iAF987; iEK1008; iYS854; iNF517; iCN718; iCN900; iJN1463; iSB619; iJN746	Reactome Compound: http://identifiers.org/reactome/R-ALL-70851; InChI Key: https://identifiers.org/inchikey/AEWHYWSPVRZHCT-NDZSKPAWSA-J; KEGG Compound: http://identifiers.org/kegg.compound/C00630; CHEBI: http://identifiers.org/chebi/CHEBI:11629; CHEBI: http://identifiers.org/chebi/CHEBI:1214; CHEBI: http://identifiers.org/chebi/CHEBI:12754; CHEBI: http://identifiers.org/chebi/CHEBI:15479; CHEBI: …
O-Succinylbenzoyl-CoA	metabolite	sbzcoa_c	sbzcoa	O-Succinylbenzoyl-CoA	Lipids and lips-like molecules	iCN900; iCN718; iAM_Pf480; iAM_Pk459; iYS1720; iEC1372_W3110; iEC1364_W; iAM_Pb448; iEC1344_C; iEC1368_DH5a; iAM_Pv461; iSynCJ816; iAM_Pc455; iECO26_1355; iECOK1_1307; iECs_1301; iEcolC_1368; iECS88_1305; iECO103_1326; iECO111_1330; iECIAI39_1322; iECIAI1_1343; iECP_1309; iECNA114_1301; ic_1306; iE2348C_1286; iAPECO1_1312; iAF1260; iIT341; iJO1366; iBWG_1329; iSF_1195; iB21_1397; iPC815; iSB619; …	InChI Key: https://identifiers.org/inchikey/AVOVYFCDODUXLY-HSJNEKGZSA-I; KEGG Compound: http://identifiers.org/kegg.compound/C03160; CHEBI: http://identifiers.org/chebi/CHEBI:12700; CHEBI: http://identifiers.org/chebi/CHEBI:1279; CHEBI: http://identifiers.org/chebi/CHEBI:12836; CHEBI: http://identifiers.org/chebi/CHEBI:15509; CHEBI: http://identifiers.org/chebi/CHEBI:19779; CHEBI: http://identifi…
Octanoyl-CoA (n-C8:0CoA)	metabolite	occoa_c	occoa	Octanoyl-CoA (n-C8:0CoA)	Lipids and lips-like molecules	iYO844; iY75_1357; STM_v1_0; iAF987; iAT_PLT_636; iAF1260b; iMM1415; RECON1; iYL1228; iEC1356_Bl21DE3; Recon3D; iEC1364_W; iCHOv1_DG44; iML1515; iCHOv1; iEC1349_Crooks; iEK1008; iEcDH1_1363; iEC55989_1330; iECDH10B_1368; iECH74115_1262; iEcHS_1320; iECABU_c1320; iECBD_1354; iECED1_1282; iECD_1391; iECB_1328; iECDH1ME8569_1439; iEcE24377_1341; iSbBS512_1146; iSFV_1184; iSBO_1134; iWFL_1372; iUTI89…	Reactome Compound: http://identifiers.org/reactome/R-ALL-390303; Reactome Compound: http://identifiers.org/reactome/R-ALL-77337; KEGG Compound: http://identifiers.org/kegg.compound/C01944; CHEBI: http://identifiers.org/chebi/CHEBI:14681; CHEBI: http://identifiers.org/chebi/CHEBI:15533; CHEBI: http://identifiers.org/chebi/CHEBI:25651; CHEBI: http://identifiers.org/chebi/CHEBI:41542; CHEBI: http://…
S-Acetyldihydrolipoamide	metabolite	adhlam_c	adhlam	S-Acetyldihydrolipoamide	Lipids and lips-like molecules	iCN718; iSynCJ816; iJN1463; iNJ661; iJN746; iJN678; iYS854; iEK1008	InChI Key: https://identifiers.org/inchikey/ARGXEXVCHMNAQU-UHFFFAOYSA-N; KEGG Compound: http://identifiers.org/kegg.compound/C01136; CHEBI: http://identifiers.org/chebi/CHEBI:12738; CHEBI: http://identifiers.org/chebi/CHEBI:16807; CHEBI: http://identifiers.org/chebi/CHEBI:22029; CHEBI: http://identifiers.org/chebi/CHEBI:8940; Human Metabolome Database: http://identifiers.org/hmdb/HMDB01526; Human…
Pauljensenia_sp900541895	microbe				Microbe
Streptococcus_AIMSoral1	microbe				Microbe
Rothia_AIMSoral2	microbe				Microbe
DAMP C10H12N5O6P	metabolite	damp_c	damp	DAMP C10H12N5O6P	Nucleotides & Nucleosides	iS_1188; iEcSMS35_1347; iECSF_1327; iETEC_1333; iECW_1372; iLF82_1304; iECSP_1301; iECSE_1348; iNRG857_1313; iECUMN_1333; iEKO11_1354; iG2583_1286; iRC1080; iY75_1357; iAF692; iAF987; iYO844; STM_v1_0; RECON1; iHN637; iLJ478; iMM1415; iJN678; iCHOv1; iAF1260b; iECS88_1305; iECOK1_1307; iECP_1309; iECNA114_1301; iECO26_1355; iECO103_1326; iECIAI39_1322; iECIAI1_1343; iECO111_1330; iECs_1301; iEcol…	Reactome Compound: http://identifiers.org/reactome/R-ALL-109386; Reactome Compound: http://identifiers.org/reactome/R-ALL-500088; KEGG Compound: http://identifiers.org/kegg.compound/C00360; CHEBI: http://identifiers.org/chebi/CHEBI:10490; CHEBI: http://identifiers.org/chebi/CHEBI:14068; CHEBI: http://identifiers.org/chebi/CHEBI:17713; CHEBI: http://identifiers.org/chebi/CHEBI:19236; CHEBI: http:/…
DGMP C10H12N5O7P	metabolite	dgmp_c	dgmp	DGMP C10H12N5O7P	Nucleotides & Nucleosides	iE2348C_1286; iAPECO1_1312; iJO1366; iNJ661; iBWG_1329; iMM904; iAF1260; ic_1306; iEC042_1314; iND750; iSF_1195; iSB619; iPC815; iJN746; iB21_1397; iIT341; iEC55989_1330; iEcDH1_1363; iECABU_c1320; iECB_1328; iEcE24377_1341; iECH74115_1262; iECDH1ME8569_1439; iEcHS_1320; iECD_1391; iECBD_1354; iECED1_1282; iECDH10B_1368; iEcSMS35_1347; iECSE_1348; iG2583_1286; iS_1188; iECUMN_1333; iECSF_1327; iE…	Reactome Compound: http://identifiers.org/reactome/R-ALL-500071; KEGG Compound: http://identifiers.org/kegg.compound/C00362; CHEBI: http://identifiers.org/chebi/CHEBI:10496; CHEBI: http://identifiers.org/chebi/CHEBI:14074; CHEBI: http://identifiers.org/chebi/CHEBI:16192; CHEBI: http://identifiers.org/chebi/CHEBI:19246; CHEBI: http://identifiers.org/chebi/CHEBI:41902; CHEBI: http://identifiers.org…
Thymidine C10H14N2O5	metabolite	thymd_c	thymd	Thymidine C10H14N2O5	Nucleotides & Nucleosides	iZ_1308; iSFV_1184; iUMNK88_1353; iJR904; iSbBS512_1146; iSFxv_1172; iSSON_1240; iUMN146_1321; iSDY_1059; iUTI89_1310; iSBO_1134; iWFL_1372; iECBD_1354; iECD_1391; iECABU_c1320; iECH74115_1262; iECB_1328; iECED1_1282; iEC55989_1330; iEcDH1_1363; iEcE24377_1341; iECDH10B_1368; iECDH1ME8569_1439; iAM_Pv461; iIS312_Epimastigote; iEC1344_C; iIS312_Trypomastigote; iIS312_Amastigote; iAM_Pk459; iAM_Pb4…	Reactome Compound: http://identifiers.org/reactome/R-ALL-83928; KEGG Compound: http://identifiers.org/kegg.compound/C00214; CHEBI: http://identifiers.org/chebi/CHEBI:15244; CHEBI: http://identifiers.org/chebi/CHEBI:17748; CHEBI: http://identifiers.org/chebi/CHEBI:19273; CHEBI: http://identifiers.org/chebi/CHEBI:45782; CHEBI: http://identifiers.org/chebi/CHEBI:45834; CHEBI: http://identifiers.org/…
3-(Imidazol-4-yl)-2-oxopropyl phosphate	metabolite	imacp_c	imacp	3-(Imidazol-4-yl)-2-oxopropyl phosphate	Organic Acids	iECBD_1354; iECDH10B_1368; iECED1_1282; iEcDH1_1363; iEcHS_1320; iECABU_c1320; iECD_1391; iECB_1328; iEC55989_1330; iEcE24377_1341; iECDH1ME8569_1439; iECH74115_1262; iECUMN_1333; iLF82_1304; iG2583_1286; iEcSMS35_1347; iECSP_1301; iNRG857_1313; iECSF_1327; iEKO11_1354; iS_1188; iECSE_1348; iETEC_1333; iECW_1372; iECP_1309; iECO26_1355; iECNA114_1301; iECIAI39_1322; iECs_1301; iECIAI1_1343; iECOK…	KEGG Compound: http://identifiers.org/kegg.compound/C01267; CHEBI: http://identifiers.org/chebi/CHEBI:11736; CHEBI: http://identifiers.org/chebi/CHEBI:1437; CHEBI: http://identifiers.org/chebi/CHEBI:16426; CHEBI: http://identifiers.org/chebi/CHEBI:19941; CHEBI: http://identifiers.org/chebi/CHEBI:57766; Human Metabolome Database: http://identifiers.org/hmdb/HMDB12236; BioCyc: http://identifiers.or…
D-Glutamate	metabolite	glu__D_c	glu__D	D-Glutamate	Amino Acids & Derivatives	iECH74115_1262; iECABU_c1320; iEcHS_1320; iECBD_1354; iEcDH1_1363; iEcE24377_1341; iECDH10B_1368; iEC55989_1330; iECDH1ME8569_1439; iECED1_1282; iECB_1328; iECD_1391; iS_1188; iG2583_1286; iETEC_1333; iEKO11_1354; iECSE_1348; iECSP_1301; iECW_1372; iLF82_1304; iECSF_1327; iECUMN_1333; iEcSMS35_1347; iNRG857_1313; iECNA114_1301; iECS88_1305; iECP_1309; iECO103_1326; iECOK1_1307; iECIAI1_1343; iECO…	KEGG Compound: http://identifiers.org/kegg.compound/C00217; CHEBI: http://identifiers.org/chebi/CHEBI:12979; CHEBI: http://identifiers.org/chebi/CHEBI:15966; CHEBI: http://identifiers.org/chebi/CHEBI:21022; CHEBI: http://identifiers.org/chebi/CHEBI:21023; CHEBI: http://identifiers.org/chebi/CHEBI:29986; CHEBI: http://identifiers.org/chebi/CHEBI:29989; CHEBI: http://identifiers.org/chebi/CHEBI:418…
Dodecanoyl-CoA (n-C12:0CoA)	metabolite	ddcacoa_c	ddcacoa	Dodecanoyl-CoA (n-C12:0CoA)	Organic Acids	iNRG857_1313; iEcSMS35_1347; iEKO11_1354; iLF82_1304; iS_1188; iG2583_1286; iECW_1372; iECSP_1301; iECUMN_1333; iETEC_1333; iECSF_1327; iAT_PLT_636; iAF1260b; iY75_1357; iAF987; iMM1415; STM_v1_0; RECON1; iECOK1_1307; iECO103_1326; iECP_1309; iECIAI1_1343; iECNA114_1301; iECO111_1330; iECs_1301; iECS88_1305; iECO26_1355; iEcolC_1368; iECIAI39_1322; iECSE_1348; iZ_1308; iYL1228; iSDY_1059; iSSON_1…	Reactome Compound: http://identifiers.org/reactome/R-ALL-77261; KEGG Compound: http://identifiers.org/kegg.compound/C01832; CHEBI: http://identifiers.org/chebi/CHEBI:14188; CHEBI: http://identifiers.org/chebi/CHEBI:14501; CHEBI: http://identifiers.org/chebi/CHEBI:15521; CHEBI: http://identifiers.org/chebi/CHEBI:25014; CHEBI: http://identifiers.org/chebi/CHEBI:41874; CHEBI: http://identifiers.org/…
L-Lactate	metabolite	lac__L_c	lac__L	L-Lactate	Organic Acids	iAM_Pc455; iEC1372_W3110; iEC1368_DH5a; iYS1720; iCN718; iEC1344_C; iJN1463; iCN900; iAM_Pk459; iAM_Pf480; iAM_Pb448; iEC1364_W; iAM_Pv461; iECs_1301; iECOK1_1307; iECO103_1326; iECP_1309; iECO26_1355; iEcolC_1368; iECO111_1330; iECIAI39_1322; iECIAI1_1343; iECNA114_1301; iECS88_1305; iEcHS_1320; iND750; iMM904; iBWG_1329; iJO1366; iNJ661; ic_1306; iE2348C_1286; iB21_1397; iAPECO1_1312; iAF1260; …	Reactome Compound: http://identifiers.org/reactome/R-ALL-29708; Reactome Compound: http://identifiers.org/reactome/R-ALL-373863; Reactome Compound: http://identifiers.org/reactome/R-ALL-6807616; KEGG Compound: http://identifiers.org/kegg.compound/C00186; CHEBI: http://identifiers.org/chebi/CHEBI:11065; CHEBI: http://identifiers.org/chebi/CHEBI:12411; CHEBI: http://identifiers.org/chebi/CHEBI:1665…
L-Lysine	metabolite	lys__L_e	lys__L	L-Lysine	Amino Acids & Derivatives	iYS1720; iCN900; iIS312_Epimastigote; iCN718; iEC1344_C; iSynCJ816; iAM_Pc455; iAM_Pk459; iIS312_Amastigote; iJN1463; iIS312_Trypomastigote; iIS312; iEC1372_W3110; iEC1368_DH5a; iAM_Pf480; iAM_Pb448; iAM_Pv461; ic_1306; iMM904; iJO1366; iAF1260; iIT341; iAPECO1_1312; iPC815; iE2348C_1286; iJN746; iEC042_1314; iBWG_1329; iSB619; iB21_1397; iND750; iNJ661; iSF_1195; iECUMN_1333; iEKO11_1354; iS_118…	Reactome Compound: http://identifiers.org/reactome/R-ALL-29444; Reactome Compound: http://identifiers.org/reactome/R-ALL-351979; Reactome Compound: http://identifiers.org/reactome/R-ALL-351991; KEGG Compound: http://identifiers.org/kegg.compound/C00047; KEGG Compound: http://identifiers.org/kegg.compound/C16440; CHEBI: http://identifiers.org/chebi/CHEBI:13135; CHEBI: http://identifiers.org/chebi/…
L-Malate	metabolite	mal__L_e	mal__L	L-Malate	Organic Acids	iSFV_1184; iZ_1308; e_coli_core; iUTI89_1310; iSSON_1240; iUMNK88_1353; iSDY_1059; iSbBS512_1146; iSFxv_1172; iSBO_1134; iWFL_1372; iUMN146_1321; iJR904; iECDH10B_1368; iECB_1328; iECH74115_1262; iEC55989_1330; iECDH1ME8569_1439; iECED1_1282; iECBD_1354; iECD_1391; iECABU_c1320; iEcHS_1320; iEcDH1_1363; iEcE24377_1341; iCN900; iEC1372_W3110; iSynCJ816; iYS1720; iCN718; iEC1344_C; iEC1368_DH5a; iJ…	Reactome Compound: http://identifiers.org/reactome/R-ALL-113544; Reactome Compound: http://identifiers.org/reactome/R-ALL-198498; InChI Key: https://identifiers.org/inchikey/BJEPYKJPYRNKOW-REOHCLBHSA-L; KEGG Compound: http://identifiers.org/kegg.compound/C00149; CHEBI: http://identifiers.org/chebi/CHEBI:11066; CHEBI: http://identifiers.org/chebi/CHEBI:13140; CHEBI: http://identifiers.org/chebi/CH…
L-Serine	metabolite	ser__L_e	ser__L	L-Serine	Amino Acids & Derivatives	iECSE_1348; iECP_1309; iECS88_1305; iECs_1301; iECOK1_1307; iECO111_1330; iECIAI39_1322; iECO26_1355; iECIAI1_1343; iECNA114_1301; iECO103_1326; iEcolC_1368; iS_1188; iECSP_1301; iEcSMS35_1347; iECUMN_1333; iEKO11_1354; iLF82_1304; iG2583_1286; iETEC_1333; iECSF_1327; iNRG857_1313; iECW_1372; iYO844; iYL1228; STM_v1_0; RECON1; iAF1260b; iAT_PLT_636; iJN678; iY75_1357; iHN637; iMM1415; iMM904; iNJ…	Reactome Compound: http://identifiers.org/reactome/R-ALL-200736; Reactome Compound: http://identifiers.org/reactome/R-ALL-352002; Reactome Compound: http://identifiers.org/reactome/R-ALL-379732; Reactome Compound: http://identifiers.org/reactome/R-ALL-8932979; KEGG Compound: http://identifiers.org/kegg.compound/C00065; KEGG Compound: http://identifiers.org/kegg.compound/C00716; CHEBI: http://iden…
O-Succinyl-L-homoserine	metabolite	suchms_c	suchms	O-Succinyl-L-homoserine	Amino Acids & Derivatives	iSB619; iND750; iMM904; iPC815; ic_1306; iSF_1195; iJN746; iBWG_1329; iAF1260; iJO1366; iB21_1397; iEC042_1314; iE2348C_1286; iAPECO1_1312; iNJ661; iIT341; iUTI89_1310; iSSON_1240; iUMNK88_1353; iZ_1308; iSFxv_1172; iSbBS512_1146; iUMN146_1321; iWFL_1372; iSFV_1184; iJR904; iSBO_1134; iSDY_1059; iML1515; iNF517; iEC1356_Bl21DE3; iEK1008; iEC1349_Crooks; iAF1260b; iY75_1357; STM_v1_0; iYO844; iHN6…	KEGG Compound: http://identifiers.org/kegg.compound/C01118; CHEBI: http://identifiers.org/chebi/CHEBI:12699; CHEBI: http://identifiers.org/chebi/CHEBI:12723; CHEBI: http://identifiers.org/chebi/CHEBI:16160; CHEBI: http://identifiers.org/chebi/CHEBI:21975; CHEBI: http://identifiers.org/chebi/CHEBI:57661; CHEBI: http://identifiers.org/chebi/CHEBI:7704; InChI Key: https://identifiers.org/inchikey/GN…
Ornithine	metabolite	orn_e	orn	Ornithine	Amino Acids & Derivatives	iEC1364_W; iCHOv1; iEC1349_Crooks; Recon3D; iYS854; iEK1008; iEC1356_Bl21DE3; iML1515; iCHOv1_DG44; iAM_Pv461; iEC1372_W3110; iEC1344_C; iCN718; iAM_Pf480; iAM_Pc455; iAM_Pb448; iJN1463; iEC1368_DH5a; iYS1720; iAM_Pk459; iEcolC_1368; iECIAI39_1322; iECO26_1355; iECOK1_1307; iECS88_1305; iECO111_1330; iECSE_1348; iECO103_1326; iECs_1301; iECP_1309; iECIAI1_1343; iECNA114_1301; iEcHS_1320; iECABU_c…	Reactome Compound: http://identifiers.org/reactome/R-ALL-113585; Reactome Compound: http://identifiers.org/reactome/R-ALL-113586; Reactome Compound: http://identifiers.org/reactome/R-ALL-29498; InChI Key: https://identifiers.org/inchikey/AHLPHDHHMVZTML-BYPYZUCNSA-O; KEGG Compound: http://identifiers.org/kegg.compound/C00077; KEGG Compound: http://identifiers.org/kegg.compound/C01602; CHEBI: http:…
Putrescine	metabolite	ptrc_p	ptrc	Putrescine	Amino Acids & Derivatives	iEcDH1_1363; iECD_1391; iECBD_1354; iECDH10B_1368; iEC55989_1330; iEcE24377_1341; iECABU_c1320; iECB_1328; iECDH1ME8569_1439; iECH74115_1262; iECED1_1282; iECS88_1305; iEcolC_1368; iECIAI39_1322; iECO103_1326; iECP_1309; iECs_1301; iECNA114_1301; iECO26_1355; iECO111_1330; iECOK1_1307; iEcHS_1320; iECIAI1_1343; iJN746; iAF1260; iE2348C_1286; iBWG_1329; ic_1306; iAPECO1_1312; iJO1366; iSF_1195; iE…	Reactome Compound: http://identifiers.org/reactome/R-ALL-141350; Reactome Compound: http://identifiers.org/reactome/R-ALL-29610; KEGG Compound: http://identifiers.org/kegg.compound/C00134; CHEBI: http://identifiers.org/chebi/CHEBI:14972; CHEBI: http://identifiers.org/chebi/CHEBI:17148; CHEBI: http://identifiers.org/chebi/CHEBI:26405; CHEBI: http://identifiers.org/chebi/CHEBI:326268; CHEBI: http:/…
Alpha D-glucose	metabolite	glc__aD_c	glc__aD	Alpha D-glucose	Carbohydrates & Sugar Derivatives	iLJ478; iCN900	Reactome Compound: http://identifiers.org/reactome/R-ALL-113780; Reactome Compound: http://identifiers.org/reactome/R-ALL-1605745; Reactome Compound: http://identifiers.org/reactome/R-ALL-70113; Reactome Compound: http://identifiers.org/reactome/R-ALL-70115; Reactome Compound: http://identifiers.org/reactome/R-ALL-964746; KEGG Compound: http://identifiers.org/kegg.compound/C00267; CHEBI: http://i…
Alpha-D-Ribose 5-phosphate	metabolite	r5p_c	r5p	Alpha-D-Ribose 5-phosphate	Carbohydrates & Sugar Derivatives	iECs_1301; iECIAI39_1322; iECP_1309; iECO103_1326; iECNA114_1301; iEcolC_1368; iECO111_1330; iECOK1_1307; iECIAI1_1343; iECO26_1355; iECS88_1305; iMM1415; iAF987; iLJ478; iY75_1357; iRC1080; RECON1; iYL1228; iAF1260b; iAT_PLT_636; iHN637; iAB_RBC_283; iAF692; STM_v1_0; iYO844; iJN678; iJR904; iSFV_1184; iSFxv_1172; iSDY_1059; iUMN146_1321; iUTI89_1310; e_coli_core; iUMNK88_1353; iZ_1308; iSSON_12…	KEGG Compound: http://identifiers.org/kegg.compound/C03736; CHEBI: http://identifiers.org/chebi/CHEBI:10270; CHEBI: http://identifiers.org/chebi/CHEBI:12331; CHEBI: http://identifiers.org/chebi/CHEBI:18189; CHEBI: http://identifiers.org/chebi/CHEBI:22413; InChI Key: https://identifiers.org/inchikey/KTVPXOYAKDPRHY-AIHAYLRMSA-L; BioCyc: http://identifiers.org/biocyc/META:CPD-15318; MetaNetX (MNX) C…
D-Glucose	metabolite	glc__D_e	glc__D	D-Glucose	Carbohydrates & Sugar Derivatives	iS_1188; iECW_1372; iLF82_1304; iETEC_1333; iNRG857_1313; iG2583_1286; iECSF_1327; iECUMN_1333; iEcSMS35_1347; iEKO11_1354; iECSP_1301; iSBO_1134; iUTI89_1310; e_coli_core; iJR904; iSbBS512_1146; iUMNK88_1353; iSDY_1059; iZ_1308; iSSON_1240; iWFL_1372; iSFV_1184; iUMN146_1321; iSFxv_1172; iYL1228; Recon3D; iNF517; iEC1356_Bl21DE3; iEK1008; iYS854; iLB1027_lipid; iEC1364_W; iCHOv1_DG44; iEC1349_Cr…	KEGG Compound: http://identifiers.org/kegg.compound/C00031; CHEBI: http://identifiers.org/chebi/CHEBI:12965; CHEBI: http://identifiers.org/chebi/CHEBI:17634; CHEBI: http://identifiers.org/chebi/CHEBI:20999; CHEBI: http://identifiers.org/chebi/CHEBI:4167; KEGG Drug: http://identifiers.org/kegg.drug/D00009; Human Metabolome Database: http://identifiers.org/hmdb/HMDB00122; Human Metabolome Database:…
D-Glyceraldehyde	metabolite	glyald_c	glyald	D-Glyceraldehyde	Carbohydrates & Sugar Derivatives	iJR904; iSbBS512_1146; iUMNK88_1353; iSFV_1184; iYL1228; iWFL_1372; iSFxv_1172; iUTI89_1310; iZ_1308; iUMN146_1321; iSBO_1134; iSSON_1240; iSDY_1059; iCN900; iCN718; iEC1344_C; iJN1463; iEC1372_W3110; iYS1720; iEC1364_W; iEC1368_DH5a; iIS312_Trypomastigote; iIS312_Amastigote; iIS312; iSynCJ816; iIS312_Epimastigote; iG2583_1286; iNRG857_1313; iECW_1372; iECSP_1301; iECUMN_1333; iEKO11_1354; iS_118…	Reactome Compound: http://identifiers.org/reactome/R-ALL-30393; KEGG Compound: http://identifiers.org/kegg.compound/C00577; CHEBI: http://identifiers.org/chebi/CHEBI:12982; CHEBI: http://identifiers.org/chebi/CHEBI:17378; CHEBI: http://identifiers.org/chebi/CHEBI:21025; CHEBI: http://identifiers.org/chebi/CHEBI:39973; CHEBI: http://identifiers.org/chebi/CHEBI:4186; BioCyc: http://identifiers.org/…
D-Glycerate 2-phosphate	metabolite	2pg_c	2pg	D-Glycerate 2-phosphate	Carbohydrates & Sugar Derivatives	iNF517; iJB785; Recon3D; iEC1349_Crooks; iLB1027_lipid; iML1515; iYS854; iCHOv1_DG44; iEC1356_Bl21DE3; iEK1008; iAM_Pf480; iIS312; iIS312_Trypomastigote; iIS312_Amastigote; iCN900; iEC1364_W; iYS1720; iEC1368_DH5a; iAM_Pv461; iEC1344_C; iIS312_Epimastigote; iAM_Pk459; iAM_Pb448; iCN718; iSynCJ816; iAM_Pc455; iEC1372_W3110; iJN1463; iECED1_1282; iECABU_c1320; iECB_1328; iEC55989_1330; iECH74115_12…	Reactome Compound: http://identifiers.org/reactome/R-ALL-30485; KEGG Compound: http://identifiers.org/kegg.compound/C00631; CHEBI: http://identifiers.org/chebi/CHEBI:11651; CHEBI: http://identifiers.org/chebi/CHEBI:1267; CHEBI: http://identifiers.org/chebi/CHEBI:12986; CHEBI: http://identifiers.org/chebi/CHEBI:17835; CHEBI: http://identifiers.org/chebi/CHEBI:21028; CHEBI: http://identifiers.org/c…
D-Mannose 1-phosphate	metabolite	man1p_c	man1p	D-Mannose 1-phosphate	Carbohydrates & Sugar Derivatives	iLF82_1304; iS_1188; iECSF_1327; iG2583_1286; iEcSMS35_1347; iEKO11_1354; iECSP_1301; iNRG857_1313; iECSE_1348; iETEC_1333; iECUMN_1333; iECW_1372; iEC042_1314; ic_1306; iAF1260; iPC815; iMM904; iND750; iJO1366; iE2348C_1286; iNJ661; iIT341; iSB619; iBWG_1329; iAPECO1_1312; iSF_1195; iB21_1397; iMM1415; iRC1080; iAF1260b; iHN637; iAB_RBC_283; STM_v1_0; iJN678; iAF987; iY75_1357; iYL1228; iYO844; …	Reactome Compound: http://identifiers.org/reactome/R-ALL-532531; KEGG Compound: http://identifiers.org/kegg.compound/C00636; CHEBI: http://identifiers.org/chebi/CHEBI:10261; CHEBI: http://identifiers.org/chebi/CHEBI:12327; CHEBI: http://identifiers.org/chebi/CHEBI:18205; CHEBI: http://identifiers.org/chebi/CHEBI:21058; CHEBI: http://identifiers.org/chebi/CHEBI:22404; CHEBI: http://identifiers.org…
Ethanol	metabolite	etoh_p	etoh	Ethanol	Alcohols & Aldehydes	iLF82_1304; iEKO11_1354; iS_1188; iECUMN_1333; iG2583_1286; iECSE_1348; iECSP_1301; iECW_1372; iNRG857_1313; iETEC_1333; iEcSMS35_1347; iECSF_1327; iSFxv_1172; iYL1228; iUMN146_1321; iUMNK88_1353; iUTI89_1310; iSFV_1184; iSbBS512_1146; iZ_1308; iSBO_1134; iSSON_1240; iWFL_1372; iSDY_1059; iEC1349_Crooks; iML1515; iEC1356_Bl21DE3; iY75_1357; iAF987; iAF1260b; STM_v1_0; iECD_1391; iECABU_c1320; iEc…	Reactome Compound: http://identifiers.org/reactome/R-ALL-113748; Reactome Compound: http://identifiers.org/reactome/R-ALL-30203; KEGG Compound: http://identifiers.org/kegg.compound/C00469; CHEBI: http://identifiers.org/chebi/CHEBI:14222; CHEBI: http://identifiers.org/chebi/CHEBI:16236; CHEBI: http://identifiers.org/chebi/CHEBI:23978; CHEBI: http://identifiers.org/chebi/CHEBI:30878; CHEBI: http://…
Formaldehyde	metabolite	fald_p	fald	Formaldehyde	Alcohols & Aldehydes	iECOK1_1307; iECO111_1330; iECS88_1305; iECs_1301; iECO103_1326; iEcolC_1368; iECO26_1355; iECNA114_1301; iECIAI1_1343; iECP_1309; iECIAI39_1322; iNRG857_1313; iECSE_1348; iECUMN_1333; iEKO11_1354; iECW_1372; iEcSMS35_1347; iLF82_1304; iECSF_1327; iETEC_1333; iECSP_1301; iS_1188; iG2583_1286; STM_v1_0; iY75_1357; iAF1260b; iAPECO1_1312; iBWG_1329; iPC815; iB21_1397; iJO1366; ic_1306; iE2348C_1286…	Reactome Compound: http://identifiers.org/reactome/R-ALL-143501; Reactome Compound: http://identifiers.org/reactome/R-ALL-29478; Reactome Compound: http://identifiers.org/reactome/R-ALL-6797920; Reactome Compound: http://identifiers.org/reactome/R-ALL-879250; KEGG Compound: http://identifiers.org/kegg.compound/C00067; CHEBI: http://identifiers.org/chebi/CHEBI:14274; CHEBI: http://identifiers.org/…
L-Arabinose	metabolite	arab__L_c	arab__L	L-Arabinose	Carbohydrates & Sugar Derivatives	iSF_1195; iJO1366; iB21_1397; iNJ661; ic_1306; iND750; iPC815; iBWG_1329; iAF1260; iEC042_1314; iAPECO1_1312; iMM904; iE2348C_1286; iECED1_1282; iEcE24377_1341; iEcHS_1320; iEC55989_1330; iECH74115_1262; iECABU_c1320; iEcDH1_1363; iECB_1328; iECD_1391; iECDH10B_1368; iECBD_1354; iECDH1ME8569_1439; iS_1188; iNRG857_1313; iG2583_1286; iEKO11_1354; iECSF_1327; iETEC_1333; iECSP_1301; iEcSMS35_1347; …	KEGG Compound: http://identifiers.org/kegg.compound/C11476; CHEBI: http://identifiers.org/chebi/CHEBI:6182; BioCyc: http://identifiers.org/biocyc/META:CPD-15699; BioCyc: http://identifiers.org/biocyc/META:L-ARABINOSE; MetaNetX (MNX) Chemical: http://identifiers.org/metanetx.chemical/MNXM91126; InChI Key: https://identifiers.org/inchikey/PYMYPHUHKUWMLA-VAYJURFESA-N; SEED Compound: http://identifie…
Methanol	metabolite	meoh_e	meoh	Methanol	Alcohols & Aldehydes	iECW_1372; iEcSMS35_1347; iETEC_1333; iS_1188; iECSF_1327; iG2583_1286; iECUMN_1333; iLF82_1304; iECSP_1301; iEKO11_1354; iNRG857_1313; iZ_1308; iUMN146_1321; iSFxv_1172; iUMNK88_1353; iSFV_1184; iSbBS512_1146; iSBO_1134; iSSON_1240; iSDY_1059; iUTI89_1310; iWFL_1372; iEK1008; iEC1364_W; Recon3D; iJB785; iCHOv1; iEC1349_Crooks; iCHOv1_DG44; iML1515; iEC1356_Bl21DE3; iMM1415; RECON1; iAF987; iYO84…	Reactome Compound: http://identifiers.org/reactome/R-ALL-5359061; Reactome Compound: http://identifiers.org/reactome/R-ALL-5693711; KEGG Compound: http://identifiers.org/kegg.compound/C00132; CHEBI: http://identifiers.org/chebi/CHEBI:14588; CHEBI: http://identifiers.org/chebi/CHEBI:17790; CHEBI: http://identifiers.org/chebi/CHEBI:25227; CHEBI: http://identifiers.org/chebi/CHEBI:44080; CHEBI: http…
N-Acetyl-D-mannosamine	metabolite	acmana_c	acmana	N-Acetyl-D-mannosamine	Carbohydrates & Sugar Derivatives	iCN900; iEC1368_DH5a; iCN718; iEC1372_W3110; iSynCJ816; iEC1344_C; iYS1720; iECSP_1301; iEKO11_1354; iEcSMS35_1347; iG2583_1286; iLF82_1304; iETEC_1333; iECSE_1348; iECSF_1327; iNRG857_1313; iS_1188; iECW_1372; iECUMN_1333; iUMN146_1321; iUMNK88_1353; iWFL_1372; iSbBS512_1146; iZ_1308; iSDY_1059; iSSON_1240; iUTI89_1310; iSFV_1184; iJR904; iSFxv_1172; iSBO_1134; iEcDH1_1363; iECB_1328; iECDH10B_1…	Reactome Compound: http://identifiers.org/reactome/R-ALL-4085214; KEGG Compound: http://identifiers.org/kegg.compound/C00645; CHEBI: http://identifiers.org/chebi/CHEBI:12459; CHEBI: http://identifiers.org/chebi/CHEBI:12573; CHEBI: http://identifiers.org/chebi/CHEBI:17122; CHEBI: http://identifiers.org/chebi/CHEBI:21538; CHEBI: http://identifiers.org/chebi/CHEBI:58019; CHEBI: http://identifiers.or…
Staphyloferrin B	metabolite	stfrnB_e	stfrnB	Staphyloferrin B	Other class	iYS854
