# Supplementary material for: Unique ecology of co-occurring functionally and phylogenetically undescribed species in the infant oral microbiome
Source: PLoS Comput Biol. 2026 Mar 5;22(3):e1013185. doi: 10.1371/journal.pcbi.1013185 (PMC13004514; doi:10.1371/journal.pcbi.1013185)
Supplement: S14 Table — The table shows KEGG Ortholog (KO) copy numbers for enzymes predicted to facilitate uptake and efflux of exchanged metabolites in three oral bacterial species: Streptococcus AIMSoral1 (independently assembled MAG VTCC12814), Rothia AIMSoral2 (MAG_i6P11_Tongue) and Pauljensenia sp900541895 (independently assembled MAG UMGS402). (XLSX) [file pcbi.1013185.s032.xlsx]

## Sheet: S14 Table
Table S14
enzyme	Streptococcus_AIMSoral1_VTCC12814	Rothia_AIMSoral2_i6P11Tongue	Pauljensenia_sp900541895_UMGS402
K02028	4	2	2
K02036	2	0	0
K02037	1	0	0
K02038	1	0	0
K02040	1	0	0
K02052	0	0	1
K02054	1	0	0
K02777	1	2	0
K02793	2	0	0
K02794	2	0	0
K02795	2	0	0
K02796	2	0	0
K03284	1	1	0
K03303	0	3	1
K03322	1	0	1
K03699	1	3	3
K06213	0	1	1
K06895	0	1	0
K07238	3	0	0
K07335	1	0	2
K09817	0	1	0
K10005	0	1	0
K10006	0	1	0
K10007	0	1	0
K10008	0	1	0
K10039	2	0	0
K10040	2	0	0
K10041	0	0	0
K10112	1	0	1
K10830	1	0	0
K11069	1	0	0
K11070	1	0	0
K11071	1	0	0
K11072	1	0	0
K11601	0	1	0
K11602	0	1	0
K11603	0	1	0
K11733	0	1	1
K11737	0	2	1
K14696	0	1	0
K16264	1	1	1
K19971	1	0	0
K24163	1	1	1
K24180	1	0	0
