# Supplementary material for: Unique ecology of co-occurring functionally and phylogenetically undescribed species in the infant oral microbiome
Source: PLoS Comput Biol. 2026 Mar 5;22(3):e1013185. doi: 10.1371/journal.pcbi.1013185 (PMC13004514; doi:10.1371/journal.pcbi.1013185)
Supplement: S15 Table — For each species-metabolite pair, the table presents: (i) the predicted metabolite attribute (secrete/utilization) from metabolic modeling; (ii) identified transporter genes (KEGG Orthology identifiers); (iii) transporter functional annotations; (iv) transporter directionality (import/export/bidirectional) determined from literature; and (v) validation status indicating whether the transporter direction matches the predicted metabolite attribute (MATCH: concordance; MISMATCH: discordance; NA: no transporter identified). (XLSX) [file pcbi.1013185.s033.xlsx]

## Sheet: S15 Table
Table S15
Genome	Metabolite	Attribute	KO - Transporter/uptake	Description	Transport_direction	Validation
Pauljensenia_sp900541895_UMGS402	L-serine	Secrete	K02028	polar amino acid transport system ATP-binding protein	Import/export	MATCH
Pauljensenia_sp900541895_UMGS402	L-serine	Secrete	K11737	cycA; D-serine/D-alanine/glycine transporter	Import	MISMATCH
Pauljensenia_sp900541895_UMGS402	L-lysine	Utilisation	K11733	lysP; lysine-specific permease	Import	MATCH
Pauljensenia_sp900541895_UMGS402	Ornithine	Secrete	K02028	polar amino acid transport system ATP-binding protein	Import/export	MATCH
Pauljensenia_sp900541895_UMGS402	Alpha D-glucose	Secrete	K02777	crr; sugar PTS system EIIA component [EC:2.7.1.-]	Export	MATCH
Pauljensenia_sp900541895_UMGS402	Alpha D-glucose	Secrete	K10112	msmX, msmK, malK, sugC, ggtA, msiK; multiple sugar transport system ATP-binding protein [EC:7.5.2.-]	Import	MISMATCH
Pauljensenia_sp900541895_UMGS402	Calcium	Secrete/utilisation	No KO found	NA	NA	NA
Pauljensenia_sp900541895_UMGS402	D-glucose	Utilisation	No KO found	NA	NA	NA
Pauljensenia_sp900541895_UMGS402	dAMP	Utilisation	K07335	bmpA, bmpB, tmpC; basic membrane protein A and related proteins	Import	MATCH
Pauljensenia_sp900541895_UMGS402	dAMP	Utilisation	K23535	nupB; general nucleotide transport system permeate protein	Import	MATCH
Pauljensenia_sp900541895_UMGS402	dAMP	Utilisation	K23536	nupC; general nucleotide transport system permeate protein	Import	MATCH
Pauljensenia_sp900541895_UMGS402	dAMP	Utilisation	K23537	nupA; general nucleotide transport system ATP-binding protein	Import	MATCH
Pauljensenia_sp900541895_UMGS402	Hydrogen	Secrete	K24163	nhaK; monovalent cation/hydrogen antiporter	Export	MATCH
Pauljensenia_sp900541895_UMGS402	L-arabinose	Secrete	K10112	msmX, msmK, malK, sugC, ggtA, msiK; multiple sugar transport system ATP-binding protein [EC:7.5.2.-]	Import	MISMATCH
Pauljensenia_sp900541895_UMGS402	L-lactate	Secrete	K03303	lutP, lctP; lactate permease	Import	MISMATCH
Pauljensenia_sp900541895_UMGS402	L-malate	Utilisation	No KO found	NA	NA	NA
Pauljensenia_sp900541895_UMGS402	Magnesium	Secrete/utilisation	K03699	tlyC; magnesium and cobalt exporter, CNNM family	Export	MATCH
Pauljensenia_sp900541895_UMGS402	Magnesium	Secrete/utilisation	K06213	mgtE; magnesium transporter	Import	MATCH
Pauljensenia_sp900541895_UMGS402	Manganese	Utilisation	K03322	mntH; manganese transport protein	Import	MATCH
Pauljensenia_sp900541895_UMGS402	N−Acetyl−D−mannosamine	Utilisation	No KO found	NA	NA	NA
Pauljensenia_sp900541895_UMGS402	O-succinyl-L-homoserine	No interaction	No KO found	NA	NA	NA
Pauljensenia_sp900541895_UMGS402	Phosphate	Utilisation	No KO found	NA	NA	NA
Pauljensenia_sp900541895_UMGS402	Putrescine	Utilisation	K02052	ABC.SP.A; putative spermidine/putrescine transport system ATP-binding protein	Import	MATCH
Pauljensenia_sp900541895_UMGS402	Staphyloferrin B	No interaction	No KO found	NA	NA	NA
Pauljensenia_sp900541895_UMGS402	Sulfite	Utilisation	No KO found	NA	NA	NA
Pauljensenia_sp900541895_UMGS402	Thymidine	Secrete	K23535	nupB; general nucleotide transport system permeate protein	Import	MISMATCH
Pauljensenia_sp900541895_UMGS402	Thymidine	Secrete	K23536	nupC; general nucleotide transport system permeate protein	Import	MISMATCH
Pauljensenia_sp900541895_UMGS402	Thymidine	Secrete	K23537	nupA; general nucleotide transport system ATP-binding protein	Import	MISMATCH
Pauljensenia_sp900541895_UMGS402	Zinc	Utilisation	K09815	znuA; zinc transport system substrate-binding protein	Import	MATCH
Pauljensenia_sp900541895_UMGS402	Zinc	Utilisation	K09816	znuB; zinc transport system permease protein	Import	MATCH
Pauljensenia_sp900541895_UMGS402	Zinc	Utilisation	K16264	czcD, zitB; cobalt-zinc-cadmium efflux system protein	Export	MISMATCH
Pauljensenia_sp900541895_UMGS402	D-glutamate	Secrete	K02028	polar amino acid transport system ATP-binding protein	Import/export	MATCH
Rothia_AIMSoral2_i6P11_Tongue	D-glutamate	Utilisation	K02028	polar amino acid transport system ATP-binding protein	Import/export	MATCH
Rothia_AIMSoral2_i6P11_Tongue	D-glutamate	Utilisation	K10005	gluB; glutamate transport system substrate-binding protein	Import	MATCH
Rothia_AIMSoral2_i6P11_Tongue	D-glutamate	Utilisation	K10006	gluC; glutamate transport system permease protein	Import	MATCH
Rothia_AIMSoral2_i6P11_Tongue	D-glutamate	Utilisation	K10007	gluD; glutamate transport system permease protein	Import	MATCH
Rothia_AIMSoral2_i6P11_Tongue	D-glutamate	Utilisation	K10008	gluA; glutamate transport system ATP-binding protein [EC:7.4.2.1]	Import	MATCH
Rothia_AIMSoral2_i6P11_Tongue	L-serine	Utilisation	K02028	polar amino acid transport system ATP-binding protein	Import/export	MATCH
Rothia_AIMSoral2_i6P11_Tongue	L-serine	Utilisation	K11737	cycA; D-serine/D-alanine/glycine transporter	Import	MATCH
Rothia_AIMSoral2_i6P11_Tongue	L-lysine	Secrete	K11733	lysP; lysine-specific permease	Import	MISMATCH
Rothia_AIMSoral2_i6P11_Tongue	L-lysine	Secrete	K06895	lysE, argO; L-lysine exporter family protein LysE/ArgO	Export	MATCH
Rothia_AIMSoral2_i6P11_Tongue	Ornithine	Secrete	K02028	polar amino acid transport system ATP-binding protein	Import/export	MATCH
Rothia_AIMSoral2_i6P11_Tongue	Alpha D-glucose	No interaction	K02777	crr; sugar PTS system EIIA component [EC:2.7.1.-]	Export	NA
Rothia_AIMSoral2_i6P11_Tongue	Calcium	Secrete	No KO found	NA	NA	NA
Rothia_AIMSoral2_i6P11_Tongue	D-glucose	Secrete	K02777	crr; sugar PTS system EIIA component [EC:2.7.1.-]	Export	MATCH
Rothia_AIMSoral2_i6P11_Tongue	dAMP	Secrete	No KO found	NA	NA	NA
Rothia_AIMSoral2_i6P11_Tongue	Hydrogen	Utilisation	K24163	nhaK; monovalent cation/hydrogen antiporter	Export	MISMATCH
Rothia_AIMSoral2_i6P11_Tongue	L-arabinose	Utilisation	No KO found	NA	NA	NA
Rothia_AIMSoral2_i6P11_Tongue	L-lactate	Secrete	K03303	lutP, lctP; lactate permease	Import	MISMATCH
Rothia_AIMSoral2_i6P11_Tongue	L-malate	Secrete	No KO found	NA	NA	NA
Rothia_AIMSoral2_i6P11_Tongue	Magnesium	Secrete	K03284	corA; magnesium transporter	Import	MATCH
Rothia_AIMSoral2_i6P11_Tongue	Magnesium	Secrete	K03699	tlyC; magnesium and cobalt exporter, CNNM family	Export	MATCH
Rothia_AIMSoral2_i6P11_Tongue	Magnesium	Secrete	K06213	mgtE; magnesium transporter	Import	MISMATCH
Rothia_AIMSoral2_i6P11_Tongue	Manganese	Secrete	K11601	mntC; manganese transport system substrate-binding protein	Import	MATCH
Rothia_AIMSoral2_i6P11_Tongue	Manganese	Secrete	K11602	mntB; manganese transport system permease protein	Import	MATCH
Rothia_AIMSoral2_i6P11_Tongue	Manganese	Secrete	K11603	mntA; manganese transport system ATP-binding protein [EC:7.2.2.5]	Import	MATCH
Rothia_AIMSoral2_i6P11_Tongue	N−Acetyl−D−mannosamine	No interaction	K02793	manXa; mannose PTS system EIIA component [EC:2.7.1.191]	Export	NA
Rothia_AIMSoral2_i6P11_Tongue	N−Acetyl−D−mannosamine	No interaction	K02794	manX; mannose PTS system EIIAB component [EC:2.7.1.191]	Export	NA
Rothia_AIMSoral2_i6P11_Tongue	N−Acetyl−D−mannosamine	No interaction	K02795	manY; mannose PTS system EIIC component	Export	NA
Rothia_AIMSoral2_i6P11_Tongue	N−Acetyl−D−mannosamine	No interaction	K02796	manZ; mannose PTS system EIID component	Export	NA
Rothia_AIMSoral2_i6P11_Tongue	O-succinyl-L-homoserine	Utilisation	No KO found	NA	NA	NA
Rothia_AIMSoral2_i6P11_Tongue	Phosphate	Secrete	K02040	pstS; phosphate transport system substrate-binding protein	Import	MISMATCH
Rothia_AIMSoral2_i6P11_Tongue	Putrescine	Utilisation	No KO found	NA	NA	NA
Rothia_AIMSoral2_i6P11_Tongue	Staphyloferrin B	Utilisation	No KO found	NA	NA	NA
Rothia_AIMSoral2_i6P11_Tongue	Sulfite	No interaction	No KO found	NA	NA	NA
Rothia_AIMSoral2_i6P11_Tongue	Thymidine	Utilisation	No KO found	NA	NA	NA
Rothia_AIMSoral2_i6P11_Tongue	Zinc	Secrete	K09817	znuC; zinc transport system ATP-binding protein [EC:7.2.2.20]	Import	MISMATCH
Rothia_AIMSoral2_i6P11_Tongue	Zinc	Secrete	K14696	SLC30A9, ZNT9; solute carrier family 30 (zinc transporter), member 9	Export	MATCH
Rothia_AIMSoral2_i6P11_Tongue	Zinc	Secrete	K16264	czcD, zitB; cobalt-zinc-cadmium efflux system protein	Export	MATCH
Streptococcus_AIMSoral1_VTCC12814	D-glutamate	Utilisation	K02028	polar amino acid transport system ATP-binding protein	Import/export	MATCH
Streptococcus_AIMSoral1_VTCC12814	D-glutamate	Utilisation	K10039	peb1A, glnH; aspartate/glutamate/glutamine transport system substrate-binding protein	Import	MATCH
Streptococcus_AIMSoral1_VTCC12814	D-glutamate	Utilisation	K10040	peb1B, glnP, glnM; aspartate/glutamate/glutamine transport system permease protein	Import	MATCH
Streptococcus_AIMSoral1_VTCC12814	D-glutamate	Utilisation	K10041	peb1C, glnQ; aspartate/glutamate/glutamine transport system ATP-binding protein [EC:7.4.2.1]	Import	MATCH
Streptococcus_AIMSoral1_VTCC12814	L-serine	Utilisation	K02028	polar amino acid transport system ATP-binding protein	Import/export	MATCH
Streptococcus_AIMSoral1_VTCC12814	L-lysine	Utilisation	K17073	lysX1; putative lysine transport system substrate-binding protein	Import/export	MATCH
Streptococcus_AIMSoral1_VTCC12814	L-lysine	Utilisation	K17074	lysX2; putative lysine transport system permease protein	Import/export	MATCH
Streptococcus_AIMSoral1_VTCC12814	L-lysine	Utilisation	K17076	lysY; putative lysine transport system ATP-binding protein	Import/export	MATCH
Streptococcus_AIMSoral1_VTCC12814	Ornithine	Utilisation	K02028	polar amino acid transport system ATP-binding protein	Import/export	MATCH
Streptococcus_AIMSoral1_VTCC12814	Alpha D-glucose	Utilisation	K02777	crr; sugar PTS system EIIA component [EC:2.7.1.-]	Export	MISMATCH
Streptococcus_AIMSoral1_VTCC12814	Alpha D-glucose	Utilisation	K10112	msmX, msmK, malK, sugC, ggtA, msiK; multiple sugar transport system ATP-binding protein [EC:7.5.2.-]	Import	MATCH
Streptococcus_AIMSoral1_VTCC12814	Calcium	Secrete/utilisation	No KO found	NA	NA	NA
Streptococcus_AIMSoral1_VTCC12814	D-glucose	Utilisation	K02777	crr; sugar PTS system EIIA component [EC:2.7.1.-]	Export	MISMATCH
Streptococcus_AIMSoral1_VTCC12814	dAMP	Utilisation	K07335	bmpA, bmpB, tmpC; basic membrane protein A and related proteins	Import	MATCH
Streptococcus_AIMSoral1_VTCC12814	dAMP	Utilisation	K23535	nupB; general nucleotide transport system permeate protein	Import	MATCH
Streptococcus_AIMSoral1_VTCC12814	dAMP	Utilisation	K23536	nupC; general nucleotide transport system permeate protein	Import	MATCH
Streptococcus_AIMSoral1_VTCC12814	dAMP	Utilisation	K23537	nupA; general nucleotide transport system ATP-binding protein	Import	MATCH
Streptococcus_AIMSoral1_VTCC12814	Hydrogen	No interaction	K24163	nhaK; monovalent cation/hydrogen antiporter	Export	NA
Streptococcus_AIMSoral1_VTCC12814	L-arabinose	No interaction	K10112	msmX, msmK, malK, sugC, ggtA, msiK; multiple sugar transport system ATP-binding protein [EC:7.5.2.-]	Import	NA
Streptococcus_AIMSoral1_VTCC12814	L-lactate	Utilisation	No KO found	NA	NA	NA
Streptococcus_AIMSoral1_VTCC12814	L-malate	Secrete	K24180	mleP; malate permease and related proteins	Import	MISMATCH
Streptococcus_AIMSoral1_VTCC12814	Magnesium	Secrete/utilisation	K03284	corA; magnesium transporter	Import	MATCH
Streptococcus_AIMSoral1_VTCC12814	Magnesium	Secrete/utilisation	K03699	tlyC; magnesium and cobalt exporter, CNNM family	Export	MATCH
Streptococcus_AIMSoral1_VTCC12814	Manganese	Utilisation	K03322	mntH; manganese transport protein	Import	MATCH
Streptococcus_AIMSoral1_VTCC12814	Manganese	Utilisation	K10830	psaB, scaC, sloA; manganese/zinc transport system ATP-binding protein [EC:7.2.2.5]	Import	MATCH
Streptococcus_AIMSoral1_VTCC12814	Manganese	Utilisation	K19971	psaA, scaA, sloC; manganese/zinc transport system substrate-binding protein	Import	MATCH
Streptococcus_AIMSoral1_VTCC12814	N−Acetyl−D−mannosamine	Secrete	K02793	manXa; mannose PTS system EIIA component [EC:2.7.1.191]	Export	MATCH
Streptococcus_AIMSoral1_VTCC12814	N−Acetyl−D−mannosamine	Secrete	K02794	manX; mannose PTS system EIIAB component [EC:2.7.1.191]	Export	MATCH
Streptococcus_AIMSoral1_VTCC12814	N−Acetyl−D−mannosamine	Secrete	K02795	manY; mannose PTS system EIIC component	Export	MATCH
Streptococcus_AIMSoral1_VTCC12814	N−Acetyl−D−mannosamine	Secrete	K02796	manZ; mannose PTS system EIID component	Export	MATCH
Streptococcus_AIMSoral1_VTCC12814	O-succinyl-L-homoserine	Secrete	No KO found	NA	NA	NA
Streptococcus_AIMSoral1_VTCC12814	Phosphate	Utilisation	K02036	pstB; phosphate transport system ATP-binding protein [EC:7.3.2.1]	Import	MATCH
Streptococcus_AIMSoral1_VTCC12814	Phosphate	Utilisation	K02037	pstC; phosphate transport system permease protein	Import	MATCH
Streptococcus_AIMSoral1_VTCC12814	Phosphate	Utilisation	K02038	pstA; phosphate transport system permease protein	Import	MATCH
Streptococcus_AIMSoral1_VTCC12814	Putrescine	Secrete	K02054	ABC.SP.P1; putative spermidine/putrescine transport system permease protein	Import	MISMATCH
Streptococcus_AIMSoral1_VTCC12814	Putrescine	Secrete	K11069	potD; spermidine/putrescine transport system substrate-binding protein	Import	MISMATCH
Streptococcus_AIMSoral1_VTCC12814	Putrescine	Secrete	K11070	potC; spermidine/putrescine transport system permease protein	Import	MISMATCH
Streptococcus_AIMSoral1_VTCC12814	Putrescine	Secrete	K11071	potB; spermidine/putrescine transport system permease protein	Import	MISMATCH
Streptococcus_AIMSoral1_VTCC12814	Putrescine	Secrete	K11072	potA; spermidine/putrescine transport system ATP-binding protein [EC:7.6.2.11]	Import	MISMATCH
Streptococcus_AIMSoral1_VTCC12814	Staphyloferrin B	Secrete	No KO found	NA	NA	NA
Streptococcus_AIMSoral1_VTCC12814	Sulfite	Secrete	No KO found	NA	NA	NA
Streptococcus_AIMSoral1_VTCC12814	Thymidine	Secrete	K23535	nupB; general nucleotide transport system permeate protein	Import	MISMATCH
Streptococcus_AIMSoral1_VTCC12814	Thymidine	Secrete	K23536	nupC; general nucleotide transport system permeate protein	Import	MISMATCH
Streptococcus_AIMSoral1_VTCC12814	Thymidine	Secrete	K23537	nupA; general nucleotide transport system ATP-binding protein	Import	MISMATCH
Streptococcus_AIMSoral1_VTCC12814	Zinc	Secrete	K07238	TC.ZIP, zupT, ZRT3, ZIP2; zinc transporter, ZIP family	Import	MISMATCH
Streptococcus_AIMSoral1_VTCC12814	Zinc	Secrete	K09815	znuA; zinc transport system substrate-binding protein	Import	MISMATCH
Streptococcus_AIMSoral1_VTCC12814	Zinc	Secrete	K09816	znuB; zinc transport system permease protein	Import	MISMATCH
Streptococcus_AIMSoral1_VTCC12814	Zinc	Secrete	K16264	czcD, zitB; cobalt-zinc-cadmium efflux system protein	Export	MATCH
Streptococcus_AIMSoral1_VTCC12814	Zinc	Secrete	K19971	psaA, scaA, sloC; manganese/zinc transport system substrate-binding protein	Import	MISMATCH
