# Supplementary material for: Unique ecology of co-occurring functionally and phylogenetically undescribed species in the infant oral microbiome
Source: PLoS Comput Biol. 2026 Mar 5;22(3):e1013185. doi: 10.1371/journal.pcbi.1013185 (PMC13004514; doi:10.1371/journal.pcbi.1013185)
Supplement: S16 Table — (XLSX) [file pcbi.1013185.s034.xlsx]

## Sheet: S16 Table
Table S16
Protein_name	GENBANK_ID	Function	Genus_tested	Comparative_analysis
surface adhesin A precursor [Streptococcus pneumoniae]	AAB09440.1	Manganese ABC transporter substrate-binding lipoprotein PsaA	Streptococcus	Adhesin
cell wall surface anchor family protein [Streptococcus pneumoniae TIGR4]	AAK75846.1	Pneumococcal serine-rich repeat protein	Streptococcus	Adhesin
protein antigen c [Streptococcus mutans]	BAC54564.1	Major cell-surface adhesin PAc	Streptococcus	Adhesin
streptococcal surface protein B [Streptococcus gordonii str. Challis substr. CH1]	ABV10074.1	Streptococcal surface protein B, sspB	Streptococcus	Adhesin
streptococcal surface protein A [Streptococcus gordonii str. Challis substr. CH1]	ABV10916.1	Streptococcal surface protein A, sspA	Streptococcus	Adhesin
ancillary protein 2, partial [Streptococcus pyogenes]	AGQ45688.1	Pilus tip adhesin, Cpa	Streptococcus	Adhesin
fibronectin binding protein [Streptococcus dysgalactiae]	CAA80122.1	Fibronectin binding protein, fnbB	Streptococcus	Adhesin
fibronectin binding protein [Streptococcus dysgalactiae]	CAA80121.1	Fibronectin binding protein, fnbA	Streptococcus	Adhesin
adhesin specific for salivary pellicle of dental surfaces[Streptococcus parasanguinis]	AAA53077.1	Metal ABC transporter substrate-binding lipoprotein, fimA	Streptococcus	Adhesin
N-acetylmuramoyl-L-alanine amidase family protein [Streptococcus mitis]	WP_247932566.1	N-acetylmuramoyl-L-alanine amidase	Streptococcus	Adhesin
metallo-beta-lactamase domain protein [Streptococcus mitis bv. 2 str. F0392]	EGR94324.1	pneumococcal surface protein PspC	Streptococcus	Adhesin
MULTISPECIES: thiol-activated cytolysin family protein [Streptococcus]	WP_023935607.1	thiol-activated cytolysin family protein	Streptococcus	Adhesin
LPXTG-motif cell wall anchor domain-containing protein [Streptococcus suis]	CYW94520.1	LPXTG-motif cell wall anchor domain-containing protein	Streptococcus	Adhesin
serine-rich repeat glycoprotein adhesin SrpA [Streptococcus sanguinis]	WP_080557165.1	serine-rich repeat glycoprotein adhesin SrpA	Streptococcus	Adhesin
MBL fold metallo-hydrolase [Streptococcus oralis]	WP_084945941.1	pneumococcal surface protein PspC	Streptococcus	Adhesin
KxYKxGKxW signal peptide domain-containing protein [Streptococcus oricebi]	WP_209627628.1	cell envelope integrity inner membrane protein, TolA	Streptococcus	Adhesin
hypothetical protein E3V31_12065 [Streptococcus pseudopneumoniae]	TMR48856.1	hypothetical protein	Streptococcus	Adhesin
hemolysin [Streptococcus mitis]	ORP05163.1	hemolysin	Streptococcus	Adhesin
Chain A, Platelet aggregation factor Sm-hPAF	4GWI_A	His 62 mutant of the lectin binding domain of lectinolysin complexed with Lewis y	Streptococcus	Adhesin
accessory Sec-dependent serine-rich glycoprotein adhesin [Streptococcus sanguinis]	WP_002902753.1	accessory Sec-dependent serine-rich glycoprotein adhesin	Streptococcus	Adhesin
accessory Sec-dependent serine-rich glycoprotein adhesin, partial [Streptococcus sanguinis]	WP_240958818.1	accessory Sec-dependent serine-rich glycoprotein adhesin	Streptococcus	Adhesin
LysM peptidoglycan-binding domain-containing protein [Lactobacillus sp. Marseille-P7033]	MBC8743690.1	LysM peptidoglycan-binding domain-containing protein	Rothia	Adhesin
