# Supplementary material for: Unique ecology of co-occurring functionally and phylogenetically undescribed species in the infant oral microbiome
Source: PLoS Comput Biol. 2026 Mar 5;22(3):e1013185. doi: 10.1371/journal.pcbi.1013185 (PMC13004514; doi:10.1371/journal.pcbi.1013185)
Supplement: S18 Table — Matrix containing the relative abundances of bacteria species detected in AIMS oral samples (tongue dorsum and dental plaque, when applicable) from mothers (34wks gestation) and their infants at 1 and 6 months of age. (XLSX) [file pcbi.1013185.s036.xlsx]

## Sheet: S18 Table
Table S18
	s__Lautropia dentalis	s__Capnocytophaga periodontitidis	s__Nanogingivalis sp938036745	s__Streptococcus vestibularis	s__Alloprevotella tannerae_A	s__Veillonella parvula_A	s__F0422 sp001553345	s__Fusobacterium pseudoperiodonticum	s__Actinomyces oris	s__Capnocytophaga ochracea	s__Actinomyces dentalis	s__Pauljensenia sp905370305	s__F0058 sp000163695	s__Prevotella maculosa	s__Actinomyces sp002999235	s__Nanosynbacter sp021222645	s__Saccharimonas sp943914775	s__Saccharimonas sp937975975	s__Nanoperiomorbus sp938010415	s__Mogibacterium diversum	s__Pauljensenia odontolytica_B	s__Veillonella rogosae	s__Moryella sp030644385	s__Actinomyces sp000220835	s__Granulicatella sp916438765	s__Streptococcus oralis_BN	s__Treponema_D paredis	s__Lachnoanaerobaculum saburreum	s__Rothia sp001808955	s__CALALP01 sp937925515	s__Bulleidia sp015256775	s__CAJPNX01 sp905372165	s__Campylobacter_B sp900539505	s__Leptotrichia_A sp001274535	s__Streptococcus vaginalis	s__Veillonella sp018376995	s__Oribacterium parvum_A	s__Porphyromonas endodontalis	s__Streptococcus cristatus_D	s__Prevotella melaninogenica	s__Pauljensenia sp000185285	s__Peptoanaerobacter yurii	s__Prevotella micans	s__Veillonella hominis	s__Propionivibrio sp937923255	s__Actinomyces sp000195595	s__Johnsonella sp900766185	s__Anaeroglobus micronuciformis	s__Veillonella sp902466275
AIMSfeas_1000022+73325_METAG	0.2401	0.1357	0.0733	0.4738	0.019	1.0209	0.0721	0.044	1.2403	0.1149	0.2406	0.4246	0.1831	0.0258	0.0885	0.0287	0.1141	0.0472	0.0306	0.0985	1.2309	0.8631	0.043	8.5561	0.6274	1.0901	0.0053	0.1992	2.139	0.0554	0.0666	0.1327	0.0194	0.0414	0.075	1.8878	0.0609	0.0734	0.926	0.5993	0.4983	0.0294	0.0397	1.3028	0.0086	1.3387	0.0412	0.0197	0.9034
AIMSfeas_1000025+73325_METAG	0	0	0	0	0	0	0	0.103	0.0419	0	0.0081	2.6994	0	0	0	0	0	0	0	0.6007	0.4785	0.5644	0.2977	0.0529	0.8003	0	0	0	2.9565	0	0.4415	0	0	0	0	0.0475	0.0726	0.0087	0.0205	4.6275	0	0	0	0	0	0.0243	0	0.0136	0
AIMSfeas_1000052+73325_METAG	0.3501	0.1092	0	1.91	0	1.2468	2.0254	0	1.143	0.078	0.154	0.0435	0.0169	0	0.0862	0.046	0	0.0552	0	0.0256	0	0.1299	0	0.1863	0	4.0791	0	0.0458	0	0.0283	0	0.8549	0	0.1224	0	0	0	0	0	0.0996	0.1262	0	0	0.9847	0	2.64	0	0	0
AIMSfeas_1000055+73325_METAG	0.0062	0	0	0.0595	0	0	0.0636	0	0.0689	0	0	0	0	0	0	0	0	0	0	0.6035	0	0.4282	0	0.0096	0.555	0.7653	0	0	0	0	0.138	0.0444	0	0	0	0.0644	0	0	0	0.8214	0.0176	0	0	0.0789	0	0.0915	0	0.1179	0
AIMSfeas_1000142+73325_METAG	0	0	0	0	0	0	0	0	0	0	0	0	0	0	0	0	0	0	0	0	0	0	0	0	0	0	0	0	0	0	0	0	0	0	0	0	0	0	0	0	0	0	0	0	0	0	0	0	0
AIMSfeas_1000238+74595_METAG	0	0	0	0	0	0	0	0	0	0	0	0	0	0	0	0	0	0	0	0	0	0	0	0	0	19.1162	0	0	0	0	0	0	0	0	0	0	0	0	0	0	0	0	0	0	0	0	0	0	0
AIMSfeas_1000358+73325_METAG	0	0.1015	0	0	0	0	0	0	16.6605	0.1308	0.6028	0	0.1535	0.0309	0.5514	0	0	0	0	0	0	0.0418	0	1.3741	0	0	0	0.0824	0.8377	0.0191	0	0	0	0.1578	0	0.1178	0.0117	0.2537	0	0.0316	0.1369	0.0742	0.1139	0.0919	0.0526	0.141	0.0656	0	0
AIMSfeas_1000361+73325_METAG	0	0	0	0	0.0054	0.0228	0	0.1041	1.1151	0	0.0437	0	0.0085	0	0.0261	0	0	0	0	1.0924	0	0.3232	0.1098	0.0891	0.7654	0	0	0	1.7267	0	0.4025	0	0	0.0275	0	0	0.3201	0.0339	0	1.1182	0.0189	0	0.0098	0	0	0.0267	0	0.1703	0
AIMSfeas_1000526+73325_METAG	0	0	0	0	0	0	0	0	0	0	0	0	0	0	0	0	0	0	0	0.3907	0	1.0371	0	0	0	0.5251	0	0	0	0	0	0	0	0	0	0	0.1197	0	0	3.7766	0	0	0	0	0	0	0	0.0379	0
AIMSfeas_1000613+74595_METAG	0	0	0	0	0	0	0	0	0	0	0	0	0	0	0	0	0	0	0	0	0	0	0	0	0	5.7245	0	0	0	0	0	0	0	0	0	0	0	0	0	0	0	0	0	0	0	0	0	0	0
AIMSfeas_1000619+73325_METAG	0.0426	0	0	0	0	0.944	0.1004	0	1.2011	0.1881	0.2856	0	0.0893	0.0216	0	0.0282	0.4414	0	0	0	0	0.2158	0	5.9554	0.3168	0	0	0.0794	3.2091	0	0	0.4094	0	0	0	0	0	0	0	0.2223	0.3499	0	0	1.1387	0	5.9554	0	0	0
AIMSfeas_1000622+74595_METAG	0	0	0	0	0	0	0	0	0	0	0	0	0	0	0	0	0	0	0	0.1934	0	0.553	0	0	0	0	0	0	0	0	0.1808	0	0	0	0.1358	0	0.3493	0	0	1.1437	0	0	0	0	0	0.0933	0	0.2516	0
AIMSfeas_1000724+73325_METAG	0.6429	0.2177	0	0	0	1.809	0	0	1.3909	0.1467	0.2564	0.0408	0	0.139	0.1906	0	0	0	0	0.0351	0.0293	0.131	0.1873	0.7868	0	0	0	0.188	0.2399	0.0215	0	0.1221	0	0.2256	0	3.9104	0	0	0	0.1722	0.7053	0.0203	0	2.4591	0	1.6094	0.0448	0	0
AIMSfeas_1000727+73325_METAG	0.0439	0.0091	0	0	0	0	0	0.1018	0.1751	0.0149	0.0789	0	0.1199	0	0.1183	0.6644	0	0	0	0.7973	0.1593	0.4475	0.4589	0.1161	0.6503	0	0	0.0364	0	0	0.483	0.0343	0	0.0383	0.0835	0.7634	0.0825	0	0	1.1073	0.1034	0	0	0.6054	0	0.2331	0	0.1456	0.5611
AIMSfeas_1000751+73325_METAG	2.1848	0.1223	0	0	0	0.255	0	0	0.1572	0.0734	0.0205	0.2926	0.008	0	0	0	0	0	0	0.0168	0	0.5714	0.0103	0.0789	0	0	0	0.0359	0	0.0159	0	1.787	0	0.0622	0	0.2313	0	0	0	0.2621	0.0654	0	0	0	0	0.9396	0	0.0098	0
AIMSfeas_1000754+73325_METAG	0.0112	0.0108	0	0	0	0	0	0.1198	0	0.007	0	1.9106	0	0	0	0	0	0	0	0.2852	0	1.3136	0	0	0	0.1731	0	0	3.6123	0	0.245	0.017	0	0	0	0.0586	0.1669	0	0	5.5689	0	0	0	0	0	0.0211	0	0.0672	0
AIMSfeas_1000823+74595_METAG	0	0	0	0	0	0	0	0	0	0	0	0	0	0	0	0	0	0	0	0	0	0	0	0	0	28.6607	0	0	0	0	0	0	0	0	0	0	0	0	0	0	0	0	0	0	0	0	0	0	0
AIMSfeas_1000859+73325_METAG	0.2112	0.1646	0	0.3053	0	1.0867	0	0	9.7417	0.201	1.2432	0	0.115	0.0162	0.2836	0.0233	0.5829	0.2242	0	0	0	0	0	1.017	0	0	0	0.1558	0	0.0322	0	0	0	0.0714	0	2.3957	0.0332	0.0209	0	0	0.1237	0.0853	0	1.5059	0.0081	6.5504	0.0225	0	0
AIMSfeas_1000862+73325_METAG	0	0	0	0.0674	0	0	0	0	0.1776	0	0.0392	0	0	0	0.0121	0	0	0	0	0.5199	0	0	0	0.0273	0	0	0	0	0.4735	0	0.1175	0	0	0	0	0	0	0	0	3.5335	0	0	0	0.1087	0	0.179	0	0.1457	0.0932
AIMSfeas_1000919+74595_METAG	0	0	0	0	0	0	0	0.2193	0	0	0	0	0	0	0	0	0	0	0	0	0	0	0	0	0	0	0	0	0	0	0	0	0	0	0	0	0	0	0	0.9429	0	0	0	0	0	0	0	0	0
AIMSfeas_1001177+73325_METAG	0.6823	0.1287	0	0.9597	0	1.9099	0.0702	0	1.2937	0.1339	0.0984	0	0.0337	0	0.1923	0	0	0.0886	0	0.0675	0	0.2201	0.0215	1.3854	0	0	0	0.0565	1.1855	0	0.0185	0	0	0	0	2.7898	0.0186	0.0357	0	0.2801	0.1629	0	0	0	0	1.4274	0.0469	0	0
AIMSfeas_1001180+73325_METAG	0.0089	0	0	0.0878	0	0	0.0117	0	0	0	0	3.5553	0	0	0	0	0	0	0	1.6082	0	0.5878	0.1547	0.026	0	0	0	0	1.2018	0	0.4158	0	0	0	0	0.1365	0.077	0	0	5.5551	0	0	0	0.142	0	0.036	0	0.486	0.1581
AIMSfeas_1001249+73325_METAG	0.8201	0.0955	0	5.9605	0	2.0749	0	0	1.3307	0.1129	0.0991	0	0.0136	0	0	0	0	0	0	0.0147	0	0	0	9.5369	0	0	0	0.0447	0.829	0	0	0.0778	0	0	0	1.3556	0	0	0	0.2478	0.065	0	0	1.5065	0	0.7761	0	0	0
AIMSfeas_1001252+73325_METAG	0.0062	0	0	0.3051	0	0	0	0	0	0	0	5.7963	0	0	0	0	0	0	0	1.1179	0	0	0	0.0253	0	0	0	0	3.7354	0	0.1809	0	0	0	0	0.0583	0	0	0	2.3185	0	0	0	0.0698	0	0	0	0.1301	0
AIMSfeas_1001369+73325_METAG	0	0.0466	0.0192	0	0	0	0	0	1.4787	0.0757	0.1573	0	0.0138	0.0256	0.0321	0	0	0.0453	0	0	0	0.0659	0.0693	1.1209	0.1758	0	0	0.1308	0	0	0	0	0	0	0	1.0115	0.0275	0.0542	0	0.2468	0.2003	0	0.0162	1.2847	0	2.1598	0.0297	0.0098	0
AIMSfeas_1001372+73325_METAG	0	0	0	0	0	0	0	0	0.0667	0	0.0103	0	0	0	0	0	0	0	0	0.5468	0.106	0.7193	0	0.0024	0.7112	0	0	0	0.2736	0	0.0965	0	0	0	0	0	0	0	0	11.6816	0.0309	0	0	0.1454	0	0.041	0	0.1604	0
AIMSfeas_1001414+74595_METAG	0	0	0	0.0694	0	0	0	0	0	0	0	0	0	0	0	0	0	0	0	0	0	0	0	0	0	3.849	0	0	0	0	0	0	0	0	0	0	0	0	0	0	0	0	0	0	0	0	0	0	0
AIMSfeas_1001423+73325_METAG	0.2582	0.128	0	0	0	0	0	0	0.2233	0.1127	0.0386	0	0	0	0	0	0	0	0	0.0876	0	0.1665	0.034	14.8205	0	0	0	0.0441	0.887	0	0	0	0	0.0276	0	2.5035	0	0	0	0.287	0.2188	0	0	1.888	0	3.0206	0	0	0
AIMSfeas_1001426+73325_METAG	0.0056	0	0	0	0	0	0	0	0	0.004	0	0	0	0	0	0	0	0	0	1.4458	1.1171	0.338	0.8533	0.4775	0	0	0	0	5.8548	0	0.4517	0	0	0	0	0.1154	0.1467	0	0	2.06	0.0237	0	0	0.1408	0	0.1309	0	0.0136	0
AIMSfeas_1001582+73325_METAG	0.2865	0.1708	0	0	0	0	0.4539	0	0.2842	0.1761	1.3732	0	0	0	0.0824	0.0813	0	0.1383	0	0	0	0.0781	0	2.1963	0.2146	0	0	0.1584	0	0	0	0.5659	0	0.1277	0	1.6639	0.0102	0	0	0.2118	3.3168	0	0	5.4692	0	0.2214	0	0.0611	0
AIMSfeas_1001585+73325_METAG	0	0	0	0	0.081	0	0.3101	0	0	0	0.0043	3.0041	0	0	0	0	0	0	0	0.7163	0	0.6724	0	0	0.643	0	0	0	0	0	0.5195	0.0091	0	0	0	0	0	0	0	14.54	0.0244	0	0	0.0562	0	0.011	0	0.5519	0
AIMSfeas_1001594+73325_METAG	0.3236	0	0	1.5636	0	1.2002	0.075	0	2.422	0.1909	0.991	0	0.0289	0.0219	0.1298	0	0.6535	0.6148	0	0.0542	0	0.0726	0.0254	17.3951	0	0	0	0	0	0	0	0.1049	0	0	0	1.4417	0.0218	0.081	0	0.1777	0.0744	0	0.0202	0	0	0.5909	0	0.0093	0
AIMSfeas_1001597+73325_METAG	0	0	0	0.1537	0	0	0.0164	0	0.0751	0.0053	0.0118	0	0	0	0	0	0	0	0	1.48	0.8442	0.3826	0.1665	0.1469	0.6115	0.5228	0	0	1.2366	0	0.1657	0	0	0	0	0.0958	0.0987	0	0	2.2755	0	0	0	0	0	0.0199	0	0.11	0.1078
AIMSfeas_1001810+73325_METAG	0.4342	0.0907	0	1.5553	0	1.0548	0.2146	0	1.4245	0.1093	0.7323	0	0.3773	0	0.2804	0	0.2063	0.4767	0	0.043	0	0	0	1.1338	0	2.4124	0	0.0342	2.2843	0	0	0	0	0	0	1.3598	0.0251	0.3297	0.2366	0.1214	0.296	0	0.069	0	0.0184	6.1082	0.0302	0	0
AIMSfeas_1001813+73325_METAG	0	0	0	0.0663	0	0.196	0.0674	0	0	0	0.0359	0	0	0	0	0	0	0.0066	0	0.4171	0	0.0388	0	0.0167	0	0.825	0	0	1.0553	0	0.1381	0	0	0	0	0	0	0.0499	0.0583	0.4766	0	0	0	0	0	0.1233	0	0.1297	0
AIMSfeas_1001921+73329_METAG	0	0	0	0	0	0	0.2645	0	0	0	0	0	0	0	0	0	0	0	0	0	0	0	0	0	0	7.0804	0	0	0	0	0	0	0	0	0	0	0	0	0	0.0766	0	0	0	0	0	0	0	0	0
AIMSfeas_1002086+73325_METAG	0	0	0.025	2.5735	0	1.8039	0	0	0.3462	0.1385	0.3539	0.0648	0.025	0.0375	0.0655	0.0952	0	0.1263	0	0.115	0.1486	0.4075	0	3.0583	0	2.2519	0	0.1188	1.0348	0.0097	0.047	0.1774	0	0.0263	0	3.3875	0.0178	0.0346	0	0.8065	0.291	0.0173	0	2.1539	0	1.2652	0	0	0
AIMSfeas_1002089+73325_METAG	0	0	0	0.1953	0	0	0	0	0	0.0101	0.0252	0	0	0	0	0.6832	0	0	0	1.0632	0.4812	2.545	0	0.0384	0	2.545	0	0	3.0077	0	0.516	0	0	0	0	0.3598	0	0.0048	0	9.3701	0.0179	0	0	0.1398	0	0.0171	0	0.1357	0.3871
AIMSfeas_1002194+73325_METAG	0	0	0	0	0	0	1.034	0.8313	0	0	0	0	0	0	0	0	0	0	0	0	0	0.1174	0	0	0	9.6434	0	0	5.7967	0	0	0	0	0	0	0	0	0	0	0	0	0	0	0	0	0	0	0	0
AIMSfeas_1002338+74595_METAG	0	0	0	0.517	0	0	0	0	0	0	0	0	0	0	0	0	0	0	0	0	0	0	0	0	0	0	0	0	10.0183	0	0	0	0	0	0	0	0	0	0	0	0	0	0	0	0	0	0	0	0
AIMSfeas_1002347+73325_METAG	0.0156	0.0092	0	0.0681	0	0	0.0343	0	0.1148	0.0102	0.211	0	0.0063	0	0.089	0	0.0748	0.0545	0	1.1402	0	0.1417	0	0.1458	0	0	0	0.0338	3.2302	0	0.5299	0.0213	0	0	0.0526	0.1669	0	0.0358	0	0.8294	0.0419	0	0	0.4307	0	0.1822	0	0.1754	0.3685
AIMSfeas_1002431+73329_METAG	0	0	0	0	0	0	0	0	0	0	0	0	0	0	0	0	0	0	0	0	0	0	0	0	0	8.4485	0	0	0	0	0	0	0	0	0	0	0	0	0	0.0942	0	0	0	0	0	0	0	0	0
AIMSfeas_1002434+74595_METAG	0	0	0	0	0	0	0	0	0	0	0	0	0	0	0	0	0	0	0	0	0	0	0	0	0	0	0	0	0	0	0	0	0	0	0	0	0	0	0	0.3194	0	0	0	0	0	0	0	0	0
AIMSfeas_1002533+73329_METAG	0	0	0	0	0	0	0	0	0	0	0	0	0	0	0	0.262	0	0	0	0	0	0.3326	0	0	0	6.4263	0	0	0	0	0	0	0	0	0	0	0	0	0	0.0208	0	0	0	0	0	0	0	0	0
AIMSfeas_1002536+74595_METAG	0	0	0	0	0	0	0	0	0	0	0	0	0	0	0	0.9205	0	0	0	0	0	0.9788	0	0	0	4.0483	0	0	0	0	0	0	0	0	0	0	0	0	0	0.2441	0	0	0	0	0	0	0	0	0
AIMSfeas_1002572+74595_METAG	0	0	0	0	0	0	5.5906	0	0	0	0	0	0	0	0	0	0	0	0	0.405	0	0	0	0	0	5.6536	0	0	0	0	0	0	0	0	0	0	0	0	0	9.8353	0	0	0	0	0	0	0	0.411	0
AIMSfeas_1002701+73325_METAG	2.5563	0	0	10.4578	0	1.5115	0	0	1.2424	0.1096	0.2584	0.0924	0.0352	0	0.1203	0	0	0.0956	0	0	0	0.0415	0	6.5361	0	0	0	0.0303	0	0	0	0	0	0.0511	0	0	0	0	0.7853	0.0184	0.1358	0	0	1.2387	0	1.5531	0.0148	0	0
AIMSfeas_1002704+73325_METAG	0.1144	0	0	1.606	0	0	0	0.1132	0.1109	0.0129	0.078	0	0.0122	0	0.0238	0	0	0.0149	0	0.615	0.171	0.66	0.3467	0.3594	1.3731	0.6472	0	0	0	0.0075	0.1053	0	0	0.0313	0.2438	0.135	0	0.006	0.0963	0.8369	0.0183	0	0	0.1715	0	0.0929	0	0.033	0.3475
AIMSfeas_1002719+73329_METAG	0	0	0	0	0	0	0	0	0	0	0	0	0	0	0	0	0	0	0	0	0	0	0	0	0	2.9416	0	0	0	0	0	0	0	0	0	0	0	0	0	0	0	0	0	0	0	0	0	0	0
AIMSfeas_1002722+74595_METAG	0	0	0	0	0	0	0	0	0	0	0	0	0	0	0	0	0	0	0	0	0	0	0	0	0	1.3572	0	0	0	0	0	0	0	0	0	0	0	0	0	0	0	0	0	0	0	0	0	0	0
AIMSfeas_1002914+73325_METAG	0.7931	0	0	8.2055	0	0	0	0	0.5077	0.0424	0.078	0	0	0	0	0	0	0	0	0	0	0	0	3.3752	0	0	0	0.1042	0	0	0	0	0	0.0661	0	2.0097	0	0	0	0	0.7615	0	0	0.7062	0	0.9364	0	0	0
AIMSfeas_1002917+73325_METAG	0.0172	0	0	0.57	0	0	0	0.0104	0	0	0	0	0	0	0	0	0	0	0	0.5362	0	0.6534	0	0.075	1.7414	0.9261	0	0	0	0	0.6189	0	0	0	0	0.1983	0	0	0	5.0935	0.0355	0	0	0.149	0	0.0463	0	0.0994	0.2076
AIMSfeas_1003043+73325_METAG	0.0495	0.017	0	2.921	0	1.0646	0	0	2.0326	0.0285	0	0	0	0	0	0	0	0	0	0.1856	0	0.1457	0	1.3076	0	0	0	0.0198	2.2237	0	0.0915	0	0	0	0	0	0	0	0	1.2101	0.0403	0	0	1.3031	0	0.2962	0	0.0814	0
AIMSfeas_1003046+73325_METAG	0	0	0	0.1392	0	0	0	0	0.0986	0	0	0	0	0	0	0	0	0	0	0.906	0	0.0819	0	0.045	0	0	0	0	1.0342	0	0.4502	0	0	0	0	0.139	0	0	0	3.2326	0	0	0	0	0	0.0225	0	0.6669	0
AIMSfeas_1003166+74595_METAG	0	0	0	0	0	0	0	0.1904	0	0	0	0	0	0	0	0.3001	0	0	0	0	0	0	0	0	0	0	0	0	0	0	0	0	0	0	0	0	0	0	0	0.048	0	0	0	0	0	0	0	0	0
AIMSfeas_1003172+74595_METAG	0	0	0	0	0	0	0	0	0	0	0	0	0	0	0	0	0	0	0	0	0	0	0	0	0	1.1962	0	0	0	0	0	0	0	0	0	0	0	0	0	0	0	0	0	0	0	0	0	0	0
AIMSfeas_1003253+73325_METAG	0	0.2388	0	0.2514	0	1.3017	0.0232	0	2.8533	0.3333	1.4164	0	0	0.0425	0	0	0	0	0	0	0	0	0	6.6577	0	0	0	0.1419	0.8975	0.0164	0	0	0.0367	0.0398	0	1.8441	0	0.0124	0	0.2154	0.0862	0	0	0	0	0.2808	0	0	0
AIMSfeas_1003256+73325_METAG	0	0.0637	0	0.0805	0	0	0.0424	0.1962	0.2261	0.0444	0.119	0	0	0	0	0	0	0	0	0.3871	0	0.3072	0	0.3026	0	0	0	0.054	4.7232	0.0086	0.1081	0	0.0574	0	0	0.7469	0	0	0	6.7475	0	0	0	0.2996	0	0.0594	0	0.2674	0.338
AIMSfeas_1003292+73325_METAG	0	0	0	2.4362	0	1.6795	0.1117	0	12.1963	0	0	0	0	0	0	0	0	0	0	0	0	0	0	0	0	0	0	0	0.9388	0	0	0	0	0	0	0	0	0	0	0	0.1699	0	0	2.5548	0	8.3157	0	0	0
AIMSfeas_1003295+73325_METAG	0	0	0	0.2623	0	0	0.1416	0	0.4758	0	0	0	0	0	0	0	0	0	0	0.1498	0	0	0	0	1.8399	0	0	0	0	0	0.3887	0	0	0	0	0.2781	0	0	0	2.3819	0	0	0	0.3456	0	0.5089	0	0.1718	0.3611
AIMSfeas_1003550+73329_METAG	0	0	0	0	0	0	0	0	0	0	0	0	0	0	0	0	0	0	0	0	0	0	0	0	0	6.0514	0	0	0	0	0	0	0	0	0	0	0	0	0	0	0	0	0	0	0	0	0	0	0
AIMSfeas_1003553+74595_METAG	0	0	0	0	0	0	0	0	0	0	0	0	0	0	0	0	0	0	0	0	0	0	0	0	0	3.0803	0	0	0	0	0	0	0	0	0	0	0	0	0	0	0	0	0	0	0	0	0	0	0
AIMSfeas_1003802+73325_METAG	0	0.1186	0	0.0533	0	0	0	0	1.4481	0.0834	0.1047	0	0	0.0246	0	0	0	0	0	0.0266	0.7569	0.093	0.1399	1.4159	0	0	0	0.0745	6.0226	0	0	0	0	0	0	1.9904	0	0	0	0.1586	0.1394	0.0191	0	2.5223	0	1.7105	0.0162	0	0
AIMSfeas_1003805+73325_METAG	0	0	0	0	0	0	0	0.1473	0	0	0	1.3856	0	0	0	0	0	0	0	2.4793	4.27	4.1322	1.161	0.055	0	0	0	0	3.4435	0	0.4641	0	0	0	0	0.1104	0.1744	0	0	11.4325	0	0	0	0.1224	0	0.0588	0	0.0557	0
AIMSfeas_1003886+73325_METAG	0	0	0	0	0	0	0.4001	0	0	0	0	0	0	0	0	0	0	0	0	0	0	0	0	0	0	0	0	0	0	0	0	0	0	0	0	0	0	0	0	0	0	0	0	0	0	0	0	0	0
AIMSfeas_1003922+74595_METAG	0	0	0	0	0	0	1.4869	0	0	0	0	0	0	0	0	0	0	0	0	0	0	0	0	0	0	0	0	0	0	0	0	0	0	0	0	0	0	0	0	0	0	0	0	0	0	0	0	0	0
AIMSfeas_1004201+73329_METAG	0	0	0	0	0	0	0	0	0	0	0	0	0	0	0	0	0	0	0	0.4184	0	0	0	0	0	2.7933	0	0	0	0	0	0	0	0	0	0	0	0	0	6.5952	0	0	0	0	0	0	0	0.2009	0
AIMSfeas_1004204+74595_METAG	0	0	0	0	0	0	0	0	0	0	0	0	0	0	0	0	0	0	0	0.5566	0	0	0	0	0	0	0	0	0	0	0	0	0	0	0	0	0	0	0	7.7834	0	0	0	0	0	0	0	0.2444	0
AIMSfeas_1004261+73329_METAG	0	0	0	0	0	0	0	0	0	0	0	0	0	0	0	0	0	0	0	0	0	0	0	0	0	0	0	0	0	0	0	0	0	0	0	0	0	0	0	0	0	0	0	0	0	0	0	0	0
AIMSfeas_1004264+74595_METAG	0	0	0	0	0	0	0	0	0	0	0	0	0	0	0	0	0	0	0	0	0	0	0	0	0	0	0	0	0	0	0	0	0	0	0	0	0	0	0	0	0	0	0	0	0	0	0	0	0
AIMSfeas_1004270+73329_METAG	0	0	0	0	0	0	0	0	0	0	0	0	0	0	0	0	0	0	0	0	0	0	0	0	0	0	0	0	0	0	0	0	0	0	0	0	0	0	0	0	0	0	0	0	0	0	0	0	0
AIMSfeas_1004273+73325_METAG	0	0	0	0	0	0	0	0	0	0	0	0	0	0	0	0	0	0	0	0	0	0	0	0	0	0	0	0	0	0	0	0	0	0	0	0	0	0	0	0	0	0	0	0	0	0	0	0	0
AIMSfeas_1004321+73329_METAG	0	0	0	0	0	0	0	0	0	0	0	0	0	0	0	0	0	0	0	0	0	0	0	0	0	0	0	0	0	0	0	0	0	0	0	0	0	0	0	0	0	0	0	0	0	0	0	0	0
AIMSfeas_1004672+73329_METAG	0	0	0	0	0	0	0	0.1107	0	0	0	0	0	0	0	0.3317	0	0	0	0	0	0.2095	0	0	0	3.268	0	0	0	0	0	0	0	0	0	0	0	0	0	0.0119	0	0	0	0	0	0	0	0	0
AIMSfeas_1004798+73329_METAG	0	0	0	0	0	0	0	0	0	0	0	0	0	0	0	0	0	0	0	0	0	0	0	0	0	0	0	0	0	0	0	0	0	0	0	0	0	0	0	0.3709	0	0	0	0	0	0	0	0.0338	0
AIMSfeas_1004801+73325_METAG	0	0	0	0	0	0	0	0	0	0	0	0	0	0	0	0	0	0	0	0	0	0	0	0	0	0	0	0	0	0	0	0	0	0	0	0	0	0	0	1.4361	0	0	0	0	0	0	0	0.6305	0
AIMSfeas_1004876+74595_METAG	0	0	0	0	0	0	0	0	0	0	0	0	0	0	0	0	0	0	0	0	0	0	0	0	0	0	0	0	0	0	0	0	0	0	0	0	0	0	0	0	0	0	0	0	0	0	0	0	0
AIMSfeas_1005167+73329_METAG	0	0	0	0	0	0	0	0	0	0	0	0	0	0	0	0	0	0	0	0	0	0	0	0	0.6865	0	0	0	14.19	0	0	0	0	0	0	0	0	0	0	0.0222	0	0	0	0	0	0	0	0	0
AIMSfeas_1005170+74595_METAG	0	0	0	0	0	0	0	0	0	0	0	0	0	0	0	0	0	0	0	0	0	0	0	0	2.2863	0	0	0	9.6851	0	0	0	0	0	0	0	0	0	0	0.2474	0	0	0	0	0	0	0	0	0
AIMSfeas_1005371+73329_METAG	0	0	0	0	0	0	0	0	0	0	0	0	0	0	0	0	0	0	0	0	0	0	0	0	0	0	0	0	0	0	0	0	0	0	0	0	0	0	0	0	0	0	0	0	0	0.0192	0	0	0
AIMSfeas_1005482+73329_METAG	0	0	0	0	0	0	2.0501	0.056	0	0	0	0	0	0	0	0	0	0	0	0	0	0.9841	0	0	0.5902	7.8436	0	0	0	0	0	0	0	0	0	0	0	0	0	4.151	0	0	0	0	0	0	0	0	0
AIMSfeas_1005485+74595_METAG	0	0	0	0	0	0	0.1375	0	0	0	0	0	0	0	0	0	0	0	0	0.0972	0	1.4037	0	0	0	3.6179	0	0	0	0	0	0	0	0	0	0	0	0	0	6.4199	0	0	0	0	0	0	0	0	0
AIMSfeas_1006330+74595_METAG	0	0	0	0	0	0	0	0	0	0	0	0.375	0	0	0	0.3309	0	0	0	0	0	0	0	0	0.3575	1.6163	0	0	0	0	0	0	0	0	0	0	0	0	0	0	0	0	0	0	0	0	0	0	0
AIMSfeas_1006509+73325_METAG	0	0	0	0	0	0	0	0	0	0	0	0	0	0	0	0.0167	0	0	0	0	0	0	0	0	0	3.1073	0	0	0	0	0.0615	0	0	0	0	0	0	0	0	0.5112	0	0	0	0	0	0	0	0	0
[truncated: 950 more columns]
